# Supplementary material for: Crystal structure and Hirshfeld surface analysis of methyl 4′-amino-3′,5′-di­cyano-2,2′′-dioxodi­spiro[indoline-3,1′-cyclo­pentane-2′,3′′-indolin]-3′-ene-5′-carboximidate with an unknown solvent
Source: Acta Crystallogr E Crystallogr Commun. 2022 May 24;78(Pt 6):665–8. doi: 10.1107/S2056989022005370 (PMC9431790; doi:10.1107/S2056989022005370)
Supplement: Supplementary file 1 [file e-78-00665-sup1.cif]

##############################################################################
#                                                                            #
# This CIF contains the data in a paper accepted for publication in          #
# Acta Crystallographica Section E. It conforms to the requirements of       #
# Notes for Authors for Acta Crystallographica Section E, and has been       #
# peer reviewed under the auspices of the IUCr Commission on Journals.       #
#                                                                            #
# Full details of the Crystallographic Information File format               #
# are given in the paper "The Crystallographic Information File (CIF):       #
# a New Standard Archive File for Crystallography" by S. R. Hall, F. H.      #
# Allen and I. D. Brown [Acta Cryst. (1991), A47, 655-685].                  #
#                                                                            #
# The current version of the core CIF dictionary is obtainable from          #
# ftp://ftp.iucr.org/pub/cif_core.dic.                                       #
#                                                                            #
# Software is freely available for graphical display of the structure(s)     #
# in this CIF. For information consult the CIF software page                 #
# http://www.iucr.org/resources/cif/software.                                #
#                                                                            #
# This file may be used for bona fide research purposes within the           #
# scientific community so long as proper attribution is given to the journal # 
# article from which it was obtained.                                        #
#                                                                            #
##############################################################################
data_I
_audit_creation_method     SHELXL-2013
_journal_date_recd_electronic     2022-04-27
_journal_date_accepted     2022-05-20
_journal_name_full     'Acta Crystallographica, Section E'
_journal_year     2022
_journal_volume     78
_journal_issue      6
_journal_page_first     0
_journal_page_last     0
_journal_paper_category     GO
_journal_paper_doi     10.1107/S2056989022005370
_journal_coeditor_code     DX2045
_publ_contact_author_name     'Ajaya Bhattarai'
_publ_contact_author_address
;
Department of Chemistry,
M.M.A.M.C (Tribhuvan University) Biratnagar,
Nepal
;
_publ_contact_author_email     'ajaya.bhattarai@mmamc.tu.edu.np'
_publ_contact_author_fax     ?
_publ_contact_author_phone     ?
_publ_section_title
;\
Crystal structure and Hirshfeld surface analysis of methyl
4'-amino-3',5'-dicyano-2,2''-dioxodispiro[indoline-3,1'-cyclopentane-2',3''-\
indolin]-3'-ene-5'-carboximidate with an unknown solvent
;
loop_
    _publ_author_name
    _publ_author_address
    'Farid N. Naghiyev'
;
Department of Chemistry,
Baku State University,
Z. Khalilov str. 23, Az,
1148 Baku,
Azerbaijan
;
    'Victor N. Khrustalev'
;
Peoples' Friendship University of Russia (RUDN University),
Miklukho-Maklay St. 6, Moscow, 117198
Russian Federation
N. D. Zelinsky Institute of Organic Chemistry RAS,
Leninsky Prosp. 47, Moscow, 119991
Russian Federation
;
    'Elena A. Fortalnova'
;
Peoples' Friendship University of Russia (RUDN University),
Miklukho-Maklay St. 6, Moscow, 117198,
Russian Federation
;
    'Akkurt, Mehmet'
;
Department of Physics,
Faculty of Sciences,
Erciyes University,
38039 Kayseri,
Turkey
;
    'Ali N. Khalilov'
;
Department of Chemistry,
Baku State University,
Z. Khalilov str. 23, Az,
1148 Baku,
Azerbaijan
"Composite Materials" Scientific Research Center,
Azerbaijan State Economic University (UNEC),
H. Aliyev str. 135, Az 1063,
Baku, Azerbaijan
;
    'Ajaya Bhattarai'
;
Department of Chemistry,
M.M.A.M.C (Tribhuvan University) Biratnagar,
Nepal
;
    '\.Ibrahim G. Mamedov'
;
Department of Chemistry,
Baku State University,
Z. Khalilov str. 23, Az,
1148 Baku,
Azerbaijan
;
_publ_section_synopsis
;
One of the 1,3-dihydro-2<i>H</i>-indol-2-one units is in an axial position,
while the other is in a bisectional position relative to the central
five-membered cyclopentene ring. The methyl methanimidate unit is  in an
equatorial position. The crystal structure is consolidated by intermolecular
N---H...N, N---H...O and C---H...O hydrogen bonding,  forming a
three-dimensional network.
;
_chemical_name_systematic
;\
Methyl
4'-amino-3',5'-dicyano-2,2''-dioxodispiro[indoline-3,1'-cyclopentane-2',3''-\
indolin]-3'-ene-5'-carboximidate
;
_chemical_name_common     ?
_chemical_formula_moiety     'C23 H16 N6 O3'
_chemical_formula_sum     'C23 H16 N6 O3'
_chemical_formula_iupac     'C23 H16 N6 O3'
_chemical_formula_weight     424.42
_chemical_melting_point     ?
_space_group_crystal_system     monoclinic
_space_group_name_H-M_alt     'P 21/c'
_space_group_name_Hall     '-P 2ybc'
loop_
    _space_group_symop_operation_xyz
    'x, y, z'
    '-x, y+1/2, -z+1/2'
    '-x, -y, -z'
    'x, -y-1/2, z-1/2'
_cell_length_a     12.00850(10)
_cell_length_b     12.47190(10)
_cell_length_c     15.49090(10)
_cell_angle_alpha     90
_cell_angle_beta     94.4890(10)
_cell_angle_gamma     90
_cell_volume     2312.94(3)
_cell_formula_units_Z     4
_cell_measurement_reflns_used     22193
_cell_measurement_theta_min     3.7
_cell_measurement_theta_max     79.3
_cell_measurement_temperature     100(2)
_exptl_crystal_description     prism
_exptl_crystal_colour     colourless
_exptl_crystal_size_max     0.15
_exptl_crystal_size_mid     0.12
_exptl_crystal_size_min     0.10
_exptl_crystal_density_diffrn     1.219
_exptl_crystal_density_meas     ?
_exptl_crystal_density_method     ?
_exptl_crystal_F_000     880
_exptl_absorpt_coefficient_mu     0.697
_exptl_absorpt_correction_type     multi-scan
_exptl_absorpt_process_details
;
(CrysAlisPro; Rigaku OD, 2021)
;
_exptl_absorpt_correction_T_min     0.891
_exptl_absorpt_correction_T_max     0.927
_exptl_special_details
;
CrysAlisPro 1.171.41.117a (Rigaku OD, 2021)
Empirical absorption correction using spherical harmonics,
implemented in SCALE3 ABSPACK scaling algorithm.
;
_diffrn_ambient_temperature     100(2)
_diffrn_source     'micro-focus sealed X-ray tube'
_diffrn_radiation_type     CuK\a
_diffrn_radiation_wavelength     1.54184
_diffrn_measurement_device_type     'XtaLAB Synergy, Dualflex, HyPix'
_diffrn_measurement_method     '\f and \w'
_diffrn_detector_area_resol_mean     ?
_diffrn_reflns_number     31502
_diffrn_reflns_av_R_equivalents     0.0381
_diffrn_reflns_av_unetI/netI     0.0235
_diffrn_reflns_theta_min     3.692
_diffrn_reflns_theta_max     79.652
_diffrn_reflns_theta_full     67.684
_diffrn_measured_fraction_theta_max     0.997
_diffrn_measured_fraction_theta_full     1.000
_diffrn_reflns_limit_h_min     -15
_diffrn_reflns_limit_h_max     14
_diffrn_reflns_limit_k_min     -15
_diffrn_reflns_limit_k_max     15
_diffrn_reflns_limit_l_min     -16
_diffrn_reflns_limit_l_max     19
_diffrn_standards_number     0
_diffrn_standards_interval_count     0
_diffrn_standards_interval_time     0
_diffrn_standards_decay_%     0
_refine_special_details     ?
_reflns_number_total     5011
_reflns_number_gt     4771
_reflns_threshold_expression     'I > 2\s(I)'
_refine_ls_structure_factor_coef     Fsqd
_refine_ls_matrix_type     full
_refine_ls_R_factor_all     0.0470
_refine_ls_R_factor_gt     0.0457
_refine_ls_wR_factor_gt     0.1269
_refine_ls_wR_factor_ref     0.1283
_refine_ls_goodness_of_fit_ref     1.042
_refine_ls_restrained_S_all     1.042
_refine_ls_number_reflns     5011
_refine_ls_number_parameters     305
_refine_ls_number_restraints     0
_refine_ls_hydrogen_treatment     mixed
_refine_ls_weighting_scheme     calc
_refine_ls_weighting_details
              'w=1/[\s^2^(Fo^2^)+(0.0719P)^2^+1.0231P] where P=(Fo^2^+2Fc^2^)/3'
_atom_sites_solution_hydrogens     mixed
_atom_sites_solution_primary     difmap
_atom_sites_solution_secondary     difmap
_refine_ls_shift/su_max     0.000
_refine_ls_shift/su_mean     0.000
_refine_diff_density_max     0.352
_refine_diff_density_min     -0.254
_refine_ls_extinction_method     none
_refine_ls_extinction_coef     .
loop_
    _atom_type_symbol
    _atom_type_description
    _atom_type_scat_dispersion_real
    _atom_type_scat_dispersion_imag
    _atom_type_scat_source
    'C' 'C' 0.0181 0.0091
                         'International Tables Vol C Tables 4.2.6.8 and 6.1.1.4'
    'H' 'H' 0.0000 0.0000
                         'International Tables Vol C Tables 4.2.6.8 and 6.1.1.4'
    'N' 'N' 0.0311 0.0180
                         'International Tables Vol C Tables 4.2.6.8 and 6.1.1.4'
    'O' 'O' 0.0492 0.0322
                         'International Tables Vol C Tables 4.2.6.8 and 6.1.1.4'
_computing_data_collection
;
CrysAlisPro (Rigaku OD, 2021)
;
_computing_cell_refinement
;
CrysAlisPro (Rigaku OD, 2021)
;
_computing_data_reduction
;
CrysAlisPro (Rigaku OD, 2021)
;
_computing_structure_solution
;
<i>SHELXT2014/5</i> (Sheldrick, 2015a)
;
_computing_structure_refinement
;
<i>SHELXL2018/3</i> (Sheldrick, 2015b)
;
_computing_molecular_graphics
;
ORTEP-3 for Windows (Farrugia, 2012)
;
_computing_publication_material
;
PLATON (Spek, 2020)
;
loop_
    _atom_site_type_symbol
    _atom_site_label
    _atom_site_fract_x
    _atom_site_fract_y
    _atom_site_fract_z
    _atom_site_U_iso_or_equiv
    _atom_site_adp_type
    _atom_site_calc_flag
    _atom_site_occupancy
    _atom_site_disorder_assembly
    _atom_site_disorder_group
    N N1 0.29981(9) 0.24967(9) 0.44133(7) 0.0245(2) Uani d 1 . .
    H H1 0.2870(14) 0.2626(14) 0.3869(12) 0.029 Uiso d 1 . .
    C C2 0.30095(10) 0.32803(10) 0.50096(8) 0.0217(2) Uani d 1 . .
    O O2 0.29321(8) 0.42469(7) 0.48817(6) 0.0257(2) Uani d 1 . .
    C C3 0.31293(10) 0.27464(10) 0.59181(8) 0.0203(2) Uani d 1 . .
    C C3A 0.33681(10) 0.15908(10) 0.56953(8) 0.0207(2) Uani d 1 . .
    C C4 0.36295(10) 0.06941(10) 0.61983(8) 0.0241(3) Uani d 1 . .
    H H4 0.3722 0.0747 0.6811 0.029 Uiso calc 1 . .
    C C5 0.37540(12) -0.02910(10) 0.57855(9) 0.0278(3) Uani d 1 . .
    H H5 0.3942 -0.0911 0.6122 0.033 Uiso calc 1 . .
    C C6 0.36067(12) -0.03723(11) 0.48910(9) 0.0305(3) Uani d 1 . .
    H H6 0.3694 -0.1049 0.4623 0.037 Uiso calc 1 . .
    C C7 0.33332(12) 0.05214(11) 0.43778(9) 0.0288(3) Uani d 1 . .
    H H7 0.3224 0.0465 0.3765 0.035 Uiso calc 1 . .
    C C7A 0.32274(10) 0.14916(10) 0.47930(8) 0.0231(3) Uani d 1 . .
    N N8 0.09577(10) 0.13898(10) 0.67133(7) 0.0275(2) Uani d 1 . .
    H H8 0.0674(15) 0.0887(15) 0.7013(12) 0.033 Uiso d 1 . .
    C C9 0.18227(10) 0.20090(10) 0.70137(8) 0.0232(3) Uani d 1 . .
    O O9 0.23955(8) 0.18888(8) 0.76917(6) 0.0284(2) Uani d 1 . .
    C C10 0.19781(10) 0.29116(10) 0.63396(8) 0.0227(3) Uani d 1 . .
    C C10A 0.09505(11) 0.27542(11) 0.57198(8) 0.0257(3) Uani d 1 . .
    C C11 0.04983(12) 0.33584(13) 0.50258(10) 0.0346(3) Uani d 1 . .
    H H11 0.0839 0.4011 0.4872 0.041 Uiso calc 1 . .
    C C12 -0.04637(13) 0.29896(16) 0.45597(11) 0.0437(4) Uani d 1 . .
    H H12 -0.0784 0.3396 0.4084 0.052 Uiso calc 1 . .
    C C13 -0.09603(13) 0.20330(16) 0.47827(11) 0.0440(4) Uani d 1 . .
    H H13 -0.1604 0.1785 0.4446 0.053 Uiso calc 1 . .
    C C14 -0.05321(12) 0.14320(14) 0.54893(10) 0.0368(3) Uani d 1 . .
    H H14 -0.0876 0.0782 0.5647 0.044 Uiso calc 1 . .
    C C14A 0.04124(11) 0.18180(11) 0.59521(9) 0.0276(3) Uani d 1 . .
    C C15 0.21617(11) 0.39881(10) 0.67678(8) 0.0256(3) Uani d 1 . .
    C C16 0.32451(11) 0.43111(10) 0.68444(8) 0.0233(3) Uani d 1 . .
    N N16 0.36972(11) 0.51996(9) 0.72048(7) 0.0281(2) Uani d 1 . .
    H H16A 0.4391(16) 0.5352(15) 0.7097(12) 0.034 Uiso d 1 . .
    H H16B 0.3234(15) 0.5750(15) 0.7399(11) 0.034 Uiso d 1 . .
    C C17 0.39908(10) 0.34282(10) 0.64964(8) 0.0217(2) Uani d 1 . .
    C C18 0.12832(12) 0.45803(11) 0.70963(10) 0.0315(3) Uani d 1 . .
    N N18 0.05723(12) 0.50576(12) 0.73688(10) 0.0455(3) Uani d 1 . .
    C C19 0.49892(10) 0.38414(10) 0.60184(8) 0.0233(3) Uani d 1 . .
    O O19 0.52472(7) 0.31043(7) 0.54332(6) 0.0246(2) Uani d 1 . .
    N N19 0.54541(10) 0.47131(10) 0.62336(8) 0.0305(3) Uani d 1 . .
    H H19 0.6035(16) 0.4899(15) 0.5939(12) 0.037 Uiso d 1 . .
    C C20 0.61787(12) 0.33447(11) 0.49283(9) 0.0285(3) Uani d 1 . .
    H H20A 0.6255 0.2776 0.4501 0.043 Uiso calc 1 . .
    H H20B 0.6865 0.3390 0.5312 0.043 Uiso calc 1 . .
    H H20C 0.6047 0.4031 0.4630 0.043 Uiso calc 1 . .
    C C21 0.45228(11) 0.28321(10) 0.72483(8) 0.0239(3) Uani d 1 . .
    N N21 0.50020(10) 0.24235(10) 0.78254(8) 0.0322(3) Uani d 1 . .
loop_
    _atom_site_aniso_label
    _atom_site_aniso_U_11
    _atom_site_aniso_U_22
    _atom_site_aniso_U_33
    _atom_site_aniso_U_12
    _atom_site_aniso_U_13
    _atom_site_aniso_U_23
    N1 0.0290(5) 0.0262(5) 0.0187(5) -0.0010(4) 0.0053(4) 0.0020(4)
    C2 0.0198(5) 0.0246(6) 0.0215(6) -0.0013(4) 0.0063(4) 0.0026(4)
    O2 0.0279(5) 0.0229(4) 0.0272(5) -0.0006(3) 0.0074(4) 0.0046(3)
    C3 0.0211(5) 0.0201(6) 0.0203(5) -0.0008(4) 0.0064(4) 0.0014(4)
    C3A 0.0200(5) 0.0207(6) 0.0222(6) -0.0017(4) 0.0066(4) -0.0012(4)
    C4 0.0253(6) 0.0236(6) 0.0241(6) -0.0009(5) 0.0058(5) 0.0004(5)
    C5 0.0324(7) 0.0212(6) 0.0305(7) 0.0006(5) 0.0066(5) 0.0013(5)
    C6 0.0361(7) 0.0235(6) 0.0329(7) -0.0010(5) 0.0094(6) -0.0066(5)
    C7 0.0344(7) 0.0293(7) 0.0236(6) -0.0031(5) 0.0074(5) -0.0057(5)
    C7A 0.0235(6) 0.0244(6) 0.0222(6) -0.0018(5) 0.0059(4) -0.0001(5)
    N8 0.0279(6) 0.0293(6) 0.0263(5) -0.0066(4) 0.0076(4) 0.0047(4)
    C9 0.0247(6) 0.0240(6) 0.0223(6) 0.0003(5) 0.0098(5) -0.0009(4)
    O9 0.0339(5) 0.0312(5) 0.0206(4) -0.0012(4) 0.0051(4) 0.0002(4)
    C10 0.0227(6) 0.0229(6) 0.0237(6) 0.0007(4) 0.0083(5) 0.0016(5)
    C10A 0.0222(6) 0.0287(6) 0.0271(6) 0.0010(5) 0.0074(5) 0.0019(5)
    C11 0.0258(6) 0.0418(8) 0.0366(7) 0.0021(6) 0.0058(6) 0.0119(6)
    C12 0.0295(7) 0.0611(11) 0.0398(8) 0.0025(7) -0.0008(6) 0.0153(7)
    C13 0.0255(7) 0.0643(11) 0.0414(8) -0.0069(7) -0.0033(6) 0.0034(8)
    C14 0.0280(7) 0.0443(8) 0.0386(8) -0.0090(6) 0.0053(6) 0.0016(6)
    C14A 0.0238(6) 0.0324(7) 0.0273(6) -0.0019(5) 0.0076(5) 0.0018(5)
    C15 0.0292(6) 0.0216(6) 0.0273(6) 0.0009(5) 0.0113(5) -0.0003(5)
    C16 0.0296(6) 0.0208(6) 0.0210(5) 0.0010(5) 0.0100(5) 0.0017(4)
    N16 0.0337(6) 0.0211(5) 0.0308(6) -0.0033(4) 0.0120(5) -0.0041(4)
    C17 0.0243(6) 0.0206(6) 0.0208(5) -0.0004(4) 0.0064(4) -0.0004(4)
    C18 0.0325(7) 0.0273(7) 0.0361(7) 0.0007(5) 0.0121(6) -0.0021(5)
    N18 0.0412(7) 0.0417(8) 0.0561(8) 0.0086(6) 0.0195(6) -0.0100(6)
    C19 0.0238(6) 0.0243(6) 0.0226(6) 0.0004(5) 0.0068(4) 0.0003(5)
    O19 0.0257(4) 0.0238(4) 0.0256(4) -0.0020(3) 0.0107(3) -0.0018(3)
    N19 0.0286(6) 0.0289(6) 0.0356(6) -0.0073(5) 0.0127(5) -0.0051(5)
    C20 0.0298(6) 0.0271(6) 0.0306(6) -0.0017(5) 0.0154(5) -0.0011(5)
    C21 0.0253(6) 0.0227(6) 0.0244(6) -0.0022(5) 0.0059(5) -0.0029(5)
    N21 0.0343(6) 0.0323(6) 0.0296(6) 0.0016(5) 0.0006(5) -0.0005(5)
_geom_special_details
;
 All esds (except the esd in the dihedral angle between two l.s. planes)
 are estimated using the full covariance matrix.  The cell esds are taken
 into account individually in the estimation of esds in distances, angles
 and torsion angles; correlations between esds in cell parameters are only
 used when they are defined by crystal symmetry.  An approximate (isotropic)
 treatment of cell esds is used for estimating esds involving l.s. planes.
;
loop_
    _geom_bond_atom_site_label_1
    _geom_bond_atom_site_label_2
    _geom_bond_site_symmetry_2
    _geom_bond_distance
    _geom_bond_publ_flag
    N1 C2 . 1.3442(17) ?
    N1 C7A . 1.4028(17) ?
    N1 H1 . 0.860(18) ?
    C2 O2 . 1.2240(16) ?
    C2 C3 . 1.5534(16) ?
    C3 C3A . 1.5147(16) ?
    C3 C17 . 1.5655(17) ?
    C3 C10 . 1.5878(16) ?
    C3A C4 . 1.3849(17) ?
    C3A C7A . 1.4003(17) ?
    C4 C5 . 1.3984(18) ?
    C4 H4 . 0.9500 ?
    C5 C6 . 1.3868(19) ?
    C5 H5 . 0.9500 ?
    C6 C7 . 1.393(2) ?
    C6 H6 . 0.9500 ?
    C7 C7A . 1.3809(18) ?
    C7 H7 . 0.9500 ?
    N8 C9 . 1.3477(17) ?
    N8 C14A . 1.4083(18) ?
    N8 H8 . 0.87(2) ?
    C9 O9 . 1.2188(16) ?
    C9 C10 . 1.5566(17) ?
    C10 C15 . 1.5060(18) ?
    C10 C10A . 1.5158(18) ?
    C10A C11 . 1.3882(19) ?
    C10A C14A . 1.3953(19) ?
    C11 C12 . 1.392(2) ?
    C11 H11 . 0.9500 ?
    C12 C13 . 1.389(3) ?
    C12 H12 . 0.9500 ?
    C13 C14 . 1.392(2) ?
    C13 H13 . 0.9500 ?
    C14 C14A . 1.380(2) ?
    C14 H14 . 0.9500 ?
    C15 C16 . 1.3582(19) ?
    C15 C18 . 1.4148(18) ?
    C16 N16 . 1.3368(17) ?
    C16 C17 . 1.5429(17) ?
    N16 H16A . 0.88(2) ?
    N16 H16B . 0.947(19) ?
    C17 C21 . 1.4835(17) ?
    C17 C19 . 1.5461(16) ?
    C18 N18 . 1.148(2) ?
    C19 N19 . 1.2553(18) ?
    C19 O19 . 1.3441(15) ?
    O19 C20 . 1.4457(15) ?
    N19 H19 . 0.89(2) ?
    C20 H20A . 0.9800 ?
    C20 H20B . 0.9800 ?
    C20 H20C . 0.9800 ?
    C21 N21 . 1.1443(18) ?
loop_
    _geom_angle_atom_site_label_1
    _geom_angle_atom_site_label_2
    _geom_angle_atom_site_label_3
    _geom_angle_site_symmetry_1
    _geom_angle_site_symmetry_3
    _geom_angle
    _geom_angle_publ_flag
    C2 N1 C7A . . 111.74(11) ?
    C2 N1 H1 . . 121.9(12) ?
    C7A N1 H1 . . 126.4(12) ?
    O2 C2 N1 . . 127.46(12) ?
    O2 C2 C3 . . 124.71(11) ?
    N1 C2 C3 . . 107.83(10) ?
    C3A C3 C2 . . 101.96(9) ?
    C3A C3 C17 . . 121.25(10) ?
    C2 C3 C17 . . 107.21(9) ?
    C3A C3 C10 . . 113.81(10) ?
    C2 C3 C10 . . 107.16(9) ?
    C17 C3 C10 . . 104.59(9) ?
    C4 C3A C7A . . 119.64(11) ?
    C4 C3A C3 . . 132.76(11) ?
    C7A C3A C3 . . 107.53(10) ?
    C3A C4 C5 . . 118.67(12) ?
    C3A C4 H4 . . 120.7 ?
    C5 C4 H4 . . 120.7 ?
    C6 C5 C4 . . 120.75(12) ?
    C6 C5 H5 . . 119.6 ?
    C4 C5 H5 . . 119.6 ?
    C5 C6 C7 . . 121.16(12) ?
    C5 C6 H6 . . 119.4 ?
    C7 C6 H6 . . 119.4 ?
    C7A C7 C6 . . 117.48(12) ?
    C7A C7 H7 . . 121.3 ?
    C6 C7 H7 . . 121.3 ?
    C7 C7A C3A . . 122.28(12) ?
    C7 C7A N1 . . 127.58(12) ?
    C3A C7A N1 . . 110.12(11) ?
    C9 N8 C14A . . 111.54(11) ?
    C9 N8 H8 . . 123.7(12) ?
    C14A N8 H8 . . 123.1(12) ?
    O9 C9 N8 . . 126.50(12) ?
    O9 C9 C10 . . 125.30(12) ?
    N8 C9 C10 . . 108.20(11) ?
    C15 C10 C10A . . 118.58(11) ?
    C15 C10 C9 . . 111.74(10) ?
    C10A C10 C9 . . 101.35(10) ?
    C15 C10 C3 . . 101.22(10) ?
    C10A C10 C3 . . 114.49(10) ?
    C9 C10 C3 . . 109.63(10) ?
    C11 C10A C14A . . 119.54(13) ?
    C11 C10A C10 . . 132.06(13) ?
    C14A C10A C10 . . 108.39(11) ?
    C10A C11 C12 . . 118.74(14) ?
    C10A C11 H11 . . 120.6 ?
    C12 C11 H11 . . 120.6 ?
    C13 C12 C11 . . 120.65(15) ?
    C13 C12 H12 . . 119.7 ?
    C11 C12 H12 . . 119.7 ?
    C12 C13 C14 . . 121.24(15) ?
    C12 C13 H13 . . 119.4 ?
    C14 C13 H13 . . 119.4 ?
    C14A C14 C13 . . 117.31(15) ?
    C14A C14 H14 . . 121.3 ?
    C13 C14 H14 . . 121.3 ?
    C14 C14A C10A . . 122.43(13) ?
    C14 C14A N8 . . 127.74(13) ?
    C10A C14A N8 . . 109.81(12) ?
    C16 C15 C18 . . 123.36(12) ?
    C16 C15 C10 . . 114.15(11) ?
    C18 C15 C10 . . 122.43(12) ?
    N16 C16 C15 . . 129.59(12) ?
    N16 C16 C17 . . 120.64(12) ?
    C15 C16 C17 . . 109.63(11) ?
    C16 N16 H16A . . 117.3(12) ?
    C16 N16 H16B . . 120.3(11) ?
    H16A N16 H16B . . 119.3(16) ?
    C21 C17 C16 . . 108.02(10) ?
    C21 C17 C19 . . 103.92(10) ?
    C16 C17 C19 . . 114.99(10) ?
    C21 C17 C3 . . 113.69(10) ?
    C16 C17 C3 . . 102.24(10) ?
    C19 C17 C3 . . 114.17(10) ?
    N18 C18 C15 . . 179.49(18) ?
    N19 C19 O19 . . 130.56(12) ?
    N19 C19 C17 . . 120.46(11) ?
    O19 C19 C17 . . 108.87(10) ?
    C19 O19 C20 . . 116.87(10) ?
    C19 N19 H19 . . 116.0(12) ?
    O19 C20 H20A . . 109.5 ?
    O19 C20 H20B . . 109.5 ?
    H20A C20 H20B . . 109.5 ?
    O19 C20 H20C . . 109.5 ?
    H20A C20 H20C . . 109.5 ?
    H20B C20 H20C . . 109.5 ?
    N21 C21 C17 . . 174.75(14) ?
loop_
    _geom_torsion_atom_site_label_1
    _geom_torsion_atom_site_label_2
    _geom_torsion_atom_site_label_3
    _geom_torsion_atom_site_label_4
    _geom_torsion_site_symmetry_1
    _geom_torsion_site_symmetry_2
    _geom_torsion_site_symmetry_3
    _geom_torsion_site_symmetry_4
    _geom_torsion
    _geom_torsion_publ_flag
    C7A N1 C2 O2 . . . . 173.52(12) ?
    C7A N1 C2 C3 . . . . -7.02(14) ?
    O2 C2 C3 C3A . . . . -171.59(12) ?
    N1 C2 C3 C3A . . . . 8.93(12) ?
    O2 C2 C3 C17 . . . . -43.22(15) ?
    N1 C2 C3 C17 . . . . 137.30(10) ?
    O2 C2 C3 C10 . . . . 68.59(15) ?
    N1 C2 C3 C10 . . . . -110.89(11) ?
    C2 C3 C3A C4 . . . . 175.38(13) ?
    C17 C3 C3A C4 . . . . 56.55(18) ?
    C10 C3 C3A C4 . . . . -69.58(17) ?
    C2 C3 C3A C7A . . . . -7.73(12) ?
    C17 C3 C3A C7A . . . . -126.56(11) ?
    C10 C3 C3A C7A . . . . 107.30(11) ?
    C7A C3A C4 C5 . . . . 0.46(18) ?
    C3 C3A C4 C5 . . . . 177.04(12) ?
    C3A C4 C5 C6 . . . . -0.7(2) ?
    C4 C5 C6 C7 . . . . 0.1(2) ?
    C5 C6 C7 C7A . . . . 0.7(2) ?
    C6 C7 C7A C3A . . . . -1.0(2) ?
    C6 C7 C7A N1 . . . . 177.60(12) ?
    C4 C3A C7A C7 . . . . 0.41(19) ?
    C3 C3A C7A C7 . . . . -176.96(12) ?
    C4 C3A C7A N1 . . . . -178.41(11) ?
    C3 C3A C7A N1 . . . . 4.22(13) ?
    C2 N1 C7A C7 . . . . -176.84(13) ?
    C2 N1 C7A C3A . . . . 1.90(15) ?
    C14A N8 C9 O9 . . . . 174.09(12) ?
    C14A N8 C9 C10 . . . . -6.31(14) ?
    O9 C9 C10 C15 . . . . -44.88(17) ?
    N8 C9 C10 C15 . . . . 135.52(11) ?
    O9 C9 C10 C10A . . . . -172.13(12) ?
    N8 C9 C10 C10A . . . . 8.26(13) ?
    O9 C9 C10 C3 . . . . 66.51(15) ?
    N8 C9 C10 C3 . . . . -113.10(11) ?
    C3A C3 C10 C15 . . . . 160.56(10) ?
    C2 C3 C10 C15 . . . . -87.52(11) ?
    C17 C3 C10 C15 . . . . 26.07(12) ?
    C3A C3 C10 C10A . . . . -70.67(13) ?
    C2 C3 C10 C10A . . . . 41.26(14) ?
    C17 C3 C10 C10A . . . . 154.85(10) ?
    C3A C3 C10 C9 . . . . 42.42(14) ?
    C2 C3 C10 C9 . . . . 154.34(10) ?
    C17 C3 C10 C9 . . . . -92.07(11) ?
    C15 C10 C10A C11 . . . . 48.9(2) ?
    C9 C10 C10A C11 . . . . 171.58(14) ?
    C3 C10 C10A C11 . . . . -70.52(18) ?
    C15 C10 C10A C14A . . . . -130.06(12) ?
    C9 C10 C10A C14A . . . . -7.41(13) ?
    C3 C10 C10A C14A . . . . 110.49(12) ?
    C14A C10A C11 C12 . . . . -2.3(2) ?
    C10 C10A C11 C12 . . . . 178.83(14) ?
    C10A C11 C12 C13 . . . . -0.2(3) ?
    C11 C12 C13 C14 . . . . 1.8(3) ?
    C12 C13 C14 C14A . . . . -0.8(3) ?
    C13 C14 C14A C10A . . . . -1.8(2) ?
    C13 C14 C14A N8 . . . . 176.05(15) ?
    C11 C10A C14A C14 . . . . 3.4(2) ?
    C10 C10A C14A C14 . . . . -177.49(13) ?
    C11 C10A C14A N8 . . . . -174.82(12) ?
    C10 C10A C14A N8 . . . . 4.31(15) ?
    C9 N8 C14A C14 . . . . -176.69(14) ?
    C9 N8 C14A C10A . . . . 1.39(16) ?
    C10A C10 C15 C16 . . . . -141.23(12) ?
    C9 C10 C15 C16 . . . . 101.48(13) ?
    C3 C10 C15 C16 . . . . -15.12(14) ?
    C10A C10 C15 C18 . . . . 41.63(17) ?
    C9 C10 C15 C18 . . . . -75.66(16) ?
    C3 C10 C15 C18 . . . . 167.73(12) ?
    C18 C15 C16 N16 . . . . -1.2(2) ?
    C10 C15 C16 N16 . . . . -178.31(12) ?
    C18 C15 C16 C17 . . . . 174.49(12) ?
    C10 C15 C16 C17 . . . . -2.62(15) ?
    N16 C16 C17 C21 . . . . 75.41(14) ?
    C15 C16 C17 C21 . . . . -100.73(12) ?
    N16 C16 C17 C19 . . . . -40.11(16) ?
    C15 C16 C17 C19 . . . . 143.75(11) ?
    N16 C16 C17 C3 . . . . -164.39(11) ?
    C15 C16 C17 C3 . . . . 19.47(13) ?
    C3A C3 C17 C21 . . . . -41.76(15) ?
    C2 C3 C17 C21 . . . . -157.97(10) ?
    C10 C3 C17 C21 . . . . 88.47(12) ?
    C3A C3 C17 C16 . . . . -157.92(10) ?
    C2 C3 C17 C16 . . . . 85.87(11) ?
    C10 C3 C17 C16 . . . . -27.69(11) ?
    C3A C3 C17 C19 . . . . 77.25(14) ?
    C2 C3 C17 C19 . . . . -38.96(13) ?
    C10 C3 C17 C19 . . . . -152.52(10) ?
    C21 C17 C19 N19 . . . . -86.46(15) ?
    C16 C17 C19 N19 . . . . 31.40(17) ?
    C3 C17 C19 N19 . . . . 149.14(12) ?
    C21 C17 C19 O19 . . . . 90.07(11) ?
    C16 C17 C19 O19 . . . . -152.07(11) ?
    C3 C17 C19 O19 . . . . -34.33(14) ?
    N19 C19 O19 C20 . . . . -3.0(2) ?
    C17 C19 O19 C20 . . . . -179.10(10) ?
loop_
    _geom_hbond_atom_site_label_D
    _geom_hbond_atom_site_label_H
    _geom_hbond_atom_site_label_A
    _geom_hbond_site_symmetry_A
    _geom_hbond_distance_DH
    _geom_hbond_distance_HA
    _geom_hbond_distance_DA
    _geom_hbond_angle_DHA
    _geom_hbond_publ_flag
    N1 H1 O9 4_565 0.860(19) 1.963(18) 2.8145(14) 170.0(16) yes
    N8 H8 N18 2_546 0.866(19) 2.110(18) 2.9270(19) 157.1(17) yes
    N16 H16A N19 . 0.883(19) 2.079(19) 2.7531(17) 132.5(16) yes
    N16 H16A N21 2_656 0.883(19) 2.684(19) 3.1854(17) 117.1(14) yes
    N19 H19 O2 3_666 0.894(19) 2.130(19) 2.9912(15) 161.6(17) yes
    C11 H11 O2 . 0.95 2.53 3.1499(18) 123 yes
    C20 H20C O2 3_666 0.98 2.56 3.1938(16) 123 yes
_shelx_space_group_comment
;
The symmetry employed for this shelxl refinement is uniquely defined
by the following loop, which should always be used as a source of
symmetry information in preference to the above space-group names.
They are only intended as comments.
;
_shelx_estimated_absorpt_T_min     0.903
_shelx_estimated_absorpt_T_max     0.934
_shelx_hkl_file
;
   0   0   1    0.01    0.06
   0   0   2  271.16    8.43
   0   0   3    0.04    0.20
   0   0   4 3483.30  107.15
   0   0   5   -0.03    0.25
   0   0   5    0.02    0.24
   0   0   6   44.97    1.78
   0   0   6   49.02    1.80
   0   0   7    0.32    0.32
   0   0   8    1.14    0.40
   0   0   8    0.85    0.17
   0   0   8    0.63    0.16
   0   0   9    0.34    0.34
   0   0   9    0.10    0.15
   0   0   9   -0.10    0.16
   0   0  10  142.66    4.99
   0   0  10  142.10    4.52
   0   0  10  143.06    4.53
   0   0  11   -0.04    0.17
   0   0  11    0.18    0.16
   0   0  11    0.20    0.18
   0   0  11   -0.07    0.16
   0   0  11    0.03    0.18
   0   0  11    0.12    0.18
   0   0  11   -0.01    0.17
   0   0  11    0.09    0.17
   0   0  11   -0.17    0.36
   0   0  11    0.15    0.19
   0   0  11    0.23    0.20
   0   0  11   -0.01    0.17
   0   0  12    0.22    0.21
   0   0  12    0.01    0.20
   0   0  12    0.11    0.19
   0   0  12    0.09    0.20
   0   0  12    0.25    0.21
   0   0  12    0.10    0.18
   0   0  12   -0.27    0.39
   0   0  12    0.04    0.19
   0   0  12    0.33    0.22
   0   0  12    0.01    0.19
   0   0  13   -0.02    0.21
   0   0  13   -0.12    0.21
   0   0  13    0.19    0.36
   0   0  13   -0.04    0.22
   0   0  13   -0.01    0.20
   0   0  13    0.02    0.19
   0   0  13   -0.11    0.21
   0   0  13    0.02    0.23
   0   0  13    0.14    0.21
   0   0  13   -0.06    0.22
   0   0  13   -0.06    0.20
   0   0  14   93.73    2.96
   0   0  14   88.62    2.96
   0   0  14   96.36    2.95
   0   0  14   88.79    2.93
   0   0  14   87.79    3.50
   0   0  14   95.44    2.95
   0   0  14   89.13    2.93
   0   0  14   94.74    2.99
   0   0  14   86.64    2.95
   0   0  14   83.00    2.91
   0   0  14   87.57    2.92
   0   0  15   -0.05    0.21
   0   0  15   -0.06    0.20
   0   0  15    0.27    0.22
   0   0  15   -0.08    0.21
   0   0  15    0.12    0.21
   0   0  15    0.07    0.19
   0   0  15   -0.03    0.20
   0   0  15   -0.14    0.31
   0   0  15    0.06    0.20
   0   0  15   -0.04    0.21
   0   0  15    0.06    0.15
   0   0  16    8.12    0.43
   0   0  16    8.35    0.41
   0   0  16    8.19    0.39
   0   0  16    8.20    0.41
   0   0  16    8.83    0.43
   0   0  16    8.03    0.41
   0   0  16    7.69    0.42
   0   0  17    0.07    0.18
   0   0  17   -0.03    0.15
   0   0  17   -0.01    0.18
   0   0  17   -0.01    0.17
   0   0  17   -0.03    0.15
   0   0  17    0.13    0.19
   0   0  17    0.05    0.17
   0   0  17    0.27    0.18
   0   0  18   64.92    1.97
   0   0  18   62.76    1.97
   0   0  18   59.71    1.97
   0   0  18   58.67    1.95
   0   0  19    0.08    0.11
   0   1   0    0.13    0.04
   0   1   1   80.53    2.43
   0   1   1   71.25    2.41
   0  -1   1   75.96    2.42
   0   1   1   81.38    2.43
   0   1   1   75.69    2.42
   0  -1   1   78.81    2.42
   0   1   2 3116.32   98.61
   0  -1   2 3227.79   98.61
   0   1   2 3094.94   98.61
   0  -1   2 3417.14   98.62
   0  -1   3  535.03   16.31
   0   1   3  494.80   16.29
   0  -1   3  549.85   16.31
   0  -1   4  204.35    6.54
   0  -1   4  206.43    6.54
   0  -1   5 1296.73   40.36
   0  -1   5 1313.58   40.36
   0  -1   6  245.60    8.08
   0  -1   6  258.80    8.10
   0  -1   7    5.21    0.50
   0   1   7    4.75    0.26
   0   1   7    5.07    0.26
   0  -1   8   22.04    1.08
   0   1   8   18.82    0.73
   0  -1   8   20.45    0.74
   0   1   8   20.80    0.74
   0  -1   8   21.04    0.75
   0  -1   9  547.20   16.50
   0  -1   9  519.80   16.02
   0   1   9  507.10   16.02
   0  -1   9  520.54   16.03
   0  -1  10  292.16    9.26
   0   1  10  267.49    8.74
   0  -1  10  282.94    8.75
   0  -1  10  287.81    8.75
   0  -1  11   24.72    0.89
   0  -1  11   26.82    1.35
   0  -1  11   22.27    0.87
   0  -1  11   24.21    0.90
   0  -1  11   22.47    0.88
   0   1  11   24.30    0.88
   0  -1  11   23.34    0.91
   0   1  11   24.00    0.88
   0   1  11   23.89    0.90
   0   1  11   22.91    0.87
   0  -1  11   22.82    0.87
   0   1  11   23.74    0.88
   0  -1  11   25.54    0.89
   0   1  11   21.87    0.85
   0   1  11   21.07    0.83
   0   1  11   24.24    0.88
   0  -1  11   23.64    0.87
   0  -1  11   22.65    0.91
   0  -1  11   24.42    0.89
   0  -1  12   15.04    0.62
   0  -1  12   14.51    1.00
   0  -1  12   14.03    0.64
   0  -1  12   14.66    0.62
   0  -1  12   14.66    0.63
   0   1  12   13.72    0.60
   0  -1  12   13.19    0.61
   0   1  12   14.10    0.60
   0   1  12   14.19    0.61
   0  -1  12   14.71    0.65
   0   1  12   15.31    0.64
   0  -1  12   13.62    0.60
   0  -1  12   14.32    0.61
   0   1  12   13.49    0.59
   0   1  12   13.65    0.60
   0  -1  12   13.68    0.59
   0   1  12   12.98    0.57
   0  -1  12   14.99    0.63
   0   1  13   13.72    0.61
   0  -1  13   13.68    0.62
   0  -1  13   14.14    0.65
   0  -1  13   13.89    0.61
   0   1  13   13.61    0.62
   0  -1  13   15.55    0.68
   0   1  13   15.44    0.66
   0   1  13   14.79    0.62
   0   1  13   13.55    0.62
   0  -1  13   15.72    0.64
   0  -1  13   14.60    1.03
   0   1  13   14.87    1.03
   0  -1  13   15.04    0.63
   0  -1  13   14.76    0.64
   0  -1  13   13.93    0.61
   0   1  13   13.61    0.59
   0   1  13   14.19    0.61
   0   1  13   13.18    0.59
   0  -1  14   12.84    0.58
   0   1  14   12.32    0.95
   0  -1  14   14.11    0.99
   0   1  14   12.05    0.54
   0  -1  14   13.42    0.59
   0  -1  14   12.13    0.59
   0   1  14   12.09    0.56
   0  -1  14   12.27    0.57
   0  -1  14   12.55    0.59
   0  -1  14   13.62    0.62
   0   1  14   13.42    0.57
   0  -1  14   12.04    0.56
   0   1  14   12.51    0.57
   0   1  14   12.19    0.58
   0   1  14   11.60    0.54
   0  -1  14   13.85    0.59
   0   1  14   11.69    0.53
   0   1  14   12.61    0.54
   0   1  14   12.69    0.57
   0  -1  14   12.24    0.55
   0   1  15    6.99    0.41
   0   1  15    7.11    0.41
   0  -1  15    7.64    0.41
   0  -1  15    7.44    0.71
   0   1  15    8.36    0.74
   0   1  15    8.01    0.42
   0  -1  15    7.49    0.40
   0  -1  15    7.84    0.46
   0  -1  15    7.63    0.43
   0   1  15    7.41    0.40
   0  -1  15    6.65    0.39
   0  -1  15    7.84    0.41
   0   1  15    7.94    0.39
   0   1  15    8.02    0.43
   0  -1  15    7.47    0.43
   0   1  15    7.56    0.42
   0   1  15    7.64    0.38
   0  -1  15    7.90    0.43
   0  -1  15    9.12    0.44
   0   1  16    0.79    0.22
   0  -1  16    0.64    0.21
   0  -1  16    0.54    0.20
   0  -1  16    0.35    0.22
   0   1  16    0.52    0.20
   0   1  16    0.98    0.23
   0   1  16    1.08    0.23
   0  -1  16    0.55    0.21
   0  -1  16    0.78    0.20
   0   1  16    0.73    0.18
   0  -1  16    0.74    0.20
   0  -1  16    0.79    0.20
   0   1  16    0.81    0.21
   0  -1  16    1.06    0.22
   0  -1  16    0.63    0.22
   0  -1  17    3.37    0.27
   0   1  17    3.16    0.25
   0  -1  17    3.25    0.24
   0   1  17    3.42    0.25
   0   1  17    3.60    0.24
   0  -1  17    3.27    0.23
   0  -1  17    3.26    0.25
   0  -1  17    2.74    0.23
   0   1  17    2.69    0.26
   0  -1  17    2.80    0.23
   0  -1  17    3.15    0.25
   0  -1  17    3.55    0.23
   0  -1  18   15.24    0.53
   0   1  18   15.30    0.53
   0  -1  18   13.90    0.53
   0   1  18   15.35    0.52
   0   1  18   14.27    0.52
   0  -1  18   12.83    0.51
   0   1  18   14.49    0.53
   0  -1  18   13.64    0.54
   0   1  19    3.09    0.15
   0  -1  19    2.33    0.14
   0   2   0 2982.34   91.62
   0  -2   1   53.57    1.80
   0   2   1   52.04    1.79
   0   2   1   66.54    1.86
   0   2   1   67.30    1.86
   0   2   2  197.64    6.26
   0  -2   2  204.06    6.26
   0   2   2  216.74    6.31
   0  -2   2  199.70    6.26
   0   2   2  189.23    6.26
   0   2   3   36.13    1.31
   0  -2   3   39.77    1.31
   0   2   3   36.26    1.30
   0  -2   3   35.14    1.30
   0   2   4  340.88   10.73
   0  -2   4  355.27   10.73
   0   2   4  331.47   10.72
   0  -2   4  341.33   10.73
   0   2   5  103.64    3.46
   0  -2   5  105.76    3.46
   0   2   5  100.19    3.45
   0  -2   5  103.08    3.46
   0   2   6   77.05    2.72
   0  -2   6   77.54    2.74
   0   2   7    1.08    0.15
   0  -2   7    1.13    0.15
   0   2   7    1.10    0.16
   0  -2   7    1.23    0.16
   0  -2   7    0.97    0.33
   0   2   7    1.29    0.34
   0   2   8  112.54    3.57
   0  -2   8  111.57    3.57
   0   2   8  108.24    3.57
   0  -2   8  114.83    3.58
   0   2   8  122.59    3.97
   0  -2   8  120.54    3.98
   0   2   9    7.01    0.35
   0  -2   9    7.02    0.36
   0  -2   9    7.34    0.36
   0   2   9    7.05    0.36
   0   2   9    7.32    0.63
   0  -2   9    7.37    0.63
   0   2  10   39.48    1.37
   0  -2  10   40.45    1.37
   0  -2  10   39.55    1.37
   0   2  10   39.33    1.37
   0  -2  10   39.62    1.80
   0   2  10   38.92    1.78
   0   2  11    0.37    0.19
   0   2  11    0.01    0.17
   0   2  11    0.19    0.16
   0  -2  11    0.06    0.18
   0   2  11    0.18    0.17
   0   2  11    0.11    0.17
   0   2  11    0.13    0.17
   0  -2  11    0.22    0.18
   0  -2  11    0.21    0.17
   0  -2  11    0.21    0.19
   0  -2  11    0.12    0.19
   0   2  11    0.05    0.17
   0   2  11    0.27    0.19
   0   2  11    0.09    0.18
   0  -2  11    0.14    0.18
   0   2  11    0.20    0.17
   0  -2  11   -0.05    0.18
   0   2  11   -0.10    0.18
   0  -2  11   -0.01    0.17
   0   2  11    0.17    0.17
   0   2  11   -0.12    0.18
   0   2  11    0.30    0.15
   0   2  11    0.08    0.34
   0  -2  11   -0.04    0.34
   0  -2  11   -0.07    0.17
   0   2  11    0.11    0.19
   0   2  12    5.68    0.34
   0  -2  12    5.58    0.36
   0  -2  12    6.12    0.66
   0   2  12    7.42    0.70
   0  -2  12    6.37    0.36
   0   2  12    5.88    0.36
   0  -2  12    5.94    0.37
   0   2  12    5.44    0.31
   0   2  12    5.50    0.34
   0  -2  12    6.09    0.40
   0   2  12    6.20    0.36
   0   2  12    6.70    0.36
   0   2  12    6.15    0.36
   0  -2  12    5.84    0.36
   0  -2  12    6.32    0.36
   0   2  12    5.67    0.35
   0   2  12    6.05    0.36
   0  -2  12    5.81    0.35
   0   2  12    5.42    0.33
   0   2  12    5.37    0.32
   0   2  12    5.45    0.35
   0  -2  12    5.71    0.38
   0   2  12    5.83    0.37
   0   2  13    0.46    0.20
   0  -2  13    0.47    0.23
   0   2  13    0.33    0.20
   0   2  13    0.35    0.19
   0  -2  13    0.44    0.22
   0   2  13    0.36    0.23
   0   2  13    0.46    0.21
   0  -2  13    0.32    0.21
   0  -2  13    0.20    0.23
   0   2  13    0.34    0.21
   0   2  13    0.43    0.21
   0   2  13    0.76    0.23
   0  -2  13    0.25    0.21
   0   2  13    0.47    0.22
   0   2  13    0.41    0.21
   0  -2  13    0.47    0.22
   0   2  13    0.36    0.22
   0  -2  13    0.54    0.22
   0  -2  13    0.14    0.36
   0   2  13    0.47    0.38
   0  -2  13    0.34    0.20
   0   2  13    0.26    0.18
   0   2  13    0.48    0.21
   0   2  13    0.46    0.23
   0   2  14   14.24    0.60
   0  -2  14   14.76    0.62
   0  -2  14   13.57    0.98
   0   2  14   14.67    1.00
   0   2  14   12.65    0.56
   0  -2  14   13.20    0.61
   0   2  14   13.51    0.58
   0  -2  14   12.52    0.59
   0   2  14   14.60    0.63
   0  -2  14   12.53    0.61
   0   2  14   14.06    0.60
   0  -2  14   14.23    0.65
   0  -2  14   12.61    0.58
   0   2  14   13.62    0.60
   0   2  14   12.65    0.59
   0   2  14   12.96    0.57
   0  -2  14   14.53    0.60
   0   2  14   14.31    0.60
   0   2  14   12.69    0.57
   0  -2  14   12.15    0.56
   0   2  14   12.88    0.55
   0   2  14   13.68    0.60
   0   2  14   12.82    0.56
   0  -2  15    0.76    0.24
   0  -2  15    1.03    0.26
   0   2  15    0.96    0.23
   0   2  15    1.19    0.23
   0   2  15    1.12    0.25
   0  -2  15    0.96    0.21
   0   2  15    0.78    0.23
   0  -2  15    0.89    0.20
   0   2  15    1.24    0.19
   0  -2  15    1.04    0.27
   0   2  15    0.78    0.21
   0  -2  15    0.96    0.23
   0  -2  15    0.67    0.22
   0   2  15    0.70    0.23
   0   2  15    0.70    0.22
   0  -2  15    0.90    0.21
   0   2  15    1.03    0.19
   0  -2  15    0.98    0.23
   0   2  15    0.82    0.18
   0   2  15    1.13    0.22
   0  -2  15    0.91    0.22
   0  -2  16   21.43    0.89
   0   2  16   22.26    0.85
   0   2  16   24.42    0.84
   0   2  16   23.87    0.83
   0  -2  16   23.62    0.88
   0  -2  16   21.61    0.85
   0   2  16   24.56    0.84
   0  -2  16   21.81    0.86
   0   2  16   24.11    0.88
   0  -2  16   24.38    0.91
   0   2  16   24.76    0.86
   0  -2  16   20.57    0.82
   0  -2  16   20.18    0.86
   0   2  16   25.72    0.88
   0  -2  16   25.67    0.88
   0   2  16   22.43    0.83
   0  -2  16   24.97    0.88
   0  -2  16   21.83    0.84
   0  -2  17    0.04    0.17
   0   2  17    0.32    0.19
   0  -2  17    0.11    0.16
   0   2  17    0.09    0.16
   0  -2  17    0.21    0.14
   0   2  17    0.40    0.14
   0  -2  17    0.25    0.18
   0   2  17    0.19    0.17
   0  -2  17    0.27    0.15
   0   2  17    0.48    0.22
   0  -2  17    0.30    0.15
   0   2  17    0.32    0.18
   0  -2  17    0.35    0.18
   0  -2  17    0.31    0.15
   0   2  18    0.16    0.13
   0   2  18    0.28    0.14
   0  -2  18    0.18    0.14
   0  -2  18    0.27    0.14
   0   2  18    0.08    0.09
   0  -2  18    0.16    0.10
   0   2  18   -0.02    0.16
   0  -2  18    0.19    0.13
   0   2  19    8.64    0.28
   0  -2  19    7.71    0.29
   0   3   0    0.01    0.17
   0   3   1  509.91   16.29
   0  -3   1  513.52   16.30
   0   3   1  618.54   16.42
   0   3   1  647.69   16.43
   0  -3   2  294.10    9.49
   0   3   2  292.24    9.49
   0   3   2  335.19    9.60
   0   3   2  331.61    9.59
   0   3   3  672.97   20.91
   0  -3   3  678.75   20.91
   0  -3   4  461.59   14.14
   0   3   4  445.16   14.13
   0   3   5    0.68    0.25
   0  -3   5    0.69    0.27
   0   3   6   38.90    1.54
   0  -3   6   39.75    1.54
   0  -3   7  154.48    4.75
   0   3   7  151.75    4.74
   0   3   7  148.10    4.74
   0  -3   7  148.54    4.74
   0   3   7  156.32    5.08
   0  -3   7  159.32    5.09
   0   3   8    8.23    0.37
   0  -3   8    7.57    0.37
   0  -3   8    8.50    0.37
   0   3   8    8.14    0.37
   0  -3   8    7.91    0.62
   0   3   8    8.86    0.63
   0  -3   9   39.20    1.34
   0   3   9   39.58    1.34
   0  -3   9   40.02    1.73
   0   3   9   40.29    1.72
   0   3   9   38.47    1.34
   0  -3   9   40.00    1.34
   0   3  10    2.48    0.24
   0  -3  10    2.40    0.22
   0   3  10    2.37    0.22
   0   3  10    2.48    0.21
   0   3  10    2.56    0.22
   0  -3  10    2.63    0.25
   0   3  10    2.22    0.22
   0   3  10    2.56    0.24
   0   3  10    2.55    0.23
   0  -3  10    3.04    0.24
   0   3  10    2.32    0.20
   0   3  10    2.34    0.23
   0   3  10    2.54    0.20
   0   3  10    2.46    0.24
   0   3  10    3.52    0.47
   0  -3  10    2.60    0.45
   0   3  11    9.64    0.48
   0  -3  11    9.45    0.50
   0   3  11   10.60    0.50
   0   3  11   10.49    0.49
   0   3  11    9.34    0.45
   0  -3  11   10.38    0.48
   0   3  11   10.71    0.47
   0  -3  11    9.47    0.50
   0   3  11    9.58    0.46
   0   3  11   10.51    0.46
   0  -3  11   10.15    0.50
   0   3  11   10.63    0.49
   0   3  11   11.98    0.48
   0  -3  11   10.43    0.49
   0   3  11    9.65    0.46
   0   3  11    9.91    0.45
   0  -3  11    9.97    0.51
   0  -3  11    9.76    0.46
   0   3  11   10.38    0.46
   0   3  11   10.07    0.44
   0   3  11   10.20    0.46
   0  -3  11    9.99    0.46
   0  -3  11   11.12    0.84
   0   3  11   10.10    0.79
   0   3  11    9.90    0.44
   0   3  11    9.06    0.42
   0   3  11   10.55    0.47
   0   3  12    7.32    0.41
   0   3  12    7.02    0.39
   0  -3  12    7.63    0.40
   0  -3  12    7.38    0.70
   0   3  12    7.85    0.72
   0   3  12    6.57    0.36
   0   3  12    6.67    0.38
   0  -3  12    6.54    0.40
   0   3  12    8.39    0.40
   0   3  12    7.49    0.40
   0  -3  12    7.57    0.43
   0  -3  12    7.28    0.41
   0   3  12    6.98    0.38
   0   3  12    7.21    0.38
   0  -3  12    7.22    0.45
   0   3  12    7.60    0.39
   0  -3  12    6.55    0.38
   0   3  12    7.17    0.38
   0   3  12    7.92    0.41
   0   3  12    7.13    0.35
   0   3  12    7.32    0.36
   0  -3  12    6.97    0.37
   0  -3  12    7.13    0.38
   0   3  12    7.30    0.39
   0  -3  12    6.84    0.42
   0   3  12    7.17    0.40
   0   3  12    6.56    0.36
   0  -3  13  114.75    3.52
   0   3  13  113.87    3.52
   0   3  13  105.55    4.04
   0  -3  13  110.16    4.09
   0  -3  13   99.27    3.52
   0   3  13  114.32    3.53
   0  -3  13  104.69    3.52
   0   3  13  104.67    3.49
   0   3  13  114.44    3.50
   0  -3  13  117.75    3.56
   0  -3  13  104.67    3.51
   0   3  13   99.94    3.48
   0   3  13  117.15    3.50
   0   3  13  111.03    3.49
   0  -3  13  101.45    3.48
   0  -3  13  108.96    3.57
   0   3  13  108.46    3.49
   0   3  13  107.88    3.47
   0  -3  13  111.75    3.50
   0   3  13  114.46    3.50
   0   3  13  106.74    3.46
   0   3  13  109.00    3.46
   0   3  13  114.94    3.51
   0  -3  13   98.43    3.47
   0   3  13  109.34    3.53
   0  -3  14   26.77    1.03
   0   3  14   29.73    1.03
   0   3  14   25.50    0.99
   0   3  14   31.02    1.05
   0  -3  14   31.44    1.06
   0   3  14   28.17    1.05
   0  -3  14   27.04    1.05
   0   3  14   30.64    1.06
   0  -3  14   25.57    1.01
   0   3  14   29.06    1.03
   0  -3  14   28.37    1.10
   0   3  14   27.51    1.02
   0   3  14   28.89    1.01
   0   3  14   30.52    1.51
   0  -3  14   26.88    1.47
   0  -3  14   25.43    0.99
   0   3  14   28.97    0.99
   0   3  14   29.91    1.00
   0  -3  14   27.88    1.06
   0   3  14   27.71    1.02
   0  -3  15    4.14    0.29
   0  -3  15    5.00    0.37
   0   3  15    4.50    0.33
   0   3  15    4.08    0.30
   0   3  15    4.49    0.31
   0   3  15    4.61    0.28
   0  -3  15    3.70    0.27
   0  -3  15    4.66    0.35
   0   3  15    4.48    0.29
   0   3  15    4.30    0.30
   0   3  15    5.18    0.33
   0  -3  15    3.93    0.30
   0  -3  15    5.86    0.35
   0   3  15    5.01    0.33
   0  -3  15    4.41    0.33
   0   3  15    4.60    0.30
   0  -3  15    3.74    0.29
   0   3  16   68.01    2.21
   0   3  16   74.90    2.21
   0   3  16   73.24    2.20
   0  -3  16   63.18    2.22
   0  -3  16   69.69    2.24
   0  -3  16   63.21    2.23
   0   3  16   73.84    2.24
   0   3  16   76.64    2.23
   0  -3  16   61.82    2.24
   0  -3  16   56.65    2.18
   0  -3  16   71.68    2.28
   0  -3  16   74.09    2.24
   0   3  16   73.02    2.23
   0  -3  16   69.38    2.24
   0   3  16   70.11    2.22
   0  -3  16   61.69    2.20
   0   3  17    9.47    0.38
   0  -3  17    7.56    0.36
   0  -3  17    9.08    0.39
   0  -3  17    7.79    0.37
   0   3  17    9.03    0.35
   0   3  17    9.61    0.39
   0  -3  17    8.89    0.36
   0   3  17    8.89    0.35
   0  -3  17    7.29    0.34
   0  -3  17    7.95    0.40
   0  -3  17    7.39    0.37
   0  -3  17    6.20    0.32
   0  -3  18    1.48    0.12
   0  -3  18    1.07    0.14
   0  -3  18    1.17    0.15
   0  -3  18    1.09    0.13
   0  -3  18    1.57    0.16
   0   3  18    1.34    0.15
   0  -3  19    8.42    0.29
   0   3  19    7.90    0.28
   0   4   0  442.22   14.70
   0   4   0  509.72   14.71
   0   4   1  597.90   18.67
   0   4   1  587.81   18.66
   0   4  -1  616.28   18.62
   0   4   2  706.47   19.62
   0   4   2  713.79   19.62
   0   4   2  610.98   19.43
   0  -4   2  610.10   19.43
   0  -4   3  105.53    3.42
   0   4   3  103.04    3.42
   0   4   4   80.95    2.68
   0  -4   4   80.52    2.68
   0   4   5    2.01    0.27
   0  -4   5    1.73    0.26
   0  -4   6 1156.73   35.65
   0   4   6 1143.60   35.65
   0   4   7    1.02    0.31
   0  -4   7    0.89    0.31
   0   4   7    0.48    0.14
   0  -4   7    0.63    0.14
   0  -4   7    0.57    0.14
   0   4   7    0.54    0.13
   0   4   8    3.59    0.45
   0  -4   8    3.43    0.45
   0  -4   8    3.26    0.24
   0   4   8    3.48    0.25
   0  -4   8    3.66    0.24
   0   4   8    3.83    0.24
   0   4   9  591.32   18.42
   0  -4   9  587.38   18.42
   0   4   9  570.04   17.99
   0  -4   9  593.42   18.00
   0   4   9  575.82   17.99
   0  -4   9  586.29   17.99
   0   4  10    3.35    0.29
   0   4  10    2.96    0.26
   0   4  10    3.05    0.25
   0  -4  10    3.44    0.25
   0   4  10    3.45    0.24
   0   4  10    2.85    0.24
   0  -4  10    3.21    0.30
   0   4  10    2.97    0.27
   0  -4  10    3.51    0.28
   0  -4  10    3.22    0.27
   0   4  10    3.42    0.25
   0   4  10    2.92    0.22
   0  -4  10    3.05    0.23
   0   4  10    2.95    0.23
   0   4  10    3.17    0.21
   0   4  10    3.16    0.22
   0   4  10    2.95    0.28
   0  -4  10    2.54    0.26
   0   4  10    3.20    0.26
   0   4  10    2.64    0.22
   0  -4  10    2.46    0.42
   0   4  10    2.86    0.44
   0   4  11   35.09    1.29
   0  -4  11   39.07    1.29
   0   4  11   39.03    1.29
   0   4  11   35.51    1.27
   0  -4  11   34.16    1.28
   0  -4  11   34.02    1.31
   0   4  11   38.70    1.30
   0  -4  11   35.27    1.33
   0   4  11   35.02    1.27
   0   4  11   36.99    1.32
   0  -4  11   38.17    1.33
   0  -4  11   34.94    1.30
   0   4  11   36.96    1.26
   0  -4  11   34.38    1.27
   0   4  11   37.26    1.26
   0   4  11   37.63    1.34
   0   4  11   36.23    1.26
   0  -4  11   35.14    1.26
   0   4  11   37.69    1.23
   0   4  11   36.34    1.23
   0   4  11   35.24    1.68
   0  -4  11   37.64    1.74
   0   4  12  109.60    3.56
   0  -4  12  113.74    3.52
   0   4  12  112.85    3.51
   0  -4  12  101.26    3.54
   0   4  12  111.30    3.52
   0   4  12  101.17    3.49
   0   4  12  100.84    3.50
   0  -4  12  108.66    3.58
   0   4  12  106.18    3.50
   0  -4  12  113.05    3.56
   0  -4  12  105.88    3.52
   0   4  12  120.57    3.50
   0   4  12  102.39    3.51
   0  -4  12  105.60    3.57
   0  -4  12  102.12    3.49
   0   4  12  110.05    3.48
   0   4  12  108.77    3.47
   0  -4  12  109.89    3.49
   0   4  12  112.67    3.49
   0   4  12  106.62    4.00
   0  -4  12  113.23    4.06
   0   4  12  109.31    3.46
   0   4  12  121.90    3.52
   0   4  12  109.34    3.46
   0   4  13    3.66    0.26
   0  -4  13    3.56    0.32
   0   4  13    3.74    0.29
   0  -4  13    3.79    0.31
   0   4  13    3.56    0.28
   0   4  13    3.98    0.31
   0   4  13    3.97    0.32
   0   4  13    3.44    0.26
   0   4  13    4.17    0.31
   0  -4  13    3.11    0.30
   0  -4  13    3.70    0.33
   0  -4  13    3.27    0.27
   0  -4  13    4.09    0.36
   0   4  13    3.77    0.28
   0   4  13    4.11    0.29
   0  -4  13    3.49    0.52
   0   4  13    3.52    0.50
   0   4  13    3.63    0.26
   0  -4  13    3.86    0.30
   0   4  13    4.77    0.30
   0   4  14   71.03    2.48
   0  -4  14   70.97    2.49
   0   4  14   80.39    2.51
   0  -4  14   67.72    2.50
   0  -4  14   74.82    2.56
   0  -4  14   67.52    2.45
   0   4  14   76.36    2.47
   0   4  14   79.57    2.46
   0   4  14   73.09    2.94
   0  -4  14   76.71    2.99
   0   4  14   77.35    2.53
   0  -4  14   88.37    2.54
   0   4  14   87.60    2.53
   0  -4  14   73.51    2.51
   0   4  14   77.01    2.49
   0   4  14   78.98    2.45
   0  -4  15   44.33    1.63
   0  -4  15   44.43    1.64
   0   4  15   52.51    1.66
   0   4  15   53.30    1.63
   0  -4  15   49.51    1.66
   0   4  15   50.74    1.65
   0   4  15   52.48    1.64
   0  -4  15   55.23    1.66
   0   4  15   48.49    1.66
   0  -4  15   48.25    1.70
   0  -4  15   40.45    1.59
   0   4  15   52.26    1.61
   0   4  16    2.46    0.26
   0   4  16    2.66    0.22
   0  -4  16    2.42    0.24
   0  -4  16    2.53    0.27
   0   4  16    2.27    0.23
   0  -4  16    2.68    0.20
   0   4  16    2.22    0.19
   0  -4  16    1.88    0.19
   0   4  16    2.44    0.21
   0  -4  16    2.32    0.23
   0  -4  16    2.43    0.25
   0  -4  16    2.17    0.26
   0  -4  17    0.37    0.16
   0  -4  17    0.50    0.18
   0   4  17    0.54    0.16
   0  -4  17    0.35    0.12
   0  -4  17    0.42    0.16
   0  -4  17    0.37    0.18
   0  -4  17    0.34    0.14
   0  -4  17    0.53    0.12
   0  -4  18    0.23    0.11
   0  -4  18    0.28    0.13
   0  -4  18    0.17    0.09
   0  -4  18    0.21    0.11
   0   4  18    0.32    0.13
   0  -4  18    0.24    0.12
   0  -4  19    0.27    0.06
   0  -4  19    0.26    0.06
   0   5   0    0.23    0.19
   0   5   0    0.19    0.20
   0   5  -1  197.89    6.24
   0   5   1  197.31    6.30
   0   5   1  195.55    6.29
   0   5   2  245.78    7.99
   0   5  -2  264.05    7.89
   0   5   2  237.08    7.97
   0  -5   3    7.07    0.31
   0   5   3    6.98    0.31
   0   5   4  118.67    3.79
   0  -5   4  118.49    3.79
   0   5   4  116.92    3.72
   0   5   5    0.80    0.14
   0   5   5    0.32    0.18
   0  -5   5    0.39    0.19
   0   5   6  235.82    7.48
   0  -5   6  247.09    7.68
   0   5   6  244.76    7.68
   0  -5   7   54.14    2.00
   0   5   7   51.71    1.99
   0   5   7   53.71    1.73
   0  -5   8    9.64    0.66
   0   5   8   10.08    0.66
   0  -5   8   10.82    0.43
   0   5   8   10.09    0.42
   0   5   9   84.87    2.63
   0  -5   9   83.81    2.73
   0   5   9   78.65    2.98
   0  -5   9   82.23    3.01
   0   5   9   81.95    2.63
   0  -5   9   81.50    2.63
   0   5   9   80.00    2.67
   0   5   9   81.83    2.69
   0   5   9   79.14    2.64
   0   5   9   83.47    2.61
   0   5   9   79.70    2.65
   0  -5   9   81.07    2.72
   0   5   9   82.14    2.70
   0   5   9   83.02    2.72
   0  -5   9   82.75    2.69
   0   5  10   88.21    2.96
   0   5  10   91.28    2.91
   0  -5  10   92.33    2.91
   0   5  10   90.74    2.93
   0  -5  10   89.09    2.99
   0  -5  10   90.88    2.96
   0   5  10   93.76    2.99
   0  -5  10   83.55    2.93
   0   5  10   94.19    2.90
   0   5  10  102.88    2.91
   0   5  10   91.78    2.89
   0   5  10   94.84    2.88
   0   5  10   92.76    2.92
   0   5  10   92.73    2.95
   0  -5  10   80.45    2.94
   0  -5  10   83.70    2.95
   0   5  10   75.36    2.94
   0  -5  10   90.42    3.34
   0   5  10   89.77    3.32
   0   5  11  518.42   16.11
   0  -5  11  525.34   16.19
   0  -5  11  497.89   16.13
   0   5  11  516.89   16.13
   0   5  11  524.36   16.16
   0  -5  11  466.24   16.13
   0  -5  11  472.71   16.13
   0   5  11  527.84   16.11
   0  -5  11  527.94   16.16
   0   5  11  517.59   16.17
   0   5  11  529.07   16.08
   0  -5  11  526.66   16.60
   0   5  11  508.18   16.56
   0   5  11  537.16   16.08
   0   5  11  519.74   16.14
   0  -5  11  552.60   16.11
   0   5  11  540.81   16.10
   0   5  11  526.54   16.06
   0   5  11  516.92   16.17
   0  -5  12  128.90    4.06
   0  -5  12  118.21    4.02
   0   5  12  117.96    4.03
   0  -5  12  110.30    4.02
   0   5  12  131.23    4.01
   0   5  12  122.02    4.02
   0  -5  12  112.27    4.02
   0   5  12  133.88    3.99
   0  -5  12  123.17    4.08
   0   5  12  128.05    4.08
   0  -5  12  135.24    4.01
   0   5  12  135.93    4.01
   0   5  12  124.06    4.46
   0  -5  12  124.63    4.48
   0   5  12  123.17    4.03
   0   5  12  130.08    3.96
   0   5  12  129.60    4.02
   0  -5  12  121.96    4.09
   0  -5  13   37.15    1.36
   0   5  13   38.14    1.29
   0  -5  13   36.36    1.38
   0   5  13   36.50    1.36
   0  -5  13   42.83    1.33
   0   5  13   41.59    1.32
   0  -5  13   36.76    1.69
   0   5  13   33.48    1.64
   0   5  13   38.65    1.26
   0   5  13   36.03    1.32
   0  -5  13   34.04    1.30
   0  -5  13   32.31    1.31
   0   5  13   39.72    1.31
   0   5  13   37.34    1.30
   0   5  13   37.71    1.32
   0  -5  13   37.07    1.33
   0   5  13   35.35    1.31
   0   5  14    0.84    0.20
   0  -5  14    0.94    0.22
   0   5  14    0.88    0.22
   0  -5  14    0.89    0.19
   0  -5  14    0.84    0.25
   0   5  14    0.87    0.26
   0   5  14    0.91    0.19
   0   5  14    0.90    0.25
   0   5  14    0.84    0.20
   0   5  14    1.02    0.17
   0  -5  14    0.88    0.17
   0  -5  14    0.64    0.19
   0   5  14    0.80    0.19
   0   5  14    1.06    0.24
   0   5 -14    0.97    0.17
   0   5  15    1.21    0.18
   0  -5  15    1.19    0.15
   0   5  15    1.64    0.23
   0   5  15    1.11    0.21
   0  -5  15    1.05    0.18
   0   5  15    1.19    0.20
   0   5  15    1.38    0.21
   0  -5  15    1.52    0.22
   0  -5  15    1.16    0.25
   0   5  16    6.60    0.33
   0  -5  16    6.60    0.28
   0  -5  16    5.53    0.27
   0  -5  16    6.14    0.32
   0   5  16    6.66    0.31
   0  -5  16    6.18    0.35
   0  -5  16    6.13    0.35
   0  -5  16    6.22    0.36
   0  -5  17   13.32    0.52
   0  -5  17   14.58    0.56
   0   5  17   16.75    0.54
   0  -5  17   15.34    0.56
   0  -5  17   15.48    0.56
   0  -5  17   14.79    0.58
   0  -5  18   10.04    0.33
   0  -5  18    9.25    0.32
   0   6   0  213.56    7.55
   0   6   0  269.16    7.61
   0   6  -1    2.73    0.30
   0   6  -1    3.57    0.39
   0   6   1    3.53    0.39
   0   6  -2  112.20    3.61
   0   6   2  108.83    3.73
   0   6   2  107.87    3.72
   0   6   3  563.74   18.27
   0   6   3  565.88   18.00
   0   6   4  165.58    5.21
   0   6   5    3.96    0.25
   0   6   5    3.41    0.26
   0   6   6   20.02    0.86
   0   6   6   21.11    0.78
   0   6   7   12.84    0.67
   0   6   8   94.03    3.52
   0   6  -8   97.00    3.34
   0   6   8  110.95    3.28
   0   6   8  105.89    3.26
   0  -6   8  104.17    3.39
   0   6   8   97.32    3.34
   0   6   8   98.09    3.35
   0   6   8  111.64    3.29
   0  -6   8   99.73    3.38
   0  -6   8   96.80    3.36
   0   6   8  107.95    3.39
   0   6   8  102.70    3.37
   0   6   9    1.13    0.25
   0   6   9    0.91    0.22
   0  -6   9    1.48    0.24
   0  -6   9    1.28    0.21
   0   6   9    1.74    0.25
   0   6   9    1.31    0.18
   0   6   9    1.50    0.24
   0   6   9    1.21    0.20
   0  -6   9    0.89    0.23
   0   6   9    1.37    0.22
   0  -6   9    1.58    0.23
   0   6   9    1.22    0.18
   0   6   9    1.19    0.27
   0   6   9    1.43    0.21
   0   6  -9    1.11    0.20
   0  -6  10    8.33    0.49
   0   6  10    8.42    0.43
   0  -6  10    8.08    0.44
   0   6  10    7.34    0.44
   0   6  10    8.82    0.44
   0   6  10    7.89    0.39
   0  -6  10    8.48    0.45
   0   6  10    8.02    0.47
   0   6  10    8.06    0.41
   0  -6  10    7.82    0.48
   0   6  10    7.21    0.58
   0   6  10    8.41    0.40
   0   6 -10    7.40    0.41
   0   6  10    8.37    0.37
   0   6  10    8.49    0.38
   0   6  10    8.85    0.49
   0   6  10    7.61    0.45
   0   6  11   91.31    2.66
   0  -6  11   69.08    2.67
   0   6  11   80.05    2.70
   0   6  11   79.01    2.72
   0  -6  11   75.38    2.71
   0   6  11   86.06    2.67
   0   6  11   81.87    2.73
   0  -6  11   83.49    2.77
   0   6  11   82.59    2.69
   0  -6  11   77.29    2.69
   0   6  11   90.63    2.66
   0  -6  11   80.43    2.71
   0   6  11   81.58    2.75
   0   6  11   84.95    2.62
   0  -6  12   21.34    0.85
   0  -6  12   19.75    0.88
   0   6  12   22.45    0.84
   0   6  12   21.98    0.83
   0  -6  12   22.17    0.91
   0   6  12   21.59    0.83
   0   6  12   23.07    0.81
   0  -6  12   19.04    0.83
   0  -6  12   18.74    0.81
   0   6  12   20.99    0.85
   0  -6  12   20.25    0.82
   0   6  12   21.69    0.77
   0   6  12   20.86    0.85
   0  -6  12   22.21    0.79
   0   6  12   21.67    0.77
   0   6  13   36.14    1.25
   0  -6  13   32.42    1.22
   0   6  13   34.33    1.26
   0   6  13   34.02    1.24
   0   6  13   35.68    1.18
   0  -6  13   32.75    1.24
   0   6  13   36.31    1.24
   0   6  13   34.18    1.23
   0   6  13   37.62    1.22
   0  -6  13   34.03    1.30
   0   6  13   36.43    1.30
   0   6 -14    6.86    0.35
   0   6  14    6.41    0.40
   0   6  14    6.83    0.37
   0  -6  14    6.19    0.34
   0  -6  14    6.84    0.43
   0  -6  14    6.65    0.36
   0   6  14    7.02    0.37
   0   6  14    6.53    0.34
   0   6  15    6.34    0.31
   0   6  15    6.78    0.33
   0  -6  15    6.31    0.38
   0   6  15    6.03    0.35
   0   6 -15    5.55    0.29
   0  -6  15    5.34    0.31
   0  -6  16    3.92    0.23
   0  -6  16    4.27    0.28
   0  -6  16    4.13    0.27
   0   6  16    4.12    0.25
   0  -6  17    4.24    0.23
   0  -6  17    4.54    0.22
   0  -6  17    4.55    0.23
   0  -6  18    0.10    0.07
   0   7   0   -0.15    0.26
   0   7  -1  291.63    8.10
   0   7   1  258.98    8.13
   0   7   2   35.80    1.52
   0   7  -2   32.36    1.35
   0   7   2   33.83    1.49
   0   7   3   11.88    0.53
   0   7  -3   11.99    0.62
   0   7   3   13.30    0.81
   0   7  -4    3.26    0.33
   0   7   4    3.43    0.26
   0   7  -5   33.00    1.35
   0   7   5   36.30    1.25
   0  -7   6    0.18    0.19
   0   7   6    0.43    0.17
   0   7  -6    0.02    0.27
   0   7   6    0.09    0.15
   0   7   6    0.31    0.16
   0  -7   6    0.08    0.18
   0   7   6    0.22    0.19
   0   7   6    0.22    0.18
   0  -7   7   67.25    2.34
   0   7   7   69.72    2.35
   0   7  -7   68.53    2.33
   0  -7   7   69.28    2.35
   0   7   7   73.37    2.24
   0   7   7   67.64    2.31
   0   7   7   70.69    2.37
   0  -7   8   37.48    1.40
   0   7   8   39.67    1.41
   0   7  -8   39.17    1.38
   0   7   8   39.69    1.29
   0  -7   8   38.92    1.41
   0   7   8   37.61    1.38
   0   7   8   38.30    1.37
   0   7   8   41.26    1.44
   0  -7   8   38.12    1.35
   0  -7   9   56.59    1.94
   0   7   9   60.00    2.00
   0   7   9   57.92    1.97
   0   7   9   59.41    1.97
   0   7   9   52.51    1.92
   0   7  -9   56.54    1.96
   0  -7   9   57.23    2.01
   0  -7   9   56.23    2.00
   0   7   9   60.38    1.87
   0  -7   9   57.21    1.99
   0   7   9   59.68    2.01
   0   7  10    6.98    0.46
   0  -7  10    7.06    0.40
   0   7  10    7.19    0.44
   0   7  10    7.24    0.43
   0   7  10    6.99    0.41
   0  -7  10    6.82    0.43
   0  -7  10    7.65    0.48
   0   7  10    7.41    0.41
   0   7 -10    6.77    0.40
   0  -7  10    6.85    0.46
   0   7  10    7.43    0.36
   0   7  10    6.78    0.45
   0  -7  11    0.51    0.22
   0   7  11    0.49    0.20
   0   7  11    0.86    0.24
   0   7  11    0.50    0.22
   0   7 -11    0.46    0.19
   0  -7  11    0.58    0.27
   0  -7  11    0.50    0.21
   0   7  11    0.21    0.25
   0   7  11    0.62    0.23
   0   7  11    0.31    0.26
   0   7  11    0.76    0.25
   0   7  11    0.41    0.21
   0   7  12    1.55    0.24
   0  -7  12    0.97    0.21
   0   7  12    0.95    0.21
   0  -7  12    1.10    0.20
   0   7  12    1.31    0.24
   0   7  12    1.15    0.24
   0   7  12    1.46    0.28
   0   7  12    0.93    0.22
   0  -7  12    1.10    0.23
   0  -7  12    1.64    0.28
   0   7  13    1.66    0.23
   0   7 -13    1.53    0.22
   0   7  13    1.31    0.22
   0  -7  13    1.26    0.20
   0   7  13    1.26    0.23
   0   7  13    1.54    0.23
   0  -7  13    1.45    0.27
   0  -7  13    1.61    0.28
   0   7 -14   74.91    2.43
   0   7  14   76.30    2.39
   0  -7  14   74.29    2.49
   0   7  14   74.46    2.44
   0   7  14   82.28    2.45
   0   7  14   73.77    2.45
   0  -7  14   69.31    2.41
   0  -7  15    8.51    0.38
   0  -7  15    9.14    0.45
   0   7  15   10.31    0.42
   0   7  15   10.75    0.46
   0   7 -15    9.27    0.39
   0   7  15    9.22    0.41
   0  -7  16   12.51    0.52
   0  -7  16   12.99    0.51
   0  -7  17   -0.05    0.09
   0  -7  17   -0.02    0.10
   0  -7  17    0.04    0.10
   0   8   0  242.04    7.89
   0   8   1   35.37    1.54
   0   8  -1   38.03    1.51
   0   8   1   34.42    1.26
   0   8   2  145.44    5.50
   0   8   2  154.40    5.54
   0   8  -2  172.45    5.49
   0   8  -2  180.47    5.47
   0   8   3    0.17    0.32
   0   8  -3    0.65    0.34
   0   8   3    0.24    0.19
   0   8   4   51.01    1.63
   0   8   4   47.69    1.69
   0  -8   4   47.02    1.67
   0   8   4   47.70    1.66
   0  -8   4   45.87    1.67
   0   8   4   49.46    1.63
   0   8   4   47.83    1.67
   0  -8   5   12.34    0.57
   0   8   5   10.54    0.53
   0   8   5   11.49    0.51
   0   8   5   12.46    0.55
   0  -8   5   11.96    0.57
   0   8   5   11.20    0.56
   0   8   5   11.62    0.55
   0   8  -6  127.18    4.00
   0   8   6  125.82    4.00
   0  -8   6  122.40    4.01
   0   8   6  119.33    3.97
   0   8   6  123.63    3.95
   0   8   6  121.44    3.98
   0   8   6  121.58    4.00
   0   8   6  130.29    4.04
   0  -8   6  122.51    4.01
   0  -8   7    3.97    0.32
   0  -8   7    3.84    0.33
   0   8   7    3.62    0.32
   0   8   7    4.19    0.32
   0   8  -7    3.90    0.32
   0   8   7    3.49    0.29
   0   8   7    3.55    0.32
   0   8   7    4.26    0.36
   0  -8   7    4.04    0.35
   0   8  -8   17.85    0.74
   0   8   8   15.96    0.72
   0   8   8   16.63    0.72
   0  -8   8   16.71    0.76
   0   8   8   17.75    0.76
   0  -8   8   17.86    0.76
   0   8   8   18.47    0.79
   0   8  -9   22.91    0.92
   0  -8   9   23.37    0.95
   0   8   9   25.64    0.98
   0   8   9   22.14    0.92
   0   8   9   24.65    0.93
   0  -8   9   23.57    0.97
   0  -8   9   21.90    0.87
   0   8   9   25.59    1.00
   0   8 -10   24.25    0.95
   0   8  10   26.46    1.01
   0   8  10   24.12    0.96
   0  -8  10   24.50    0.98
   0   8  10   24.33    0.96
   0  -8  10   24.76    1.02
   0   8  10   26.87    1.01
   0  -8  10   23.25    0.92
   0  -8  10   26.01    1.02
   0   8  11   27.01    1.00
   0   8 -11   26.34    0.99
   0   8  11   29.07    1.07
   0   8  11   24.01    0.99
   0  -8  11   25.36    1.02
   0   8  11   27.27    1.07
   0  -8  11   26.61    0.98
   0   8  11   27.25    1.04
   0  -8  11   27.08    1.07
   0   8 -12    1.77    0.21
   0  -8  12    2.05    0.21
   0   8  12    2.38    0.27
   0   8  12    2.48    0.27
   0   8  12    2.17    0.29
   0   8 -12    2.25    0.26
   0  -8  12    2.17    0.25
   0   8  12    2.66    0.27
   0  -8  12    1.97    0.30
   0   8 -13   16.81    0.66
   0   8  13   16.49    0.70
   0  -8  13   15.90    0.69
   0  -8  13   15.93    0.71
   0  -8  13   14.41    0.60
   0   8  13   17.24    0.67
   0   8  13   16.47    0.65
   0   8  13   16.30    0.67
   0   8 -14    0.90    0.18
   0  -8  14    1.03    0.22
   0   8  14    0.80    0.20
   0   8  14    1.05    0.18
   0   8  14    0.96    0.20
   0   8  14    0.90    0.19
   0   8  15    0.51    0.17
   0  -8  15    0.41    0.16
   0   8  15    0.57    0.14
   0   8  15    0.51    0.13
   0   8 -15    0.49    0.13
   0  -8  16   20.10    0.67
   0   8  16   21.28    0.68
   0  -8  16   18.90    0.67
   0  -8  16   17.87    0.67
   0   9   0   -0.15    0.20
   0   9   0    0.14    0.32
   0   9   0   -0.01    0.16
   0   9   1   71.37    2.70
   0   9  -1   75.19    2.66
   0   9   1   61.35    2.23
   0   9   1   74.05    2.32
   0   9  -1   74.45    2.31
   0   9  -1   70.36    2.67
   0   9   1   65.62    2.24
   0  -9   2   33.75    1.21
   0   9   2   32.13    1.17
   0   9   2   32.78    1.57
   0   9  -2   37.50    1.57
   0   9  -2   37.64    1.52
   0   9   2   30.55    1.19
   0  -9   2   34.39    1.22
   0   9   2   32.50    1.17
   0   9   3   99.38    3.15
   0   9   3   94.73    3.17
   0   9  -3  110.27    3.53
   0   9  -3  109.06    3.58
   0   9   3   96.14    3.20
   0  -9   3   99.22    3.21
   0  -9   3   91.30    3.18
   0  -9   4    3.46    0.33
   0   9   4    3.60    0.30
   0   9   4    4.26    0.36
   0   9  -4    4.35    0.53
   0   9  -4    3.77    0.50
   0   9   4    3.35    0.30
   0  -9   4    2.89    0.31
   0   9   4    4.01    0.35
   0   9   4    3.62    0.31
   0   9  -5  182.85    5.79
   0   9   5  169.08    5.74
   0   9  -5  195.21    6.11
   0   9   5  179.08    5.78
   0   9   5  181.11    5.77
   0   9   5  178.66    5.73
   0   9   5  188.01    5.81
   0  -9   5  187.66    5.80
   0   9   5  183.09    5.73
   0   9  -6   35.48    1.30
   0   9   6   32.89    1.27
   0  -9   6   34.55    1.31
   0   9   6   35.38    1.28
   0   9   6   34.27    1.29
   0   9   6   36.70    1.26
   0   9   6   33.65    1.24
   0   9   6   34.64    1.33
   0  -9   6   35.32    1.32
   0  -9   7  288.42    9.35
   0   9  -7  307.04    9.35
   0   9   7  287.62    9.33
   0  -9   7  292.89    9.36
   0   9   7  288.78    9.29
   0   9   7  308.23    9.35
   0   9   7  301.40    9.29
   0   9   7  293.74    9.37
   0  -9   7  308.49    9.38
   0  -9   8   38.00    1.48
   0  -9   8   39.85    1.49
   0   9   8   40.98    1.48
   0   9   8   38.35    1.44
   0   9  -8   41.69    1.48
   0   9   8   41.86    1.44
   0   9   8   41.57    1.49
   0   9   8   41.32    1.53
   0  -9   8   42.16    1.52
   0   9   9    0.39    0.23
   0   9   9    0.04    0.20
   0   9  -9    0.72    0.24
   0  -9   9   -0.04    0.23
   0   9   9    0.36    0.27
   0  -9   9    0.27    0.24
   0   9  10   10.91    0.56
   0   9  10    9.37    0.51
   0  -9  10   10.14    0.55
   0   9 -10   11.57    0.54
   0   9  10   11.12    0.57
   0   9  10   11.98    0.60
   0  -9  10   10.91    0.58
   0   9 -11   18.93    0.79
   0   9  11   20.79    0.84
   0   9 -11   20.59    0.81
   0  -9  11   18.99    0.82
   0   9  11   20.29    0.83
   0   9  11   21.85    0.84
   0  -9  11   19.56    0.86
   0   9 -12    1.14    0.19
   0   9 -12    0.98    0.22
   0   9  12    1.02    0.24
   0   9  12    1.29    0.23
   0   9  12    1.24    0.23
   0  -9  12    0.82    0.27
   0  -9  12    1.20    0.25
   0   9  13    0.08    0.19
   0   9  13    0.18    0.20
   0   9  13   -0.03    0.17
   0   9  13    0.01    0.18
   0   9  13    0.31    0.18
   0  -9  13    0.15    0.19
   0   9 -13    0.08    0.16
   0   9  14   31.79    1.06
   0   9 -14   30.18    1.03
   0   9  14   29.47    1.03
   0  -9  14   27.84    1.04
   0   9  14   29.74    1.03
   0   9  14   31.44    1.05
   0   9 -15   12.13    0.45
   0  -9  15   11.52    0.46
   0  10   0   12.75    0.93
   0  10   0   15.28    0.68
   0  10   0   13.34    0.62
   0  10  -1   50.28    2.16
   0  10   1   50.40    1.70
   0  10  -1   51.74    1.73
   0  10  -1   45.31    1.64
   0  10   1   46.01    2.13
   0  10  -1   51.45    2.13
   0  10   1   46.23    1.66
   0  10   1   56.90    1.77
   0  10  -1   52.20    1.75
   0  10   1   47.14    1.68
   0 -10   1   51.54    1.74
   0  10  -2  123.81    4.11
   0  10   2  104.11    3.54
   0 -10   2  113.43    3.59
   0  10  -2  113.32    3.60
   0  10  -2  104.58    3.52
   0  10   2  108.30    3.55
   0  10   2  112.99    3.56
   0  10  -2  122.40    3.62
   0 -10   2  111.17    3.60
   0  10   2  105.38    3.57
   0  10  -2  118.82    4.03
   0  10   2  101.06    4.03
   0  10   3  133.26    4.37
   0  10  -3  148.82    4.44
   0  10  -3  140.10    4.43
   0  10  -3  135.87    4.78
   0  10  -3  136.92    4.85
   0 -10   3  133.83    4.43
   0  10   3  134.47    4.41
   0  10   3  133.77    4.38
   0  10   4    0.28    0.23
   0  10   4    0.25    0.20
   0  10  -4    0.35    0.36
   0  10   4    0.28    0.23
   0 -10   4    0.11    0.23
   0  10   4    0.16    0.23
   0  10  -4    0.12    0.35
   0  10  -4    0.51    0.22
   0  10  -5    8.90    0.52
   0  10   5    7.53    0.44
   0  10   5    9.55    0.50
   0  10  -5    7.70    0.70
   0  10   5    9.38    0.51
   0  10  -5    7.34    0.70
   0  10  -5    8.41    0.48
   0  10   5    9.49    0.53
   0 -10   5    9.20    0.54
   0  10   5    8.76    0.48
   0 -10   6   16.61    0.76
   0  10  -6   15.70    0.97
   0  10  -6   15.95    1.00
   0  10  -6   17.58    0.75
   0  10   6   16.36    0.70
   0 -10   6   17.08    0.78
   0  10   6   16.78    0.73
   0  10  -6   15.82    0.71
   0  10   6   16.58    0.71
   0 -10   6   17.67    0.78
   0  10   6   16.86    0.77
   0  10   7  165.57    5.04
   0 -10   7  162.65    5.04
   0  10  -7  157.23    4.96
   0  10   7  163.94    5.00
   0  10   7  141.63    4.95
   0 -10   7  155.92    5.01
   0  10   7  155.75    4.95
   0  10  -7  158.84    5.00
   0 -10   7  157.29    5.03
   0  10   7  151.24    4.97
   0  10   7  161.40    4.96
   0  10  -7  136.23    5.30
   0  10  -7  138.58    5.27
   0  10   8    4.77    0.35
   0 -10   8    4.87    0.41
   0  10   8    5.17    0.37
   0  10   8    5.05    0.37
   0  10   8    4.68    0.34
   0  10   8    5.34    0.42
   0 -10   8    4.84    0.39
   0  10   8    4.82    0.35
   0  10  -8    3.83    0.35
   0  10   8    4.30    0.35
   0 -10   8    4.71    0.39
   0  10  -8    4.15    0.53
   0  10  -8    3.15    0.49
   0 -10   9    4.59    0.37
   0  10  -9    4.35    0.35
   0  10   9    3.98    0.33
   0 -10   9    3.75    0.35
   0  10   9    3.99    0.34
   0  10   9    4.44    0.33
   0  10   9    4.28    0.35
   0  10   9    3.91    0.33
   0 -10   9    3.46    0.36
   0  10   9    4.96    0.40
   0 -10  10   -0.01    0.22
   0  10 -10    0.26    0.22
   0  10  10    0.16    0.21
   0  10  10   -0.10    0.23
   0  10  10    0.14    0.23
   0 -10  10   -0.13    0.23
   0  10 -10    0.08    0.21
   0 -10  11    5.45    0.35
   0  10  11    5.00    0.35
   0  10  11    6.12    0.37
   0  10 -11    5.13    0.35
   0  10  11    5.38    0.35
   0  10 -11    5.30    0.33
   0  10  12   18.42    0.70
   0 -10  12   16.29    0.73
   0  10  12   18.41    0.70
   0 -10  12   16.37    0.69
   0  10  12   17.08    0.69
   0  10 -12   17.73    0.68
   0  10  13    5.85    0.30
   0 -10  13    5.20    0.30
   0  10 -13    5.75    0.30
   0  10  13    5.17    0.31
   0  10  14   55.87    1.78
   0  10  14   60.92    1.79
   0  10 -14   58.25    1.78
   0  10  15    6.12    0.24
   0  11   0    0.32    0.38
   0  11   0    0.05    0.19
   0  11   0    0.15    0.38
   0  11   0    0.01    0.24
   0 -11   0    0.23    0.22
   0  11  -1   47.00    2.20
   0  11   1   43.08    2.17
   0  11   1   47.31    1.74
   0  11  -1   50.68    1.78
   0  11   1   56.68    1.83
   0  11  -1   54.99    1.82
   0  11  -1   50.18    2.28
   0 -11   1   50.70    1.79
   0 -11  -1   51.88    1.79
   0  11  -2    6.83    0.73
   0  11  -2    7.16    0.44
   0  11   2    6.80    0.37
   0  11   2    6.34    0.36
   0  11  -2    5.95    0.65
   0  11  -2    6.90    0.44
   0  11   2    6.96    0.46
   0 -11   2    6.79    0.45
   0  11  -2    6.25    0.34
   0  11  -3  144.66    5.17
   0  11  -3  150.45    4.68
   0  11   3  143.47    4.62
   0  11  -3  135.74    5.07
   0  11   3  147.29    4.63
   0  11  -3  153.55    4.68
   0 -11   3  147.39    4.69
   0  11   3  136.31    4.63
   0  11  -3  141.26    4.59
   0  11  -4    2.80    0.48
   0  11   4    2.26    0.30
   0  11  -4    2.22    0.28
   0  11  -4    2.65    0.31
   0  11   4    2.39    0.27
   0  11  -4    1.84    0.44
   0  11   4    2.17    0.29
   0  11   4    2.15    0.24
   0  11  -4    2.03    0.24
   0 -11   4    2.49    0.34
   0 -11   4    2.48    0.32
   0  11   4    2.58    0.28
   0  11   5   81.32    2.69
   0 -11   5   84.91    2.72
   0  11   5   76.45    2.63
   0  11  -5   84.99    2.67
   0  11   5   80.32    2.64
   0  11   5   79.87    2.65
   0  11  -5   79.36    2.63
   0  11  -5   75.23    3.08
   0 -11   6    1.29    0.27
   0  11  -6    1.09    0.40
   0  11  -6    1.38    0.23
   0  11  -6    1.53    0.29
   0  11   6    1.35    0.20
   0  11   6    1.42    0.25
   0  11  -6    1.54    0.38
   0  11   6    1.58    0.25
   0  11  -6    1.90    0.25
   0  11   6    1.65    0.28
   0 -11   6    1.45    0.30
   0  11   6    2.07    0.29
   0  11  -7   67.03    2.26
   0  11   7   62.11    2.23
   0 -11   7   72.10    2.34
   0  11   7   70.69    2.29
   0  11   7   68.17    2.26
   0  11   7   66.81    2.27
   0  11  -7   63.32    2.24
   0  11  -7   72.07    2.31
   0 -11   7   66.31    2.30
   0  11   7   69.71    2.32
   0 -11   7   70.16    2.34
   0 -11   8    0.13    0.23
   0  11  -8   -0.06    0.20
   0  11  -8    0.01    0.23
   0  11   8    0.26    0.22
   0  11   8    0.30    0.19
   0  11   8   -0.13    0.24
   0  11   8    0.08    0.21
   0 -11   8    0.25    0.26
   0  11   8   -0.13    0.24
   0 -11   8    0.18    0.23
   0  11   9   20.43    0.83
   0 -11   9   21.82    0.89
   0  11   9   23.98    0.88
   0  11  -9   23.83    0.88
   0 -11   9   21.88    0.92
   0  11   9   21.97    0.85
   0 -11   9   21.24    0.88
   0  11   9   22.28    0.86
   0  11  10   22.52    0.83
   0  11 -10   20.31    0.81
   0  11  10   20.61    0.80
   0 -11  10   20.30    0.83
   0  11  10   19.39    0.78
   0  11  10   22.51    0.82
   0  11  11    0.53    0.20
   0  11  11    0.28    0.18
   0 -11  11    0.56    0.18
   0  11  11    0.37    0.16
   0  11 -11    0.47    0.19
   0  11 -11    0.26    0.16
   0  11  12   16.11    0.62
   0  11  12   17.01    0.63
   0 -11  12   15.51    0.61
   0  11  12   16.43    0.61
   0  11 -12   16.96    0.62
   0  11  13    3.67    0.20
   0 -11  13    2.99    0.18
   0  11  13    3.80    0.21
   0  11 -13    3.57    0.21
   0  11 -14    0.90    0.08
   0  12   0    0.43    0.20
   0 -12   0    0.69    0.24
   0  12   0    0.14    0.34
   0  12   0    0.18    0.26
   0  12   1   19.87    0.84
   0  12  -1   20.36    0.84
   0 -12  -1   19.31    0.81
   0 -12   1   20.58    0.83
   0  12  -1   19.51    0.81
   0  12   1   19.52    0.78
   0 -12  -2   25.36    0.96
   0 -12   2   25.89    1.00
   0  12  -2   26.70    1.00
   0  12  -2   22.44    1.36
   0  12   2   25.54    1.00
   0  12   2   22.55    0.89
   0  12  -2   24.70    0.97
   0 -12   3   53.98    1.82
   0  12  -3   46.91    1.67
   0  12  -3   53.26    1.77
   0 -12  -3   49.58    1.73
   0 -12   3   53.49    1.79
   0  12   3   47.51    1.69
   0  12  -3   51.99    1.77
   0  12  -4   27.14    1.00
   0 -12   4   29.57    1.13
   0  12   4   26.44    1.03
   0 -12   4   30.61    1.11
   0 -12  -4   27.08    1.03
   0  12  -4   29.84    1.09
   0  12  -4   30.35    1.08
   0  12   4   25.00    0.98
   0  12   4   27.02    1.02
   0  12  -5   19.56    0.75
   0 -12   5   20.83    0.86
   0 -12   5   19.85    0.84
   0  12   5   19.58    0.79
   0 -12  -5   18.45    0.74
   0  12   5   18.59    0.74
   0  12  -5   19.18    0.78
   0  12   5   19.17    0.77
   0 -12   5   19.81    0.82
   0  12   5   18.38    0.77
   0  12   6   19.12    0.76
   0  12  -6   19.04    0.74
   0 -12   6   20.09    0.83
   0  12  -6   18.29    0.75
   0  12   6   18.37    0.73
   0  12   6   18.31    0.75
   0 -12   6   19.48    0.80
   0  12  -6   17.89    0.79
   0  12   7    7.08    0.39
   0  12  -7    7.93    0.43
   0  12   7    6.82    0.37
   0  12  -7    6.11    0.35
   0 -12   7    7.07    0.44
   0  12  -7    7.16    0.38
   0 -12   7    6.36    0.44
   0  12   7    6.57    0.39
   0 -12   7    6.98    0.42
   0  12   8   12.68    0.53
   0  12  -8   12.84    0.56
   0  12   8    9.81    0.46
   0  12  -8   11.74    0.51
   0 -12   8   12.89    0.58
   0  12   8   12.66    0.52
   0 -12   8   12.17    0.58
   0  12   8   11.46    0.53
   0 -12   8   10.86    0.55
   0  12  -9    1.84    0.25
   0  12   9    1.56    0.17
   0  12  -9    2.23    0.22
   0 -12   9    2.22    0.26
   0  12   9    2.14    0.22
   0  12   9    2.42    0.24
   0 -12   9    2.05    0.28
   0  12   9    1.78    0.24
   0  12 -10    0.31    0.16
   0 -12  10    0.15    0.17
   0 -12  10    0.04    0.19
   0  12  10    0.08    0.15
   0  12  10    0.17    0.17
   0  12 -10    0.27    0.16
   0  12  10    0.13    0.15
   0  12  11    0.07    0.13
   0  12  11    0.25    0.15
   0 -12  11    0.18    0.12
   0  12  11    0.03    0.13
   0  12 -12   35.68    1.17
   0  13   0    0.05    0.20
   0 -13   0   -0.01    0.20
   0  13   1    8.86    0.48
   0  13  -1    8.52    0.48
   0  13  -1    8.88    0.45
   0 -13   1    9.23    0.51
   0 -13   1    8.78    0.48
   0 -13  -1    8.50    0.46
   0 -13  -2   21.75    0.87
   0 -13   2   23.27    0.91
   0  13  -2   23.05    0.89
   0  13   2   22.88    0.91
   0  13  -2   22.79    0.90
   0 -13   2   24.20    0.94
   0 -13  -3    1.71    0.21
   0 -13   3    2.04    0.27
   0  13  -3    2.27    0.26
   0  13  -3    1.79    0.24
   0  13   3    1.58    0.18
   0 -13   3    1.86    0.30
   0  13  -4   18.26    0.74
   0 -13   4   18.18    0.76
   0 -13  -4   16.21    0.67
   0 -13   4   19.55    0.79
   0  13   4   17.48    0.67
   0 -13   4   18.06    0.75
   0  13  -4   17.50    0.72
   0  13  -5   26.43    0.95
   0 -13   5   25.75    0.98
   0 -13   5   24.72    0.96
   0  13   5   23.00    0.87
   0  13  -5   23.37    0.90
   0 -13   5   23.34    0.92
   0 -13   6   17.41    0.71
   0  13  -6   15.59    0.63
   0  13   6   15.50    0.60
   0 -13   6   17.47    0.68
   0  13   6   17.17    0.64
   0  13   7    1.69    0.19
   0  13  -7    1.77    0.24
   0  13  -7    1.68    0.18
   0 -13   7    1.43    0.25
   0  13   7    1.56    0.16
   0 -13   7    1.59    0.21
   0  13  -8   32.97    1.11
   0 -13   8   32.27    1.12
   0  13  -8   30.71    1.07
   0  13   8   28.82    1.05
   0  13   8   31.50    1.08
   0 -13   8   34.20    1.14
   0  13  -9    4.60    0.27
   0  13  -9    4.93    0.25
   0 -13   9    4.51    0.28
   0 -13   9    4.68    0.29
   0  13   9    4.46    0.25
   0  13   9    4.22    0.23
   0  13  10    7.55    0.32
   0 -13  10    7.95    0.36
   0  13 -10    7.38    0.32
   0  13 -11   39.11    1.23
   0  13  11   42.37    1.23
   0 -14   0    0.25    0.18
   0 -14   0    0.67    0.21
   0  14  -1    1.77    0.21
   0 -14   1    2.04    0.25
   0 -14  -1    1.84    0.24
   0 -14  -1    1.62    0.20
   0 -14   1    1.92    0.22
   0  14  -2    5.97    0.34
   0 -14  -2    6.02    0.34
   0 -14   2    6.50    0.38
   0 -14   2    5.90    0.34
   0 -14  -2    5.53    0.30
   0 -14   2    6.46    0.36
   0 -14   3   -0.12    0.18
   0 -14   3   -0.09    0.18
   0  14  -3    0.06    0.14
   0 -14   3   -0.07    0.21
   0 -14  -3    0.15    0.15
   0  14  -3    0.19    0.17
   0 -14   4    3.12    0.24
   0  14  -4    2.74    0.21
   0 -14  -4    2.62    0.19
   0 -14   4    2.84    0.26
   0  14  -4    3.14    0.25
   0 -14   5   19.70    0.77
   0 -14   5   21.93    0.82
   0  14  -5   21.60    0.79
   0 -14   5   22.01    0.81
   0 -14   6    5.52    0.28
   0 -14   6    5.96    0.32
   0 -14   7    0.86    0.16
   0 -14   8    0.93    0.14
   0 -14   8    0.96    0.14
   0  14   9    0.23    0.08
   0 -14   9    0.26    0.08
   0 -15   0   -0.11    0.09
   0 -15   0    0.03    0.13
   0 -15   0    0.15    0.12
   0 -15   1    6.29    0.28
   0 -15   1    6.97    0.32
   0 -15  -1    6.41    0.29
   0 -15   1    5.96    0.28
   0 -15   2   10.23    0.39
   0 -15  -2    9.53    0.38
   0 -15   2    9.69    0.39
   0 -15   3   19.07    0.64
   0 -15   3   21.66    0.69
   0 -15   4    0.75    0.12
   0 -15   4    0.66    0.15
   0 -15   5    5.69    0.26
   0 -15   5    7.12    0.29
   0 -15   6    1.88    0.14
  -1   0  19    0.02    0.11
  -1   0  19   -0.01    0.09
  -1   0  18   49.08    1.56
  -1   0  18   50.04    1.56
  -1   0  18   48.22    1.56
  -1   0  18   45.29    1.56
  -1   0  18   50.11    1.57
  -1   0  18   47.18    1.58
  -1   0  17    0.10    0.19
  -1   0  17    0.01    0.19
  -1   0  17    0.17    0.19
  -1   0  17   -0.13    0.18
  -1   0  17    0.19    0.15
  -1   0  17    0.01    0.19
  -1   0  17    0.10    0.17
  -1   0  17    0.19    0.17
  -1   0  16   28.98    1.07
  -1   0  16   27.59    1.03
  -1   0  16   27.79    1.01
  -1   0  16   29.31    1.04
  -1   0  16   29.68    1.04
  -1   0  16   29.91    1.05
  -1   0  16   29.32    1.05
  -1   0  16   28.68    1.06
  -1   0  16   29.87    1.05
  -1   0  16   32.53    1.06
  -1   0  15    0.11    0.23
  -1   0  15    0.06    0.21
  -1   0  15   -0.22    0.31
  -1   0  15    0.15    0.18
  -1   0  15   -0.06    0.22
  -1   0  15   -0.04    0.23
  -1   0  15   -0.15    0.23
  -1   0  15    0.28    0.22
  -1   0  15   -0.17    0.22
  -1   0  15    0.06    0.22
  -1   0  15   -0.01    0.20
  -1   0  14   49.24    1.55
  -1   0  14   45.38    1.55
  -1   0  14   41.72    1.52
  -1   0  14   45.54    1.51
  -1   0  14   43.59    1.53
  -1   0  14   46.66    1.52
  -1   0  14   44.47    2.03
  -1   0  14   42.14    1.49
  -1   0  14   44.30    1.51
  -1   0  14   39.67    1.46
  -1   0  14   44.01    1.52
  -1   0  14   37.07    1.44
  -1   0  14   44.25    1.52
  -1   0  13    0.10    0.19
  -1   0  13   -0.33    0.38
  -1   0  13    0.14    0.23
  -1   0  13    0.07    0.22
  -1   0  13   -0.03    0.22
  -1   0  13    0.16    0.22
  -1   0  13   -0.02    0.21
  -1   0  13    0.10    0.18
  -1   0  13    0.17    0.21
  -1   0  13    0.15    0.22
  -1   0  13    0.13    0.22
  -1   0  13   -0.06    0.21
  -1   0  12  101.74    3.35
  -1   0  12  105.60    3.89
  -1   0  12  100.20    3.31
  -1   0  12  103.79    3.35
  -1   0  12   98.56    3.36
  -1   0  12  106.82    3.38
  -1   0  12  102.59    3.35
  -1   0  12  104.15    3.35
  -1   0  12   98.97    3.35
  -1   0  12  109.50    3.36
  -1   0  12  110.77    3.38
  -1   0  11    0.17    0.18
  -1   0  11    0.09    0.17
  -1   0  11    0.04    0.18
  -1   0  11    0.16    0.18
  -1   0  11   -0.01    0.19
  -1   0  11    0.16    0.35
  -1   0  11   -0.09    0.17
  -1   0  11    0.24    0.18
  -1   0  10  291.50    9.10
  -1   0  10  288.87    9.57
  -1   0  10  292.11    9.10
  -1   0   9   -0.02    0.16
  -1   0   9    0.26    0.34
  -1   0   9    0.14    0.34
  -1   0   9    0.07    0.15
  -1   0   8  543.81   17.02
  -1   0   8  568.70   17.43
  -1   0   8  563.42   17.40
  -1   0   8  551.47   17.02
  -1   0   7   -0.10    0.33
  -1   0   7   -0.07    0.29
  -1   0   6   37.18    1.48
  -1   0   6   35.33    1.46
  -1   0   5    0.04    0.23
  -1   0   5   -0.13    0.26
  -1   0   4  227.19    7.20
  -1   0   3    0.02    0.19
  -1   0   2  846.22   26.08
  -1   0   1    0.09    0.07
  -1   0   0  828.28   25.50
  -1   0  -1    0.37    0.11
   1   0   2 2739.10   84.20
   1   0   3    0.04    0.21
   1   0   4 1186.08   36.65
   1   0   5    0.10    0.24
   1   0   6  173.93    5.71
   1   0   7   -0.08    0.31
   1   0   7    0.03    0.14
   1   0   8    7.91    0.36
   1   0   8    8.12    0.64
   1   0   8    7.73    0.36
   1   0   9    0.08    0.16
   1   0   9    0.14    0.35
   1   0   9    0.10    0.16
   1   0  10   46.00    1.59
   1   0  10   47.26    1.59
   1   0  10   47.19    2.04
   1   0  11   -0.09    0.17
   1   0  11    0.40    0.38
   1   0  11   -0.12    0.17
   1   0  11    0.11    0.18
   1   0  11    0.28    0.18
   1   0  11    0.07    0.16
   1   0  11    0.06    0.17
   1   0  11    0.05    0.18
   1   0  11    0.33    0.20
   1   0  12    5.77    0.38
   1   0  12    6.30    0.70
   1   0  12    5.83    0.36
   1   0  12    6.03    0.35
   1   0  12    5.97    0.36
   1   0  12    5.87    0.35
   1   0  12    6.58    0.39
   1   0  12    5.01    0.35
   1   0  12    5.69    0.37
   1   0  12    5.05    0.33
   1   0  12    6.06    0.36
   1   0  13    0.16    0.20
   1   0  13   -0.01    0.21
   1   0  13    0.01    0.21
   1   0  13    0.20    0.21
   1   0  13    0.03    0.20
   1   0  13    0.19    0.22
   1   0  13   -0.03    0.19
   1   0  13   -0.09    0.21
   1   0  13   -0.07    0.21
   1   0  13   -0.06    0.22
   1   0  13   -0.20    0.35
   1   0  14    9.64    0.47
   1   0  14    9.75    0.47
   1   0  14    9.58    0.48
   1   0  14    9.81    0.51
   1   0  14   10.38    0.86
   1   0  14   10.07    0.50
   1   0  14    9.53    0.47
   1   0  14    9.12    0.47
   1   0  14   10.07    0.47
   1   0  15    0.01    0.21
   1   0  15    0.15    0.21
   1   0  15   -0.03    0.20
   1   0  15    0.09    0.22
   1   0  15    0.24    0.21
   1   0  15    0.16    0.20
   1   0  15   -0.09    0.19
   1   0  15    0.11    0.19
   1   0  16    8.07    0.43
   1   0  16    7.93    0.40
   1   0  16    8.13    0.40
   1   0  16    8.87    0.41
   1   0  16    9.82    0.44
   1   0  16    8.06    0.39
   1   0  16    8.08    0.40
   1   0  16    8.17    0.40
   1   0  16    7.74    0.40
   1   0  17    0.10    0.16
   1   0  17    0.17    0.15
   1   0  17    0.08    0.16
   1   0  17    0.17    0.17
   1   0  17   -0.11    0.16
   1   0  18    0.31    0.14
   1   0  18    0.50    0.14
   1   0  18    0.35    0.11
   1   0  18    0.48    0.14
   1   0  18    0.45    0.13
   1   0  19   -0.05    0.09
   1   0  19    0.00    0.09
  -1  -1  19    5.61    0.25
  -1   1  19    6.30    0.26
  -1  -1  19    6.51    0.25
  -1   1  19    6.52    0.24
  -1  -1  18    1.41    0.17
  -1  -1  18    2.00    0.20
  -1   1  18    1.72    0.20
  -1  -1  18    1.84    0.18
  -1   1  18    2.05    0.19
  -1  -1  18    1.91    0.17
  -1   1  18    1.98    0.17
  -1  -1  18    1.95    0.15
  -1   1  18    1.96    0.16
  -1  -1  18    1.81    0.18
  -1  -1  18    1.64    0.16
  -1   1  18    2.26    0.19
  -1  -1  18    1.84    0.19
  -1  -1  17    0.07    0.19
  -1   1  17    0.07    0.19
  -1  -1  17    0.19    0.18
  -1  -1  17   -0.04    0.17
  -1   1  17    0.08    0.16
  -1  -1  17    0.01    0.14
  -1   1  17    0.11    0.19
  -1  -1  17   -0.09    0.17
  -1   1  17    0.29    0.20
  -1  -1  17    0.19    0.19
  -1  -1  17    0.05    0.19
  -1   1  17    0.04    0.18
  -1  -1  17    0.12    0.17
  -1  -1  17    0.18    0.16
  -1   1  17   -0.05    0.17
  -1   1  16    0.90    0.24
  -1  -1  16    0.78    0.24
  -1   1  16    0.88    0.22
  -1  -1  16    0.88    0.25
  -1  -1  16    0.61    0.22
  -1   1  16    0.56    0.22
  -1   1  16    0.37    0.22
  -1   1  16    0.95    0.21
  -1  -1  16    0.69    0.19
  -1   1  16    0.59    0.23
  -1  -1  16    0.73    0.20
  -1   1  16    0.52    0.16
  -1  -1  16    0.64    0.23
  -1  -1  16    1.07    0.20
  -1  -1  16    0.51    0.23
  -1   1  16    0.68    0.22
  -1  -1  16    0.65    0.20
  -1   1  16    0.59    0.22
  -1  -1  16    0.65    0.21
  -1  -1  15   13.16    0.58
  -1   1  15   12.90    0.59
  -1   1  15   13.23    0.59
  -1  -1  15   13.30    0.63
  -1  -1  15   13.36    0.61
  -1  -1  15   12.55    0.57
  -1   1  15   13.98    0.59
  -1  -1  15   13.00    0.61
  -1   1  15   13.16    0.60
  -1   1  15   12.83    0.57
  -1  -1  15   13.64    0.59
  -1   1  15   13.60    0.56
  -1   1  15   13.05    0.59
  -1  -1  15   12.41    0.55
  -1  -1  15   13.21    0.59
  -1   1  15   12.13    0.53
  -1  -1  15   11.72    0.57
  -1  -1  15   16.46    0.63
  -1   1  15   11.66    0.52
  -1   1  15   14.31    0.59
  -1  -1  15   13.89    0.60
  -1   1  15   12.72    0.57
  -1  -1  15   12.61    0.58
  -1   1  15   11.28    0.88
  -1  -1  15   13.01    0.93
  -1   1  14   32.41    1.15
  -1  -1  14   31.59    1.16
  -1  -1  14   31.89    1.17
  -1   1  14   29.03    1.10
  -1   1  14   32.33    1.15
  -1  -1  14   32.56    1.15
  -1  -1  14   33.25    1.20
  -1   1  14   32.77    1.17
  -1  -1  14   30.96    1.18
  -1   1  14   31.97    1.15
  -1   1  14   30.60    1.16
  -1  -1  14   33.16    1.15
  -1   1  14   28.70    1.09
  -1  -1  14   29.61    1.14
  -1  -1  14   29.80    1.14
  -1   1  14   33.62    1.16
  -1   1  14   30.29    1.12
  -1  -1  14   37.55    1.19
  -1  -1  14   30.18    1.15
  -1  -1  14   31.31    1.61
  -1   1  14   32.94    1.63
  -1   1  13   10.61    0.48
  -1   1  13    8.97    0.45
  -1   1  13   10.93    0.50
  -1  -1  13    9.68    0.51
  -1  -1  13   10.06    0.52
  -1   1  13   10.90    0.51
  -1  -1  13   11.63    0.52
  -1  -1  13   10.34    0.52
  -1   1  13   10.27    0.52
  -1   1  13   10.65    0.51
  -1  -1  13   10.65    0.55
  -1  -1  13    9.88    0.50
  -1   1  13   10.61    0.52
  -1  -1  13   10.88    0.51
  -1   1  13    9.98    0.50
  -1   1  13    9.92    0.46
  -1  -1  13    9.80    0.50
  -1   1  13    9.85    0.48
  -1  -1  13    9.99    0.51
  -1  -1  13   12.20    0.91
  -1   1  13   11.84    0.89
  -1   1  12   41.58    1.47
  -1  -1  12   44.71    1.49
  -1  -1  12   40.93    1.50
  -1  -1  12   41.14    1.49
  -1   1  12   43.93    1.48
  -1  -1  12   42.56    1.50
  -1   1  12   43.08    1.48
  -1  -1  12   43.23    1.51
  -1   1  12   42.21    1.48
  -1   1  12   43.91    1.50
  -1   1  12   44.72    1.49
  -1  -1  12   43.93    1.53
  -1  -1  12   42.75    1.49
  -1  -1  12   44.09    1.49
  -1  -1  12   47.32    1.51
  -1  -1  12   40.23    1.48
  -1   1  12   39.53    1.43
  -1   1  12   39.87    1.45
  -1   1  12   41.80    1.48
  -1  -1  12   44.33    1.99
  -1   1  11    0.13    0.17
  -1  -1  11    0.11    0.17
  -1   1  11    0.05    0.15
  -1  -1  11    0.18    0.19
  -1   1  11    0.26    0.18
  -1  -1  11    0.20    0.20
  -1   1  11    0.25    0.19
  -1  -1  11    0.20    0.18
  -1   1  11   -0.05    0.17
  -1   1  11   -0.07    0.18
  -1  -1  11   -0.12    0.35
  -1  -1  11   -0.01    0.17
  -1   1  11    0.18    0.18
  -1  -1  11    0.04    0.18
  -1   1  11    0.02    0.15
  -1   1  11    0.22    0.18
  -1  -1  11    0.29    0.18
  -1  -1  11    0.21    0.18
  -1  -1  11    0.29    0.19
  -1  -1  10   68.18    2.56
  -1  -1  10   65.45    2.10
  -1   1  10   60.59    2.09
  -1  -1   9    2.52    0.23
  -1  -1   9    2.54    0.44
  -1   1   9    2.90    0.23
  -1  -1   9    2.59    0.23
  -1   1   8   73.52    2.34
  -1  -1   8   72.32    2.71
  -1  -1   8   72.37    2.34
  -1  -1   8   74.88    2.70
  -1   1   8   70.96    2.34
  -1  -1   8   73.27    2.34
  -1   1   7   61.12    2.01
  -1  -1   7   69.78    2.39
  -1  -1   7   69.11    2.35
  -1   1   7   62.03    2.02
  -1  -1   7   62.34    2.02
  -1  -1   6   50.01    1.90
  -1  -1   6   50.85    1.89
  -1  -1   5    7.40    0.51
  -1  -1   5    7.63    0.49
  -1  -1   4    3.28    0.37
  -1  -1   4    3.72    0.35
  -1  -1   3    9.41    0.49
  -1   1   3    9.76    0.47
  -1  -1   3   10.18    0.48
  -1   1   2  124.41    4.08
  -1  -1   2  133.32    4.08
  -1   1   2  128.52    4.06
  -1  -1   2  129.63    4.06
  -1   1   1   12.91    0.48
  -1   1   1   12.59    0.45
  -1  -1   1   12.31    0.45
  -1   1   1   12.11    0.44
  -1  -1   1   12.44    0.44
  -1   1   0 2407.24   73.94
   1   1   1  377.96   11.66
  -1  -1  -2  312.99    9.73
   1  -1   2  317.92    9.77
   1   1   2  312.00    9.76
  -1  -1  -3  558.48   16.28
   1  -1   3  532.82   16.35
   1  -1   4  703.58   21.84
   1  -1   5    0.36    0.27
   1  -1   6   15.79    0.82
   1   1   7  273.40    8.47
   1  -1   7  274.46    8.47
   1  -1   7  275.34    8.47
   1   1   7  263.00    8.46
   1  -1   7  295.74    8.84
   1   1   8   95.56    3.01
   1  -1   8   95.75    3.01
   1  -1   8   92.76    3.01
   1   1   8   91.47    3.00
   1  -1   8   99.29    3.41
   1  -1   9    3.20    0.25
   1   1   9    3.57    0.25
   1  -1   9    3.14    0.25
   1  -1   9    3.94    0.50
   1  -1  10   23.72    0.87
   1  -1  10   23.71    0.87
   1  -1  10   25.76    1.31
   1   1  11    0.72    0.18
   1  -1  11    0.52    0.19
   1   1  11    0.71    0.21
   1  -1  11    0.66    0.22
   1  -1  11    0.51    0.17
   1   1  11    0.75    0.18
   1   1  11    0.89    0.19
   1   1  11    0.71    0.20
   1   1  11    0.87    0.18
   1  -1  11    0.65    0.17
   1  -1  11    0.78    0.22
   1   1  11    0.76    0.17
   1   1  11    0.65    0.19
   1   1  11    0.86    0.19
   1  -1  11    0.57    0.19
   1   1  11    0.67    0.17
   1   1  11    0.64    0.19
   1  -1  11    0.60    0.20
   1  -1  11    0.81    0.19
   1  -1  11    1.24    0.41
   1  -1  11    0.61    0.20
   1   1  12   26.16    0.94
   1  -1  12   24.82    0.95
   1   1  12   25.21    0.94
   1  -1  12   26.82    1.44
   1  -1  12   26.12    0.97
   1   1  12   26.20    0.95
   1  -1  12   25.46    0.94
   1   1  12   28.10    1.00
   1   1  12   26.38    0.95
   1  -1  12   24.68    0.99
   1   1  12   23.91    0.94
   1  -1  12   27.59    0.99
   1  -1  12   26.51    0.96
   1  -1  12   24.32    0.93
   1   1  12   23.80    0.93
   1   1  12   24.64    0.94
   1   1  12   26.06    0.95
   1  -1  12   25.01    1.01
   1   1  12   24.66    1.00
   1  -1  12   25.44    0.97
   1  -1  13   27.82    1.03
   1   1  13   28.86    1.02
   1   1  13   26.79    0.99
   1   1  13   25.40    1.47
   1  -1  13   25.19    1.47
   1   1  13   27.26    1.00
   1  -1  13   26.38    1.00
   1  -1  13   27.17    0.99
   1   1  13   26.57    1.00
   1  -1  13   28.47    1.06
   1   1  13   28.07    1.00
   1  -1  13   29.17    1.04
   1   1  13   25.10    0.97
   1   1  13   26.64    0.99
   1   1  13   28.61    1.01
   1  -1  13   26.60    1.01
   1   1  13   26.12    0.99
   1  -1  13   25.39    0.98
   1  -1  13   29.25    1.04
   1   1  13   29.03    1.06
   1  -1  13   26.68    1.06
   1   1  14   36.51    1.15
   1  -1  14   32.95    1.14
   1  -1  14   29.03    1.10
   1   1  14   31.96    1.11
   1  -1  14   33.73    1.16
   1  -1  14   30.28    1.61
   1   1  14   30.44    1.62
   1   1  14   29.94    1.11
   1  -1  14   31.30    1.17
   1  -1  14   29.06    1.13
   1   1  14   32.91    1.12
   1  -1  14   29.71    1.10
   1   1  14   29.83    1.13
   1   1  14   30.96    1.10
   1   1  14   30.58    1.10
   1   1  14   29.78    1.10
   1  -1  14   32.60    1.13
   1  -1  14   28.85    1.09
   1  -1  14   28.94    1.11
   1   1  14   29.32    1.09
   1   1  14   32.18    1.17
   1  -1  14   30.85    1.17
   1  -1  15   20.06    0.81
   1   1  15   20.39    0.80
   1  -1  15   20.11    0.78
   1   1  15   20.61    0.82
   1  -1  15   19.47    0.78
   1   1  15   21.98    0.80
   1   1  15   21.13    0.79
   1  -1  15   20.98    0.81
   1  -1  15   22.99    0.83
   1  -1  15   22.99    0.84
   1   1  15   20.25    0.80
   1  -1  15   20.22    0.79
   1   1  15   21.38    0.80
   1  -1  15   23.22    0.84
   1   1  15   20.40    0.80
   1   1  15   22.90    0.86
   1  -1  15   20.94    0.85
   1   1  16   53.87    1.78
   1  -1  16   49.39    1.75
   1  -1  16   52.51    1.81
   1   1  16   52.44    1.78
   1   1  16   56.19    1.77
   1  -1  16   49.44    1.76
   1  -1  16   55.89    1.79
   1   1  16   54.50    1.77
   1  -1  16   59.04    1.80
   1  -1  16   62.83    1.84
   1  -1  16   51.26    1.78
   1  -1  16   50.70    1.76
   1  -1  16   55.79    1.83
   1   1  16   59.29    1.83
   1   1  16   50.43    1.77
   1   1  17    0.91    0.19
   1  -1  17    0.60    0.17
   1   1  17    0.84    0.17
   1  -1  17    0.76    0.17
   1  -1  17    0.59    0.17
   1   1  17    0.49    0.16
   1  -1  17    0.75    0.19
   1  -1  17    0.37    0.18
   1   1  17    0.61    0.17
   1   1  17    0.95    0.18
   1  -1  17    0.86    0.18
   1  -1  17    0.54    0.17
   1  -1  18   12.03    0.43
   1  -1  18   11.96    0.42
   1  -1  18   10.46    0.43
   1  -1  18    9.64    0.40
   1   1  18   10.35    0.41
   1   1  18   11.76    0.42
   1  -1  18   11.90    0.42
   1  -1  18   10.52    0.43
   1  -1  19    3.15    0.16
   1  -1  19    3.34    0.16
  -1  -2  19   25.29    0.86
  -1  -2  19   26.61    0.88
  -1  -2  18    9.82    0.42
  -1   2  18   11.33    0.40
  -1  -2  18    9.19    0.39
  -1  -2  18    8.77    0.38
  -1  -2  18   10.46    0.38
  -1   2  18   11.20    0.39
  -1  -2  18    9.60    0.41
  -1  -2  18   10.75    0.40
  -1   2  18   10.40    0.38
  -1  -2  18    8.05    0.37
  -1  -2  17   18.62    0.74
  -1   2  17   22.35    0.77
  -1  -2  17   20.09    0.78
  -1   2  17   23.14    0.76
  -1  -2  17   19.00    0.75
  -1   2  17   21.29    0.74
  -1   2  17   21.72    0.75
  -1  -2  17   23.51    0.76
  -1  -2  17   20.48    0.79
  -1   2  17   21.41    0.77
  -1  -2  17   19.96    0.75
  -1  -2  17   19.74    0.75
  -1  -2  17   22.50    0.78
  -1  -2  16  195.32    5.78
  -1  -2  16  172.87    5.74
  -1  -2  16  168.02    5.69
  -1   2  16  198.39    5.72
  -1  -2  16  169.96    5.74
  -1   2  16  185.48    5.72
  -1   2  16  196.70    5.70
  -1   2  16  185.99    5.68
  -1  -2  16  161.46    5.68
  -1  -2  16  166.32    5.69
  -1   2  16  195.77    5.72
  -1  -2  16  193.02    5.72
  -1   2  16  193.93    5.72
  -1  -2  16  173.08    5.71
  -1  -2  16  189.61    5.74
  -1  -2  16  174.90    5.71
  -1   2  15   21.47    0.82
  -1  -2  15   22.76    0.89
  -1   2  15   23.13    0.86
  -1  -2  15   21.67    0.87
  -1  -2  15   26.10    0.89
  -1   2  15   24.92    0.88
  -1   2  15   22.64    0.87
  -1  -2  15   20.66    0.89
  -1   2  15   23.28    0.86
  -1  -2  15   22.35    0.92
  -1  -2  15   21.11    0.85
  -1   2  15   23.08    0.87
  -1   2  15   23.85    0.85
  -1  -2  15   20.58    0.84
  -1   2  15   23.79    0.88
  -1   2  15   22.72    0.83
  -1   2  15   21.39    0.81
  -1   2  15   24.72    0.88
  -1  -2  15   24.28    0.88
  -1  -2  15   21.47    0.86
  -1   2  14    0.08    0.20
  -1   2  14    0.23    0.16
  -1  -2  14    0.10    0.24
  -1   2  14    0.07    0.21
  -1   2  14   -0.12    0.20
  -1  -2  14    0.04    0.21
  -1  -2  14    0.15    0.21
  -1  -2  14   -0.09    0.34
  -1   2  14   -0.04    0.33
  -1   2  14    0.08    0.21
  -1  -2  14    0.13    0.23
  -1   2  14    0.21    0.23
  -1  -2  14    0.26    0.26
  -1   2  14    0.15    0.23
  -1   2  14    0.10    0.22
  -1  -2  14    0.23    0.22
  -1   2  14    0.01    0.22
  -1   2  14   -0.01    0.20
  -1   2  14    0.14    0.16
  -1  -2  14    0.08    0.20
  -1   2  14    0.28    0.23
  -1   2  14    0.18    0.18
  -1  -2  14    0.03    0.20
  -1  -2  13   50.30    1.60
  -1   2  13   51.12    1.60
  -1   2  13   45.16    2.06
  -1  -2  13   45.89    2.08
  -1   2  13   43.15    1.54
  -1   2  13   45.46    1.56
  -1  -2  13   43.06    1.59
  -1   2  13   48.32    1.58
  -1   2  13   41.26    1.53
  -1  -2  13   43.67    1.59
  -1   2  13   47.20    1.59
  -1  -2  13   47.71    1.65
  -1   2  13   46.56    1.58
  -1  -2  13   45.10    1.58
  -1   2  13   45.07    1.58
  -1   2  13   49.62    1.59
  -1  -2  13   47.83    1.59
  -1   2  13   43.51    1.52
  -1  -2  13   43.17    1.57
  -1   2  13   43.93    1.54
  -1   2  13   48.75    1.59
  -1   2  13   45.79    1.58
  -1  -2  13   43.85    1.59
  -1   2  13   44.47    1.58
  -1   2  12   54.45    1.81
  -1   2  12   50.30    1.79
  -1  -2  12   56.81    2.35
  -1   2  12   55.42    2.34
  -1   2  12   53.53    1.83
  -1   2  12   56.01    1.83
  -1  -2  12   58.86    1.84
  -1  -2  12   53.26    1.85
  -1   2  12   51.45    1.79
  -1   2  12   54.45    1.82
  -1   2  12   51.80    1.82
  -1   2  12   56.20    1.83
  -1  -2  12   54.93    1.88
  -1  -2  12   51.45    1.83
  -1   2  12   55.11    1.83
  -1   2  12   55.45    1.83
  -1  -2  12   55.53    1.83
  -1   2  12   53.15    1.79
  -1   2  12   54.29    1.83
  -1   2  12   50.18    1.76
  -1   2  12   57.18    1.86
  -1  -2  12   51.91    1.84
  -1   2  12   55.21    1.84
  -1   2  11    7.12    0.37
  -1   2  11    7.39    0.39
  -1  -2  11    7.45    0.70
  -1   2  11    7.98    0.70
  -1   2  11    8.60    0.42
  -1   2  11    7.82    0.41
  -1  -2  11    8.09    0.44
  -1   2  11    7.59    0.40
  -1  -2  11    7.90    0.40
  -1   2  11    8.33    0.41
  -1   2  11    7.39    0.36
  -1   2  11    7.66    0.38
  -1   2  11    7.97    0.41
  -1  -2  11    8.59    0.43
  -1   2  11    8.20    0.43
  -1  -2  11    8.37    0.42
  -1   2  11    7.38    0.40
  -1  -2  11    8.37    0.43
  -1  -2  11    7.82    0.43
  -1   2  11    7.21    0.37
  -1   2  11    7.74    0.40
  -1   2  11    8.83    0.41
  -1  -2  11    8.87    0.41
  -1  -2  10   43.28    1.86
  -1   2  10   41.58    1.84
  -1   2  10   42.21    1.45
  -1  -2  10   42.97    1.45
  -1   2   9   11.00    0.76
  -1  -2   9    9.72    0.73
  -1   2   9    9.12    0.44
  -1  -2   9    9.31    0.44
  -1   2   9    9.93    0.44
  -1  -2   9    9.67    0.43
  -1   2   8  111.19    3.90
  -1  -2   8  115.99    3.92
  -1  -2   8  112.34    3.55
  -1   2   8  111.87    3.56
  -1  -2   8  119.52    3.96
  -1   2   8  117.49    3.96
  -1  -2   8  112.43    3.55
  -1   2   8  108.99    3.55
  -1  -2   7  267.00    8.31
  -1   2   7  268.09    8.32
  -1   2   7  253.44    7.98
  -1   2   7  267.53    8.34
  -1  -2   7  252.12    7.98
  -1  -2   7  263.29    8.34
  -1  -2   7  261.85    7.99
  -1   2   7  253.58    7.98
  -1  -2   6   75.22    2.65
  -1   2   6   74.84    2.65
  -1   2   6   75.48    2.62
  -1  -2   6   71.53    2.60
  -1   2   5  256.87    8.31
  -1  -2   5  267.93    8.32
  -1   2   5  259.96    8.28
  -1  -2   5  259.36    8.28
  -1  -2   4    3.93    0.36
  -1   2   4    4.11    0.36
  -1  -2   4    3.68    0.32
  -1   2   4    3.69    0.31
  -1   2   3  582.18   18.44
  -1  -2   3  599.49   18.44
  -1   2   3  601.85   18.41
  -1  -2   3  594.50   18.41
  -1   2   2 1176.73   36.92
  -1  -2   2 1207.38   36.92
  -1   2   2 1185.62   36.90
  -1  -2   2 1189.61   36.90
  -1   2   2 1254.69   36.97
  -1   2   1  932.11   27.07
  -1   2   1  856.57   27.01
  -1  -2   1  866.50   27.01
  -1   2   1  882.60   27.05
  -1   2   0  490.93   14.67
  -1   2   0  444.98   14.71
  -1   2   0  482.62   14.73
   1   2   1  142.02    4.49
   1   2   1  144.94    4.49
   1   2   2  504.25   15.38
   1  -2   2  506.96   15.39
   1   2   2  480.59   15.37
  -1  -2  -3  514.58   16.11
   1   2   3  530.15   16.19
   1  -2   3  524.48   16.19
  -1  -2  -4 1489.65   45.59
   1   2   4 1458.64   45.72
   1  -2   4 1486.35   45.73
   1   2   5  152.78    5.04
   1  -2   5  156.72    5.06
   1  -2   6  211.26    6.83
   1   2   6  209.77    6.83
   1   2   7   38.72    1.29
   1  -2   7   37.35    1.29
   1   2   7   40.67    1.62
   1  -2   7   41.43    1.63
   1   2   7   38.99    1.29
   1  -2   7   38.78    1.29
   1   2   8   24.47    0.88
   1  -2   8   24.12    0.88
   1  -2   8   25.98    1.24
   1   2   8   26.46    1.24
   1  -2   8   24.66    0.88
   1   2   8   24.15    0.88
   1  -2   9   16.13    0.63
   1   2   9   15.39    0.62
   1  -2   9   15.95    0.63
   1   2   9   16.08    0.63
   1  -2   9   16.73    0.97
   1   2   9   16.99    0.97
   1  -2  10   33.47    1.15
   1   2  10   29.47    1.10
   1   2  10   32.22    1.11
   1   2  10   30.99    1.13
   1  -2  10   32.15    1.14
   1  -2  10   33.32    1.57
   1   2  10   31.35    1.54
   1   2  10   33.82    1.12
   1   2  10   31.42    1.13
   1  -2  10   32.03    1.14
   1   2  10   32.90    1.16
   1   2  11   59.15    2.43
   1  -2  11   61.89    2.46
   1   2  11   58.03    1.92
   1  -2  11   59.55    1.93
   1   2  11   60.49    1.95
   1  -2  11   55.92    1.96
   1  -2  11   52.55    1.90
   1   2  11   57.50    1.89
   1  -2  11   56.25    1.90
   1   2  11   57.06    1.92
   1  -2  11   62.05    1.95
   1   2  11   56.57    1.89
   1   2  11   58.95    1.89
   1  -2  11   55.01    1.89
   1  -2  11   58.58    1.95
   1   2  11   54.51    1.89
   1   2  11   50.99    1.86
   1   2  11   60.18    1.90
   1  -2  11   59.89    1.90
   1  -2  11   52.49    1.87
   1   2  11   61.91    1.91
   1   2  11   53.30    1.87
   1  -2  11   58.31    1.92
   1   2  11   58.11    1.92
   1   2  12    9.72    0.82
   1  -2  12    7.59    0.75
   1  -2  12    8.65    0.45
   1   2  12    8.95    0.45
   1  -2  12    7.98    0.47
   1   2  12    8.50    0.46
   1  -2  12    8.51    0.45
   1  -2  12    8.26    0.42
   1   2  12    7.75    0.41
   1   2  12    8.13    0.43
   1   2  12    7.62    0.41
   1  -2  12    7.97    0.41
   1  -2  12    9.04    0.47
   1   2  12    8.24    0.43
   1   2  12    7.82    0.41
   1   2  12    8.00    0.40
   1  -2  12    9.23    0.44
   1   2  12    9.08    0.44
   1   2  12    8.15    0.40
   1   2  12    8.14    0.43
   1  -2  12    8.17    0.40
   1  -2  12    9.17    0.46
   1   2  12    8.51    0.45
   1  -2  13    6.27    0.39
   1   2  13    7.18    0.39
   1   2  13    6.55    0.41
   1  -2  13    5.78    0.41
   1  -2  13    6.61    0.39
   1   2  13    6.38    0.37
   1  -2  13    6.44    0.37
   1   2  13    6.28    0.37
   1   2  13    6.38    0.36
   1  -2  13    6.09    0.41
   1   2  13    6.65    0.38
   1  -2  13    6.70    0.37
   1   2  13    6.39    0.37
   1   2  13    6.58    0.36
   1  -2  13    6.77    0.72
   1   2  13    6.71    0.70
   1   2  13    6.06    0.35
   1  -2  13    5.41    0.33
   1   2  13    6.26    0.39
   1   2  14    5.55    0.35
   1  -2  14    5.95    0.37
   1  -2  14    4.91    0.33
   1   2  14    5.67    0.36
   1   2  14    6.18    0.37
   1  -2  14    6.23    0.37
   1   2  14    5.95    0.34
   1   2  14    5.86    0.37
   1  -2  14    5.14    0.34
   1  -2  14    6.15    0.40
   1   2  14    6.14    0.36
   1   2  14    5.97    0.35
   1  -2  14    5.49    0.38
   1  -2  14    4.78    0.31
   1   2  14    5.70    0.33
   1   2  14    5.55    0.35
   1  -2  14    6.16    0.41
   1   2  14    6.42    0.39
   1  -2  14    5.81    0.66
   1   2  14    6.29    0.66
   1  -2  15   10.52    0.48
   1   2  15   11.93    0.49
   1  -2  15   10.25    0.50
   1   2  15   11.33    0.48
   1  -2  15   11.20    0.53
   1  -2  15   12.24    0.53
   1   2  15   12.14    0.52
   1   2  15   10.30    0.49
   1  -2  15    9.63    0.46
   1   2  15   11.29    0.51
   1  -2  15    9.66    0.51
   1  -2  15   11.57    0.55
   1  -2  15   11.39    0.52
   1   2  15   10.74    0.49
   1   2  15   11.57    0.53
   1  -2  15   10.82    0.54
   1  -2  16    8.66    0.41
   1  -2  16    9.02    0.42
   1   2  16    9.89    0.43
   1  -2  16    9.89    0.46
   1   2  16   10.50    0.43
   1  -2  16    9.28    0.45
   1  -2  16   10.76    0.47
   1   2  16   11.35    0.47
   1   2  16    9.51    0.42
   1  -2  16    7.87    0.40
   1  -2  16    8.36    0.43
   1   2  16   10.33    0.46
   1   2  16    9.22    0.42
   1  -2  16    8.69    0.45
   1   2  16   10.16    0.46
   1  -2  17   77.68    2.44
   1  -2  17   79.19    2.44
   1   2  17   82.44    2.45
   1  -2  17   82.67    2.46
   1  -2  17   74.73    2.47
   1  -2  17   66.50    2.43
   1   2  17   79.12    2.42
   1  -2  17   68.91    2.41
   1  -2  17   74.86    2.45
   1   2  17   81.67    2.46
   1  -2  18    1.02    0.14
   1  -2  18    1.01    0.14
   1  -2  18    0.89    0.14
   1  -2  18    1.06    0.12
   1   2  18    1.04    0.12
   1   2  18    1.12    0.15
   1  -2  18    1.06    0.13
   1  -2  18    0.67    0.13
   1  -2  19    9.41    0.31
   1  -2  19    7.63    0.30
  -1  -3  19   25.10    0.77
  -1  -3  19   22.39    0.74
  -1  -3  18    2.35    0.19
  -1  -3  18    2.42    0.17
  -1   3  18    2.60    0.16
  -1  -3  18    2.01    0.14
  -1  -3  18    2.24    0.19
  -1  -3  18    2.18    0.16
  -1   3  17   28.32    0.88
  -1  -3  17   23.88    0.88
  -1   3  17   26.87    0.87
  -1  -3  17   23.66    0.91
  -1   3  17   28.18    0.90
  -1  -3  17   21.71    0.85
  -1  -3  17   27.42    0.88
  -1   3  17   26.86    0.88
  -1  -3  17   23.87    0.92
  -1  -3  17   23.04    0.88
  -1  -3  17   27.27    0.91
  -1  -3  16   23.28    0.85
  -1  -3  16   24.98    0.82
  -1   3  16   24.28    0.81
  -1   3  16   24.21    0.81
  -1  -3  16   19.50    0.78
  -1  -3  16   20.15    0.81
  -1   3  16   23.21    0.79
  -1  -3  16   21.29    0.82
  -1  -3  16   19.39    0.79
  -1  -3  16   23.01    0.88
  -1   3  16   23.88    0.82
  -1  -3  16   20.50    0.85
  -1  -3  16   20.71    0.80
  -1   3  16   25.03    0.84
  -1  -3  15   33.07    1.23
  -1  -3  15   30.55    1.14
  -1   3  15   34.31    1.16
  -1  -3  15   29.10    1.14
  -1   3  15   33.91    1.17
  -1   3  15   34.39    1.12
  -1  -3  15   27.99    1.12
  -1  -3  15   36.86    1.17
  -1   3  15   34.45    1.15
  -1  -3  15   32.58    1.18
  -1   3  15   31.49    1.12
  -1   3  15   32.81    1.16
  -1   3  15   33.31    1.15
  -1  -3  15   30.57    1.16
  -1   3  14   80.16    2.64
  -1  -3  14   82.27    2.68
  -1  -3  14   76.87    2.65
  -1   3  14   73.54    2.59
  -1   3  14   82.60    2.62
  -1   3  14   78.60    2.60
  -1  -3  14   77.54    2.65
  -1  -3  14   74.17    2.62
  -1  -3  14   79.72    2.70
  -1   3  14   81.97    2.62
  -1   3  14   81.96    2.63
  -1  -3  14   82.57    2.63
  -1   3  14   78.30    2.57
  -1  -3  14   71.94    2.61
  -1   3  14   85.82    2.64
  -1   3  14   81.27    2.59
  -1   3  14   95.07    2.68
  -1  -3  14   95.70    2.68
  -1  -3  14   72.84    2.62
  -1   3  14   85.21    2.65
  -1  -3  14   75.20    3.10
  -1   3  14   76.87    3.09
  -1   3  13    6.52    0.39
  -1   3  13    6.79    0.37
  -1   3  13    5.88    0.34
  -1  -3  13    6.57    0.41
  -1  -3  13    5.77    0.39
  -1   3  13    5.73    0.36
  -1   3  13    6.16    0.35
  -1  -3  13    7.30    0.40
  -1   3  13    6.83    0.38
  -1   3  13    7.18    0.40
  -1  -3  13    6.43    0.41
  -1  -3  13    5.73    0.42
  -1  -3  13    6.37    0.38
  -1   3  13    6.66    0.38
  -1   3  13    6.29    0.37
  -1  -3  13    6.34    0.37
  -1  -3  13    5.27    0.35
  -1   3  13    5.71    0.38
  -1   3  13    5.62    0.33
  -1   3  13    5.83    0.31
  -1  -3  13    5.67    0.37
  -1   3  13    6.17    0.38
  -1   3  13    6.35    0.64
  -1  -3  13    5.91    0.63
  -1   3  12   11.65    0.54
  -1   3  12   12.04    0.55
  -1   3  12   10.78    0.49
  -1   3  12   11.34    0.49
  -1  -3  12   10.85    0.55
  -1   3  12   10.23    0.49
  -1   3  12   11.60    0.52
  -1  -3  12   11.77    0.52
  -1   3  12   11.48    0.52
  -1  -3  12   10.52    0.54
  -1  -3  12   11.30    0.58
  -1  -3  12   10.43    0.52
  -1   3  12   11.50    0.51
  -1  -3  12   10.37    0.50
  -1   3  12   11.07    0.51
  -1   3  12   10.26    0.45
  -1   3  12   10.36    0.47
  -1   3  12   11.42    0.52
  -1  -3  12   11.01    0.86
  -1   3  12   11.00    0.85
  -1   3  12   11.82    0.53
  -1  -3  12   10.96    0.53
  -1   3  11    0.44    0.21
  -1   3  11    0.30    0.17
  -1   3  11    0.32    0.16
  -1  -3  11    0.46    0.18
  -1  -3  11    0.33    0.20
  -1   3  11    0.40    0.36
  -1  -3  11    0.40    0.35
  -1   3  11    0.38    0.18
  -1  -3  11    0.50    0.19
  -1  -3  11    0.49    0.18
  -1   3  11    0.33    0.18
  -1   3  11    0.28    0.19
  -1  -3  11    0.54    0.22
  -1   3  11    0.44    0.20
  -1   3  11    0.51    0.20
  -1   3  11    0.66    0.20
  -1  -3  11    0.33    0.19
  -1   3  11    0.47    0.17
  -1   3  11    0.61    0.15
  -1  -3  11    0.47    0.22
  -1   3  11    0.22    0.16
  -1  -3  11    0.23    0.18
  -1   3  11    0.50    0.19
  -1  -3  10   25.56    0.98
  -1   3  10   29.65    0.97
  -1   3  10   25.18    0.94
  -1   3  10   27.73    0.96
  -1   3  10   25.28    0.99
  -1   3  10   27.18    0.97
  -1   3  10   26.98    0.99
  -1   3  10   27.13    1.34
  -1  -3  10   26.39    1.32
  -1   3  10   25.85    0.97
  -1  -3  10   26.07    0.98
  -1   3  10   23.80    0.91
  -1  -3  10   27.79    0.96
  -1   3  10   27.34    0.96
  -1   3   9   46.40    1.54
  -1  -3   9   45.28    1.54
  -1   3   9   45.52    1.90
  -1  -3   9   47.80    1.93
  -1  -3   8  126.55    4.00
  -1   3   8  125.58    3.99
  -1   3   8  128.95    4.36
  -1  -3   8  129.83    4.36
  -1   3   7   73.05    2.69
  -1  -3   7   77.19    2.71
  -1   3   7   71.88    2.36
  -1  -3   7   75.01    2.37
  -1   3   7   74.06    2.36
  -1  -3   7   76.69    2.67
  -1   3   7   74.15    2.66
  -1  -3   6   90.62    3.14
  -1   3   6   87.07    3.13
  -1  -3   6   93.60    3.12
  -1   3   6   91.15    3.11
  -1  -3   5  705.94   22.36
  -1   3   5  726.06   22.38
  -1  -3   5  728.07   22.33
  -1   3   5  715.41   22.33
  -1   3   4    5.85    0.41
  -1  -3   4    5.72    0.40
  -1  -3   4    6.03    0.37
  -1   3   4    6.38    0.38
  -1   3   3  757.00   23.69
  -1  -3   3  791.35   23.69
  -1   3   3  746.18   23.64
  -1  -3   3  772.90   23.65
  -1   3   2    8.94    0.47
  -1   3   2    8.61    0.41
  -1  -3   2    9.30    0.41
  -1  -3   2    9.31    0.37
  -1   3   2    8.43    0.36
  -1   3   1 1670.70   55.67
  -1  -3   1 1715.81   55.67
  -1   3   1 1950.48   55.76
  -1   3   1 2013.75   55.79
   1   3  -1 1905.92   55.67
  -1   3   0   65.22    2.13
  -1   3   0   75.22    2.25
  -1   3   0   73.62    2.22
  -1  -3   0   67.71    2.13
   1  -3   1   47.05    1.57
   1   3   1   44.15    1.56
   1   3   2  122.42    3.97
   1   3   2  128.09    3.98
   1   3   2  121.36    3.93
   1  -3   2  124.27    3.93
   1  -3   3  665.77   20.39
   1   3   3  650.87   20.38
  -1  -3  -4  130.12    4.18
   1   3   4  134.15    4.29
   1  -3   4  132.68    4.29
  -1  -3  -5  157.76    5.04
   1  -3   5  169.66    5.26
   1   3   5  162.40    5.25
   1  -3   6 1651.45   50.70
   1   3   6 1627.06   50.69
   1   3   7    2.88    0.21
   1  -3   7    3.06    0.22
   1   3   7    2.91    0.22
   1  -3   7    3.28    0.22
   1  -3   7    3.61    0.45
   1   3   7    3.16    0.44
   1  -3   8   53.00    1.75
   1   3   8   53.19    1.74
   1   3   8   52.06    1.74
   1  -3   8   51.88    1.74
   1  -3   8   56.28    2.14
   1   3   8   57.70    2.14
   1  -3   9    1.29    0.18
   1   3   9    1.36    0.18
   1   3   9    1.15    0.35
   1  -3   9    0.71    0.34
   1   3   9    1.45    0.19
   1  -3   9    1.28    0.18
   1   3  10   17.77    0.71
   1  -3  10   17.56    0.71
   1  -3  10   16.69    0.74
   1   3  10   17.59    0.72
   1   3  10   19.99    0.70
   1  -3  10   17.22    0.74
   1   3  10   18.12    0.68
   1   3  10   17.97    0.74
   1  -3  10   18.43    0.73
   1   3  10   18.30    0.69
   1  -3  10   16.90    0.73
   1   3  10   17.40    0.71
   1  -3  10   18.06    0.71
   1   3  10   17.88    0.67
   1   3  10   19.05    0.70
   1  -3  10   17.71    0.69
   1   3  10   18.21    1.07
   1  -3  10   17.18    1.05
   1   3  10   16.97    0.67
   1   3  10   19.01    0.70
   1  -3  11    5.72    0.65
   1   3  11    5.88    0.63
   1   3  11    6.09    0.38
   1   3  11    6.11    0.37
   1  -3  11    5.28    0.35
   1  -3  11    5.05    0.38
   1  -3  11    6.19    0.36
   1   3  11    6.05    0.34
   1  -3  11    6.01    0.35
   1  -3  11    5.61    0.35
   1   3  11    6.25    0.36
   1   3  11    6.45    0.34
   1   3  11    5.34    0.34
   1  -3  11    6.18    0.38
   1   3  11    6.23    0.35
   1  -3  11    6.16    0.39
   1  -3  11    5.55    0.32
   1   3  11    5.87    0.33
   1   3  11    5.95    0.33
   1   3  11    5.79    0.34
   1  -3  11    6.03    0.35
   1   3  11    6.78    0.37
   1   3  11    5.81    0.32
   1   3  11    6.06    0.36
   1  -3  11    6.66    0.37
   1  -3  12    0.01    0.19
   1   3  12   -0.01    0.19
   1  -3  12    0.13    0.20
   1  -3  12    0.16    0.22
   1   3  12    0.19    0.21
   1   3  12    0.15    0.20
   1  -3  12   -0.05    0.18
   1   3  12    0.11    0.16
   1   3  12    0.04    0.17
   1  -3  12   -0.01    0.22
   1   3  12    0.17    0.19
   1  -3  12    0.02    0.17
   1   3  12    0.11    0.22
   1   3  12    0.03    0.18
   1   3  12    0.25    0.20
   1   3  12    0.21    0.16
   1   3  12   -0.01    0.19
   1  -3  12   -0.05    0.37
   1   3  12    0.36    0.34
   1  -3  12    0.13    0.20
   1   3  12   -0.07    0.20
   1   3  13   15.48    0.64
   1  -3  13   16.84    0.69
   1   3  13   16.89    0.68
   1   3  13   17.69    0.69
   1  -3  13   17.46    0.70
   1   3  13   16.21    0.69
   1  -3  13   15.47    0.64
   1  -3  13   16.23    0.73
   1   3  13   17.28    0.68
   1   3  13   15.80    0.65
   1   3  13   15.82    0.64
   1   3  13   16.68    0.64
   1   3  13   15.20    0.64
   1   3  13   17.33    0.67
   1  -3  13   15.26    0.66
   1  -3  13   15.33    0.72
   1   3  13   17.95    0.72
   1   3  13   15.71    0.66
   1  -3  13   16.61    1.10
   1   3  13   16.01    1.06
   1  -3  14    7.34    0.41
   1   3  14    7.06    0.40
   1  -3  14    7.98    0.42
   1   3  14    8.08    0.41
   1   3  14    7.62    0.41
   1  -3  14    6.44    0.36
   1   3  14    7.70    0.42
   1  -3  14    7.15    0.45
   1   3  14    6.73    0.38
   1   3  14    8.11    0.39
   1   3  14    7.47    0.38
   1  -3  14    7.17    0.38
   1  -3  14    7.05    0.43
   1   3  14    7.33    0.37
   1   3  14    7.72    0.42
   1   3  14    6.85    0.68
   1  -3  14    6.69    0.69
   1  -3  15   22.13    0.87
   1   3  15   26.29    0.92
   1  -3  15   27.71    0.93
   1   3  15   23.77    0.90
   1   3  15   27.12    0.89
   1  -3  15   24.81    0.93
   1   3  15   26.43    0.88
   1   3  15   22.95    0.87
   1   3  15   26.47    0.91
   1  -3  15   20.23    0.84
   1  -3  15   22.57    0.92
   1  -3  15   25.30    0.96
   1   3  15   24.54    0.91
   1  -3  15   26.56    0.92
   1  -3  15   21.69    0.92
   1   3  15   26.04    0.93
   1  -3  16    1.43    0.18
   1  -3  16    1.78    0.20
   1   3  16    2.24    0.25
   1  -3  16    1.78    0.24
   1  -3  16    2.24    0.26
   1  -3  16    2.32    0.23
   1   3  16    2.27    0.23
   1  -3  16    1.52    0.18
   1  -3  16    2.05    0.23
   1  -3  16    1.89    0.25
   1  -3  16    2.16    0.23
   1   3  16    2.15    0.21
   1   3  16    2.23    0.23
   1  -3  16    1.46    0.22
   1  -3  17    1.05    0.19
   1  -3  17    1.44    0.20
   1   3  17    1.21    0.15
   1  -3  17    1.05    0.15
   1  -3  17    0.92    0.17
   1  -3  17    1.05    0.20
   1  -3  17    0.97    0.15
   1  -3  17    1.08    0.17
   1   3  17    1.39    0.19
   1  -3  18    0.04    0.12
   1  -3  18    0.00    0.09
   1  -3  18    0.21    0.11
   1  -3  18    0.13    0.12
   1  -3  19    0.50    0.07
   1   3  19    0.69    0.09
   1  -3  19    0.67    0.07
  -1  -4  19    8.89    0.31
  -1  -4  18   45.25    1.49
  -1  -4  18   47.07    1.48
  -1  -4  17   13.63    0.45
  -1   4  17   12.64    0.44
  -1  -4  17   11.40    0.46
  -1  -4  17   12.87    0.48
  -1  -4  17    9.69    0.42
  -1  -4  17   12.41    0.52
  -1  -4  17   11.44    0.49
  -1  -4  17   11.64    0.45
  -1   4  16   33.63    1.07
  -1  -4  16   33.25    1.08
  -1   4  16   32.31    1.07
  -1   4  16   38.40    1.13
  -1  -4  16   33.70    1.13
  -1  -4  16   28.87    1.13
  -1  -4  16   26.81    1.06
  -1  -4  16   31.93    1.16
  -1  -4  16   29.41    1.09
  -1  -4  15    4.86    0.32
  -1  -4  15    5.12    0.35
  -1   4  15    4.92    0.30
  -1   4  15    5.81    0.35
  -1  -4  15    4.19    0.27
  -1   4  15    5.30    0.29
  -1  -4  15    5.35    0.30
  -1   4  15    5.52    0.29
  -1   4  15    4.96    0.33
  -1  -4  15    4.43    0.29
  -1  -4  15    4.81    0.38
  -1   4  14    7.09    0.40
  -1   4  14    6.34    0.36
  -1  -4  14    5.94    0.40
  -1   4  14    6.31    0.35
  -1  -4  14    6.19    0.39
  -1  -4  14    6.95    0.36
  -1   4  14    6.99    0.36
  -1  -4  14    6.86    0.42
  -1   4  14    7.26    0.39
  -1  -4  14    5.90    0.44
  -1  -4  14    5.74    0.36
  -1   4  14    6.88    0.38
  -1   4  14    6.49    0.35
  -1   4  14    7.23    0.37
  -1   4  14    6.39    0.34
  -1  -4  14    5.89    0.34
  -1  -4  14    6.14    0.36
  -1   4  14    7.38    0.39
  -1   4  14    6.36    0.61
  -1  -4  14    6.22    0.61
  -1   4  13   18.12    0.77
  -1   4  13   22.53    0.77
  -1  -4  13   21.61    0.77
  -1   4  13   17.08    0.71
  -1   4  13   17.96    0.72
  -1  -4  13   17.35    0.76
  -1   4  13   17.37    0.73
  -1  -4  13   19.82    0.79
  -1   4  13   18.51    0.73
  -1  -4  13   19.18    0.82
  -1   4  13   19.68    0.74
  -1  -4  13   17.12    0.73
  -1  -4  13   18.88    0.73
  -1   4  13   18.38    0.72
  -1   4  13   18.83    0.69
  -1  -4  13   16.46    0.71
  -1  -4  13   16.16    0.73
  -1   4  13   18.89    0.74
  -1   4  13   16.82    1.07
  -1  -4  13   16.82    1.08
  -1   4  12   18.93    0.82
  -1   4  12   20.33    0.80
  -1  -4  12   22.28    0.80
  -1   4  12   22.16    0.79
  -1   4  12   19.32    0.77
  -1  -4  12   19.81    0.82
  -1   4  12   20.61    0.77
  -1  -4  12   20.39    0.82
  -1   4  12   18.80    0.78
  -1  -4  12   19.16    0.82
  -1   4  12   19.23    0.76
  -1  -4  12   18.72    0.84
  -1  -4  12   17.49    0.77
  -1   4  12   21.36    0.78
  -1  -4  12   19.53    0.76
  -1   4  12   19.30    0.76
  -1   4  12   19.57    0.73
  -1   4  12   19.74    0.72
  -1   4  12   20.55    0.79
  -1  -4  12   18.73    0.78
  -1  -4  12   19.83    1.15
  -1   4  12   19.72    1.13
  -1   4  11   52.60    1.78
  -1  -4  11   48.37    1.78
  -1   4  11   50.02    1.75
  -1   4  11   51.62    1.82
  -1   4  11   54.24    1.83
  -1   4  11   54.30    1.80
  -1  -4  11   59.29    1.79
  -1   4  11   57.96    1.78
  -1   4  11   50.73    1.78
  -1  -4  11   50.35    1.82
  -1   4  11   51.02    1.76
  -1  -4  11   50.15    1.80
  -1   4  11   50.98    1.79
  -1   4  11   54.95    1.76
  -1  -4  11   53.35    1.82
  -1   4  11   52.34    1.76
  -1   4  11   55.40    1.76
  -1   4  11   51.98    1.74
  -1  -4  11   53.53    1.77
  -1   4  11   51.83    1.76
  -1   4  11   52.28    1.72
  -1  -4  11   50.31    1.78
  -1   4  11   53.33    1.73
  -1  -4  11   52.11    2.20
  -1   4  11   53.77    2.20
  -1   4  10   88.79    2.87
  -1   4  10   85.16    2.91
  -1   4  10   92.97    2.93
  -1   4  10   82.75    2.88
  -1   4  10   94.71    2.85
  -1   4  10   82.26    2.86
  -1  -4  10   85.27    2.91
  -1  -4  10   89.92    2.92
  -1   4  10   90.38    2.93
  -1   4  10  106.44    2.89
  -1   4  10   86.71    2.86
  -1   4  10   92.06    2.86
  -1   4  10   85.10    2.84
  -1  -4  10   87.10    2.86
  -1   4  10   85.47    2.86
  -1   4  10   86.36    2.82
  -1   4  10   91.00    2.87
  -1   4  10   88.30    2.83
  -1   4  10   87.53    2.89
  -1   4  10   90.60    2.87
  -1  -4  10   94.87    2.88
  -1  -4  10   91.98    3.32
  -1   4  10   94.16    3.31
  -1   4  10   83.95    2.89
  -1   4  10   89.30    2.86
  -1   4   9   87.37    2.77
  -1  -4   9   85.66    2.77
  -1  -4   9   85.46    3.15
  -1   4   9   83.27    3.14
  -1   4   8   30.17    1.03
  -1  -4   8   29.93    1.03
  -1  -4   8   29.97    1.33
  -1   4   8   30.12    1.34
  -1  -4   7   57.88    1.90
  -1   4   7   59.25    1.90
  -1   4   7   61.42    2.19
  -1  -4   7   60.88    2.19
  -1  -4   6   47.55    1.76
  -1   4   6   48.05    1.77
  -1   4   6   47.15    1.80
  -1  -4   6   47.50    1.80
  -1  -4   5   89.53    3.01
  -1   4   5   90.73    3.01
  -1  -4   5   93.08    3.06
  -1   4   5   87.27    3.05
  -1  -4   4    4.23    0.29
  -1   4   4    3.94    0.28
  -1   4   4    3.67    0.32
  -1  -4   4    4.24    0.33
  -1  -4   3  260.49    8.12
  -1   4   3  259.15    8.12
  -1   4   3  272.57    8.32
  -1   4   3  253.86    8.17
  -1  -4   3  263.62    8.17
   1   4  -2   28.85    0.96
  -1   4   2   30.35    1.12
  -1   4   2   26.39    0.96
  -1  -4   2   27.28    0.96
  -1   4   1   97.27    3.18
  -1  -4   1   97.35    3.18
  -1   4   1  118.40    3.39
  -1   4   1  118.48    3.36
   1   4  -1  108.42    3.24
   1   4   0  234.27    7.22
  -1   4   0  222.72    7.24
  -1   4   0  223.81    7.26
  -1   4   0  240.43    7.25
   1   4   1  375.01    9.53
  -1   4  -1  367.86    9.52
  -1   4  -1  312.67    9.34
   1   4   1  359.98    9.51
   1   4   2   97.80    2.92
   1   4   2   82.30    2.78
   1  -4   2   82.89    2.78
   1   4   2   95.19    2.90
   1   4   3   79.85    2.64
   1  -4   3   80.50    2.64
   1   4   4    7.01    0.44
   1  -4   4    6.80    0.44
   1  -4   5  567.22   17.11
   1   4   5  566.85   17.10
  -1  -4  -5  528.64   16.93
   1  -4   6   57.40    2.11
   1   4   6   56.67    2.10
   1   4   7   37.39    1.24
   1  -4   7   36.33    1.24
   1  -4   7   37.63    1.25
   1   4   7   36.62    1.24
   1   4   7   39.55    1.57
   1  -4   7   37.81    1.56
   1   4   8  237.55    7.61
   1  -4   8  243.07    7.61
   1   4   8  254.86    8.01
   1  -4   8  257.49    8.03
   1   4   8  243.39    7.61
   1  -4   8  247.31    7.61
   1   4   9    0.43    0.17
   1  -4   9    0.08    0.16
   1   4   9    0.33    0.17
   1   4   9    0.44    0.17
   1   4   9    0.31    0.17
   1   4   9    0.36    0.15
   1  -4   9    0.20    0.16
   1   4   9    0.29    0.16
   1   4   9    0.41    0.33
   1  -4   9    0.25    0.32
   1   4  10  119.13    3.86
   1   4  10  118.01    3.82
   1  -4  10  110.05    3.83
   1  -4  10  119.40    3.81
   1   4  10  117.90    3.81
   1  -4  10  118.64    3.88
   1   4  10  109.24    3.80
   1  -4  10  126.18    3.85
   1   4  10  119.61    3.85
   1   4  10  131.16    3.80
   1  -4  10  119.90    3.81
   1   4  10  120.12    3.81
   1   4  10  119.60    3.77
   1   4  10  116.22    3.77
   1  -4  10  123.65    3.79
   1   4  10  125.20    3.79
   1   4  10  119.06    4.28
   1  -4  10  121.61    4.31
   1   4  10  117.23    3.77
   1   4  10  116.58    3.76
   1   4  11  283.94    8.73
   1   4  11  281.16    8.68
   1  -4  11  286.70    8.69
   1   4  11  285.18    8.70
   1  -4  11  255.68    8.70
   1  -4  11  256.04    8.72
   1   4  11  267.90    8.69
   1   4  11  261.71    8.67
   1  -4  11  282.06    8.76
   1  -4  11  266.54    8.68
   1   4  11  275.78    8.71
   1  -4  11  289.71    8.72
   1   4  11  306.13    8.67
   1  -4  11  267.75    8.67
   1  -4  11  271.71    8.73
   1   4  11  277.90    8.64
   1   4  11  286.10    8.64
   1  -4  11  284.74    9.24
   1   4  11  276.09    9.20
   1   4  11  275.43    8.63
   1   4  11  273.67    8.63
   1   4  11  284.08    8.68
   1  -4  11  288.22    8.69
   1   4  12    3.98    0.30
   1  -4  12    4.76    0.32
   1   4  12    4.46    0.30
   1   4  12    4.06    0.34
   1  -4  12    3.99    0.32
   1   4  12    3.85    0.31
   1  -4  12    4.19    0.30
   1   4  12    4.23    0.31
   1  -4  12    4.14    0.36
   1   4  12    4.42    0.28
   1   4  12    4.04    0.30
   1   4  12    3.92    0.27
   1   4  12    4.22    0.28
   1  -4  12    3.74    0.31
   1   4  12    3.86    0.29
   1   4  12    4.51    0.32
   1  -4  12    4.14    0.34
   1   4  12    4.72    0.56
   1  -4  12    4.81    0.59
   1   4  13   17.76    0.70
   1   4  13   18.85    0.71
   1  -4  13   17.43    0.71
   1   4  13   18.10    0.75
   1  -4  13   17.85    0.77
   1   4  13   16.75    0.67
   1   4  13   18.57    0.69
   1   4  13   18.87    0.68
   1   4  13   17.15    0.67
   1  -4  13   15.82    0.69
   1   4  13   16.61    0.70
   1  -4  13   17.29    0.72
   1   4  13   17.96    0.72
   1   4  13   17.07    0.70
   1   4  13   18.00    0.72
   1  -4  13   16.42    0.75
   1   4  13   17.01    1.08
   1  -4  13   17.34    1.10
   1  -4  14   34.37    1.21
   1   4  14   36.36    1.22
   1   4  14   31.55    1.16
   1   4  14   35.88    1.17
   1   4  14   34.66    1.16
   1   4  14   34.37    1.23
   1  -4  14   33.74    1.26
   1   4  14   37.77    1.21
   1   4  14   30.82    1.18
   1  -4  14   30.77    1.17
   1   4  14   35.60    1.22
   1   4  14   32.60    1.19
   1  -4  14   30.83    1.23
   1  -4  14   36.77    1.22
   1   4  14   35.23    1.21
   1   4  15    4.34    0.29
   1  -4  15    4.64    0.30
   1   4  15    3.92    0.29
   1  -4  15    3.52    0.32
   1   4  15    3.71    0.27
   1  -4  15    3.53    0.29
   1   4  15    3.73    0.29
   1  -4  15    3.32    0.24
   1  -4  15    3.75    0.32
   1   4  15    4.07    0.30
   1   4  15    4.35    0.30
   1  -4  15    3.79    0.29
   1  -4  16    9.60    0.45
   1  -4  16    8.82    0.44
   1   4  16   10.76    0.42
   1   4  16    9.76    0.42
   1  -4  16    9.64    0.46
   1  -4  16    8.34    0.43
   1   4  16   10.20    0.43
   1  -4  16    9.86    0.43
   1   4  16   10.09    0.44
   1  -4  16    8.67    0.42
   1  -4  16   10.45    0.42
   1   4  16    9.84    0.41
   1  -4  17  105.47    3.62
   1  -4  17   98.92    3.56
   1  -4  17  102.89    3.59
   1  -4  17  120.86    3.61
   1   4  17  127.67    3.58
   1  -4  17  116.57    3.61
   1   4  17  134.09    3.61
   1  -4  17  119.04    3.58
   1   4  18    3.05    0.18
   1  -4  18    2.99    0.17
   1  -4  18    3.14    0.17
   1  -4  18    2.90    0.18
  -1  -5  18   19.93    0.67
  -1  -5  18   21.48    0.69
  -1  -5  17    2.96    0.18
  -1  -5  17    3.61    0.25
  -1  -5  17    3.10    0.23
  -1  -5  17    3.93    0.22
  -1  -5  17    3.82    0.24
  -1  -5  17    3.56    0.21
  -1  -5  16    0.28    0.17
  -1   5  16    0.20    0.16
  -1  -5  16    0.33    0.12
  -1  -5  16    0.19    0.14
  -1  -5  16   -0.03    0.20
  -1  -5  15   28.57    1.02
  -1   5  15   29.08    1.03
  -1   5  15   29.28    0.95
  -1  -5  15   28.98    0.96
  -1  -5  15   28.13    1.07
  -1  -5  15   23.74    0.94
  -1   5  15   31.83    1.00
  -1  -5  15   25.34    0.99
  -1  -5  14    0.70    0.26
  -1   5  14    0.86    0.24
  -1  -5  14    0.68    0.17
  -1   5  14    0.73    0.18
  -1   5  14    0.67    0.22
  -1   5  14    0.75    0.19
  -1  -5  14    0.83    0.16
  -1   5  14    0.47    0.14
  -1   5  14    0.57    0.19
  -1  -5  14    0.43    0.23
  -1  -5  14    0.75    0.21
  -1   5  14    0.33    0.17
  -1   5  14    0.65    0.22
  -1  -5  14    0.56    0.24
  -1   5  13    1.45    0.26
  -1   5  13    1.60    0.21
  -1   5  13    1.75    0.19
  -1  -5  13    1.64    0.20
  -1   5  13    1.54    0.23
  -1   5  13    1.55    0.22
  -1  -5  13    1.55    0.25
  -1  -5  13    1.49    0.27
  -1  -5  13    1.94    0.31
  -1   5  13    1.36    0.21
  -1   5  13    1.80    0.25
  -1  -5  13    1.60    0.22
  -1   5  13    1.77    0.25
  -1   5  13    1.63    0.21
  -1   5  13    1.84    0.25
  -1  -5  13    1.53    0.21
  -1  -5  13    1.32    0.35
  -1   5  13    1.49    0.34
  -1   5  12   23.66    0.92
  -1  -5  12   22.99    0.93
  -1   5  12   27.69    0.95
  -1   5  12   24.97    1.00
  -1   5  12   23.71    0.95
  -1  -5  12   27.26    0.93
  -1   5  12   27.77    0.93
  -1   5  12   25.52    0.94
  -1  -5  12   24.95    1.00
  -1  -5  12   25.08    0.99
  -1   5  12   24.44    0.97
  -1  -5  12   25.27    0.98
  -1   5  12   25.60    0.93
  -1  -5  12   24.23    1.01
  -1  -5  12   23.35    0.93
  -1   5  12   26.71    0.91
  -1   5  12   25.46    0.91
  -1  -5  12   24.58    0.91
  -1   5  12   23.40    1.26
  -1  -5  12   22.46    1.25
  -1   5  12   26.26    0.89
  -1   5  11   63.13    2.24
  -1   5  11   77.72    2.23
  -1  -5  11   79.47    2.24
  -1  -5  11   64.21    2.59
  -1   5  11   62.44    2.57
  -1  -5  11   63.83    2.27
  -1   5  11   66.78    2.22
  -1   5  11   71.61    2.21
  -1   5  11   64.76    2.25
  -1  -5  11   63.47    2.25
  -1  -5  11   67.34    2.27
  -1   5  11   69.48    2.20
  -1   5  11   63.76    2.27
  -1   5  11   68.95    2.22
  -1   5  11   64.93    2.22
  -1  -5  11   59.67    2.21
  -1   5  11   66.61    2.18
  -1  -5  11   63.41    2.19
  -1   5  11   65.65    2.19
  -1   5  11   69.01    2.23
  -1   5  11   65.67    2.16
  -1   5  11   72.47    2.23
  -1   5  10    6.56    0.37
  -1   5  10    6.49    0.39
  -1  -5  10    6.55    0.58
  -1   5  10    6.17    0.56
  -1  -5  10    5.94    0.36
  -1   5  10    6.58    0.36
  -1   5  10    6.76    0.36
  -1   5  10    6.06    0.40
  -1  -5  10    6.72    0.41
  -1   5  10    7.00    0.37
  -1  -5  10    6.97    0.41
  -1   5  10    7.32    0.42
  -1   5  10    7.41    0.36
  -1   5  10    6.76    0.39
  -1   5  10    6.72    0.35
  -1  -5  10    6.35    0.43
  -1   5  10    7.88    0.37
  -1   5  10    6.26    0.34
  -1   5  10    6.39    0.33
  -1   5  10    7.48    0.35
  -1  -5  10    6.92    0.35
  -1   5  10    6.86    0.32
  -1   5  10    6.69    0.37
  -1   5   9    0.71    0.16
  -1   5   9    0.84    0.21
  -1  -5   9    0.71    0.19
  -1  -5   9    0.71    0.20
  -1  -5   9    0.81    0.21
  -1   5   9    0.76    0.16
  -1   5   9    0.88    0.18
  -1   5   9    0.65    0.17
  -1   5   9    0.66    0.14
  -1   5   9    0.82    0.18
  -1  -5   9    0.77    0.29
  -1   5   9    0.69    0.27
  -1   5   9    0.43    0.16
  -1   5   9    0.74    0.21
  -1   5   9    0.82    0.19
  -1   5   9    0.61    0.20
  -1   5   9    0.89    0.15
  -1  -5   9    0.74    0.15
  -1   5   9    0.58    0.16
  -1   5   9    0.52    0.21
  -1   5   8    0.32    0.24
  -1  -5   8    0.17    0.22
  -1  -5   8    0.10    0.11
  -1   5   8    0.06    0.10
  -1  -5   7   11.45    0.63
  -1   5   7   11.14    0.62
  -1   5   7   10.73    0.42
  -1   5   6  214.71    6.81
  -1  -5   6  224.80    6.99
  -1   5   6  222.29    6.99
  -1  -5   5   52.13    1.76
  -1   5   5   51.86    1.76
  -1   5   5   49.13    1.65
  -1   5   4  122.53    3.89
  -1  -5   4  121.04    3.88
  -1   5   3   47.14    1.81
   1   5  -3   47.74    1.60
  -1   5   2   20.89    0.91
   1   5  -2   19.38    0.74
  -1   5   1    3.31    0.32
  -1   5   1    2.83    0.32
   1   5  -1    2.83    0.23
   1   5   0   13.64    0.62
  -1   5   0   14.44    0.66
  -1   5   0   13.84    0.66
  -1   5   0   14.79    0.67
   1   5   1   84.94    2.90
  -1   5  -1   88.09    2.91
   1   5   1   89.20    2.93
   1   5   2  104.56    2.79
  -1   5  -2  108.29    2.74
   1   5   2  107.20    2.82
   1  -5   3    0.72    0.15
   1   5   3    0.68    0.14
   1   5   4   15.97    0.60
   1  -5   4   14.80    0.67
   1   5   4   14.94    0.67
   1   5   5    1.36    0.17
  -1  -5  -5    1.50    0.21
   1  -5   5    1.33    0.25
   1   5   5    1.24    0.25
   1  -5   6   15.35    0.78
   1   5   6   15.20    0.78
   1   5   7   12.93    0.52
   1  -5   7   14.38    0.53
   1   5   7   13.29    0.52
   1  -5   7   13.70    0.78
   1   5   7   14.61    0.79
   1   5   8  238.91    7.39
   1  -5   8  240.48    7.39
   1   5   8  243.22    7.77
   1  -5   8  240.59    7.77
   1  -5   8  235.28    7.38
   1   5   8  230.98    7.38
   1  -5   9   96.83    3.26
   1   5   9  103.85    3.18
   1   5   9   97.31    3.19
   1  -5   9  102.08    3.19
   1   5   9  104.18    3.16
   1   5   9   99.78    3.15
   1  -5   9   98.84    3.19
   1   5   9   98.94    3.19
   1  -5   9   98.43    3.27
   1   5   9   95.01    3.22
   1   5   9   96.30    3.19
   1  -5   9   96.37    3.25
   1   5   9  100.83    3.59
   1  -5   9  103.03    3.62
   1  -5   9  102.42    3.23
   1   5   9  102.49    3.27
   1   5  10    9.18    0.50
   1  -5  10    8.94    0.51
   1   5  10    9.58    0.43
   1   5  10    8.60    0.45
   1  -5  10    9.09    0.47
   1   5  10    7.92    0.45
   1  -5  10    9.61    0.47
   1   5  10    9.46    0.49
   1   5  10    9.12    0.40
   1   5  10    9.68    0.44
   1   5  10    9.95    0.41
   1   5  10    9.31    0.42
   1  -5  10    9.04    0.43
   1   5  10    9.07    0.42
   1   5  10    7.74    0.67
   1  -5  10    8.27    0.69
   1  -5  10    9.68    0.43
   1   5  10    9.38    0.43
   1   5  11    0.65    0.21
   1   5  11    0.83    0.24
   1  -5  11    0.49    0.18
   1   5  11    0.91    0.18
   1  -5  11    1.17    0.27
   1  -5  11    0.47    0.21
   1   5  11    0.72    0.23
   1  -5  11    0.79    0.21
   1  -5  11    0.86    0.21
   1   5  11    0.64    0.21
   1  -5  11    0.78    0.23
   1   5  11    0.65    0.25
   1   5  11    0.83    0.24
   1   5  11    0.65    0.19
   1  -5  11    0.76    0.23
   1   5  11    0.98    0.20
   1   5  11    0.60    0.19
   1  -5  11    0.75    0.33
   1   5  11    0.91    0.35
   1  -5  12  201.27    6.36
   1  -5  12  190.55    6.26
   1   5  12  200.19    6.27
   1   5  12  202.26    6.33
   1  -5  12  205.36    6.26
   1   5  12  199.41    6.25
   1   5  12  193.53    6.30
   1  -5  12  192.27    6.32
   1   5  12  212.62    6.24
   1  -5  12  193.66    6.76
   1   5  12  189.46    6.72
   1   5  12  205.68    6.21
   1   5  12  201.38    6.21
   1  -5  12  182.36    6.29
   1  -5  12  183.19    6.29
   1   5  12  205.92    6.26
   1   5  12  196.85    6.28
   1   5  12  196.85    6.29
   1   5  13   16.28    0.69
   1   5  13   16.86    0.73
  -1   5 -13   15.81    0.66
   1  -5  13   17.28    0.67
   1   5  13   17.02    0.66
   1  -5  13   15.96    0.68
   1   5  13   16.66    0.69
   1  -5  13   17.39    0.75
   1   5  13   13.70    0.95
   1   5  13   18.44    0.65
   1   5  13   16.77    0.69
   1   5  13   16.21    0.68
   1   5  13   16.43    0.67
   1  -5  13   14.96    0.70
   1   5  13   17.17    0.66
   1  -5  14    9.93    0.51
   1   5  14   11.56    0.50
   1   5  14   11.86    0.50
   1   5  14   11.69    0.52
   1  -5  14   10.31    0.49
   1   5  14   11.26    0.49
   1  -5  14   12.36    0.51
   1   5  14   10.65    0.47
   1  -5  14   10.89    0.55
   1   5  14   10.09    0.48
   1   5  14   11.53    0.54
  -1   5 -14   10.02    0.46
   1   5  15    2.47    0.25
   1   5  15    2.35    0.24
   1  -5  15    2.94    0.21
   1   5  15    2.83    0.24
   1  -5  15    2.51    0.27
   1   5  15    2.57    0.24
   1   5  15    2.55    0.25
   1  -5  15    2.43    0.22
   1  -5  16   56.59    1.90
   1   5  16   65.39    1.94
   1  -5  16   59.44    1.94
   1   5  16   62.39    1.91
   1  -5  16   61.49    1.96
   1  -5  16   52.71    1.93
   1   5  16   58.56    1.94
   1   5  17    0.26    0.16
   1  -5  17    0.48    0.15
   1  -5  17    0.37    0.15
   1  -5  17    0.30    0.12
   1  -5  17    0.23    0.15
   1  -5  18    4.41    0.19
   1  -5  18    4.30    0.18
  -1  -6  18    1.63    0.10
  -1  -6  18    1.36    0.10
  -1  -6  18    1.49    0.11
  -1  -6  17    0.58    0.14
  -1  -6  17    0.73    0.15
  -1  -6  17    0.59    0.13
  -1  -6  17    0.76    0.14
  -1  -6  17    0.54    0.15
  -1  -6  16   16.05    0.58
  -1  -6  16   16.75    0.63
  -1   6  15   26.68    0.93
   1   6 -15   23.93    0.86
  -1  -6  15   25.41    0.95
  -1  -6  15   23.65    0.89
  -1   6  15   25.93    0.84
  -1  -6  15   22.59    0.86
  -1   6  15   24.16    0.88
  -1   6  14   11.59    0.50
  -1  -6  14   11.03    0.52
  -1  -6  14   10.10    0.49
  -1   6  14   10.96    0.51
  -1   6  14   11.20    0.54
  -1  -6  14   12.01    0.54
  -1  -6  14   11.22    0.57
  -1   6  14   11.28    0.46
  -1   6  13   14.10    0.59
  -1   6  13   14.36    0.57
  -1  -6  13   12.59    0.63
  -1  -6  13   13.48    0.61
  -1   6  13   13.76    0.61
  -1   6  13   13.24    0.59
  -1  -6  13   13.71    0.63
  -1   6  13   15.21    0.58
  -1  -6  13   12.84    0.66
  -1   6  13   14.08    0.54
  -1   6  12   49.02    1.60
  -1  -6  12   44.82    1.66
  -1   6  12   45.01    1.63
  -1  -6  12   44.51    1.62
  -1   6  12   47.06    1.62
  -1  -6  12   48.28    1.64
  -1   6  12   49.05    1.57
  -1   6  12   46.86    1.60
  -1   6  12   48.82    1.56
  -1   6  12   47.24    1.53
  -1   6  12   45.30    1.53
  -1   6  12   46.12    1.65
  -1   6  12   44.64    1.59
  -1  -6  12   39.29    1.58
  -1   6  12   53.60    1.60
  -1   6  11    6.23    0.43
  -1   6  11    6.36    0.31
  -1   6  11    6.47    0.40
  -1  -6  11    6.42    0.43
  -1   6  11    6.30    0.38
  -1  -6  11    6.15    0.40
  -1   6  11    6.46    0.41
  -1  -6  11    6.33    0.41
  -1   6  11    6.79    0.37
  -1   6  11    6.41    0.38
  -1   6  11    6.80    0.37
  -1   6  11    6.60    0.33
  -1   6  11    6.87    0.33
  -1   6  11    7.31    0.38
  -1   6  11    6.70    0.37
  -1  -6  11    5.43    0.36
  -1   6  11    6.30    0.43
  -1   6  10   14.43    0.66
  -1   6  10   14.40    0.59
  -1   6  10   15.05    0.65
  -1   6  10   14.21    0.55
  -1   6  10   14.39    0.61
  -1  -6  10   14.57    0.66
  -1   6  10   13.52    0.64
  -1  -6  10   14.34    0.64
  -1   6  10   14.78    0.68
  -1   6  10   14.97    0.58
  -1  -6  10   13.89    0.68
  -1   6  10   14.74    0.61
   1   6 -10   14.05    0.60
  -1   6  10   14.83    0.57
  -1   6  10   15.46    0.55
  -1   6  10   13.12    0.79
  -1   6  10   14.84    0.59
  -1  -6  10   13.39    0.62
  -1   6  10   14.01    0.66
  -1   6  10   13.90    0.61
  -1   6   9   21.80    0.88
  -1  -6   9   22.92    0.85
  -1   6   9   22.19    0.88
  -1  -6   9   18.97    0.82
  -1   6   9   20.58    0.82
  -1   6   9   20.76    0.86
  -1   6   9   22.25    0.79
  -1  -6   9   21.74    0.88
  -1   6   9   22.29    0.78
  -1   6   9   21.61    0.82
  -1   6   9   22.68    0.77
   1   6  -9   20.03    0.81
  -1   6   9   21.24    1.00
  -1   6   9   20.70    0.80
  -1  -6   9   20.84    0.87
  -1   6   9   21.21    0.75
  -1   6   9   22.82    0.86
  -1  -6   8   11.56    0.55
  -1  -6   8   11.40    0.52
  -1  -6   8   10.69    0.55
  -1   6   8   10.84    0.49
  -1   6   8   12.54    0.47
  -1   6   8   12.10    0.44
  -1   6   8   10.62    0.50
  -1   6   8   11.91    0.48
  -1  -6   8   10.55    0.51
  -1   6   8   12.30    0.56
  -1   6   8   10.94    0.49
  -1   6   8   11.66    0.52
  -1   6   8   12.08    0.54
  -1   6   8   13.00    0.66
  -1   6   7    2.26    0.19
  -1   6   7    2.38    0.27
  -1   6   6    0.42    0.14
  -1   6   6    0.46    0.16
  -1   6   5  138.47    4.38
   1   6  -4  230.24    7.19
  -1   6   4  227.09    7.13
   1   6  -3   72.56    2.47
  -1   6   3   76.07    2.42
  -1   6   3   76.01    2.73
   1   6  -2   73.08    2.49
  -1   6   2   81.81    2.72
  -1   6   1  139.04    5.21
   1   6  -1  179.84    5.18
  -1   6   1  153.26    5.23
  -1   6   1  165.56    5.25
  -1   6   0   92.58    3.40
   1   6   0  111.52    3.43
  -1   6   0  108.61    3.43
   1   6   0  103.20    3.38
  -1   6   0  106.02    3.44
   1   6   0   96.86    3.23
  -1   6  -1  198.63    5.99
  -1   6  -1  208.68    6.00
   1   6   1  186.84    6.01
  -1   6  -1  179.74    5.96
   1   6   1  175.81    5.80
   1   6   1  179.81    5.98
  -1   6  -2   77.15    2.55
   1   6   2   76.06    2.62
   1   6   2   72.61    2.39
   1   6   2   70.64    2.58
  -1   6  -3    0.43    0.27
   1   6   3    0.40    0.30
   1   6   4   73.80    2.40
   1   6   5    3.95    0.29
   1   6   5    3.92    0.26
   1   6   6   69.26    2.42
   1   6   7   27.26    1.17
   1   6   8    0.20    0.16
   1   6   8    0.14    0.16
   1  -6   8    0.35    0.20
   1  -6   8    0.28    0.19
  -1   6  -8    0.10    0.17
   1   6   8    0.30    0.21
   1   6   8    0.14    0.20
   1   6   8    0.35    0.16
   1   6   8    0.10    0.19
   1   6   9   33.05    1.19
   1   6   9   32.91    1.16
   1   6   9   33.07    1.21
   1  -6   9   33.94    1.25
   1   6   9   32.61    1.21
   1  -6   9   34.14    1.26
   1   6   9   36.25    1.28
  -1   6  -9   33.31    1.21
   1   6   9   32.07    1.45
   1   6   9   35.26    1.27
   1  -6   9   33.79    1.21
   1   6   9   32.14    1.14
   1   6   9   36.29    1.14
   1   6   9   34.60    1.25
   1   6  10   22.75    0.89
   1  -6  10   19.85    0.83
  -1   6 -10   21.09    0.84
   1   6  10   23.09    0.79
   1  -6  10   22.84    0.92
   1  -6  10   19.38    0.85
   1  -6  10   22.26    0.89
   1   6  10   21.30    0.85
   1   6  10   22.47    0.81
   1   6  10   22.36    0.87
   1   6  10   21.14    1.11
   1   6  10   22.08    0.79
   1  -6  10   22.03    0.86
   1   6  10   22.99    0.91
   1   6  11   44.37    1.50
   1   6  11   46.98    1.49
   1   6  11   45.93    1.59
   1  -6  11   44.92    1.60
   1  -6  11   40.84    1.56
   1   6  11   44.70    1.51
   1   6  11   44.63    1.57
   1   6  11   44.43    1.61
   1  -6  11   45.67    1.57
   1  -6  11   47.28    1.65
   1  -6  11   42.77    1.53
   1  -6  12   41.93    1.54
   1   6  12   44.56    1.53
   1  -6  12   45.69    1.47
   1   6  12   44.36    1.46
   1   6  12   43.05    1.56
  -1   6 -12   43.19    1.50
   1   6  12   44.82    1.44
   1  -6  12   40.33    1.52
   1  -6  12   37.86    1.50
   1   6  12   44.03    1.51
   1   6  12   43.11    1.46
   1   6  12   41.25    1.53
   1  -6  12   46.07    1.60
   1  -6  12   40.94    1.48
  -1   6 -13   79.56    2.61
   1   6  13   84.95    2.68
   1  -6  13   73.52    2.63
   1   6  13   84.49    2.60
   1  -6  13   70.61    2.61
   1   6  13   80.71    2.63
   1   6  13   79.61    2.64
   1   6  13   82.67    2.65
   1  -6  13   77.06    2.60
   1   6  13   84.36    2.63
   1   6  13   84.70    2.57
   1  -6  13   77.88    2.67
   1  -6  14   15.64    0.68
  -1   6 -14   15.34    0.62
   1   6  14   15.85    0.68
   1   6  14   16.67    0.62
   1   6  14   15.11    0.64
   1   6  14   15.19    0.63
   1   6  14   15.87    0.61
   1  -6  14   14.84    0.61
   1   6  14   17.83    0.66
   1   6  14   16.85    0.65
   1   6  15    2.35    0.22
   1   6  15    2.31    0.23
   1  -6  15    2.09    0.24
   1  -6  15    2.14    0.19
   1   6  15    2.33    0.24
   1   6  16   24.52    0.79
   1  -6  16   23.48    0.82
   1   6  16   25.63    0.82
   1  -6  16   21.79    0.82
   1   6  16   23.40    0.82
   1  -6  17    0.41    0.10
   1  -6  17    0.38    0.14
   1  -6  17    0.46    0.12
   1  -6  18    3.48    0.16
   1  -6  18    4.13    0.16
  -1  -7  17    4.12    0.22
  -1  -7  17    4.72    0.23
  -1  -7  17    4.28    0.22
  -1  -7  17    5.06    0.22
  -1  -7  17    4.84    0.21
  -1  -7  16    4.32    0.22
  -1  -7  16    4.73    0.27
  -1   7  15    4.07    0.29
   1   7 -15    3.79    0.23
  -1  -7  15    3.22    0.20
  -1  -7  15    3.74    0.29
  -1  -7  15    3.83    0.24
  -1   7  15    3.86    0.25
  -1   7  14    0.37    0.18
   1   7 -14    0.86    0.18
  -1  -7  14    0.83    0.17
  -1   7  14    0.87    0.19
  -1   7  14    0.63    0.19
  -1  -7  14    0.49    0.18
  -1  -7  14    0.96    0.25
  -1   7  13   18.08    0.67
  -1   7  13   16.38    0.61
  -1  -7  13   17.10    0.68
  -1  -7  13   15.04    0.65
  -1   7  13   16.77    0.69
  -1   7  13   15.08    0.66
  -1  -7  13   15.48    0.72
  -1  -7  13   15.48    0.66
  -1  -7  13   15.88    0.71
  -1   7  12   55.36    1.75
  -1   7  12   53.53    1.80
  -1   7  12   47.65    1.76
  -1   7  12   51.88    1.66
  -1   7  12   50.02    1.75
  -1  -7  12   46.42    1.73
  -1   7  12   51.66    1.77
  -1  -7  12   50.67    1.80
  -1  -7  12   50.67    1.75
  -1  -7  11  101.35    3.39
  -1  -7  11   96.92    3.33
  -1   7  11  102.14    3.37
  -1   7  11  104.81    3.32
   1   7 -11   96.65    3.31
  -1   7  11  106.85    3.24
  -1  -7  11   92.43    3.32
  -1   7  11  103.00    3.37
  -1  -7  11  105.80    3.35
  -1   7  11  108.48    3.37
  -1   7  11  109.53    3.39
  -1  -7  10   22.33    0.95
  -1   7  10   23.26    0.87
   1   7 -10   21.03    0.86
  -1   7  10   23.33    0.80
  -1   7  10   22.58    0.88
  -1   7  10   20.86    0.90
  -1  -7  10   23.02    0.89
  -1   7  10   22.69    0.91
  -1  -7  10   20.02    0.87
  -1   7  10   21.59    0.92
  -1  -7  10   23.22    0.93
  -1  -7   9  334.68   10.61
  -1   7   9  347.07   10.54
   1   7  -9  330.07   10.55
  -1   7   9  350.95   10.45
  -1   7   9  322.29   10.57
  -1   7   9  333.76   10.54
  -1  -7   9  343.35   10.55
  -1   7   9  347.40   10.58
  -1  -7   9  330.76   10.59
  -1  -7   9  315.47   10.56
  -1   7   9  342.51   10.59
  -1   7   8  269.66    8.00
  -1  -7   8  237.68    7.96
  -1   7   8  247.70    7.94
  -1   7   8  261.43    7.85
  -1  -7   8  247.22    7.99
  -1   7   8  259.63    7.98
  -1   7   8  248.55    7.92
  -1  -7   8  245.40    7.98
  -1  -7   8  242.86    7.94
  -1   7   8  267.97    8.02
  -1  -7   7   25.39    0.98
  -1   7   7   26.70    1.01
  -1   7   7   24.91    0.95
  -1   7   7   25.41    0.94
  -1  -7   7   25.34    0.99
  -1  -7   7   25.50    0.98
  -1   7   7   25.49    0.99
  -1   7   7   24.31    0.94
  -1   7   7   27.35    0.88
  -1  -7   7   24.74    0.99
  -1  -7   6    3.56    0.30
  -1  -7   6    4.73    0.31
  -1   7   6    4.55    0.33
   1   7  -6    3.59    0.28
  -1   7   6    3.75    0.27
  -1   7   6    3.62    0.29
  -1   7   6    3.50    0.26
  -1   7   5  198.10    6.23
  -1   7   4   39.97    1.38
  -1   7   3    0.03    0.15
  -1   7   3    0.09    0.30
   1   7  -2   49.78    1.73
  -1   7   2   40.91    1.81
  -1   7   1   81.35    2.97
   1   7  -1   87.84    2.89
  -1   7   1   79.60    2.96
  -1   7   0    6.87    0.56
   1   7   0    9.05    0.63
  -1   7   0   11.36    0.67
  -1   7   0    8.42    0.61
   1   7   0    7.79    0.42
   1   7   0   10.51    0.61
   1   7   1    3.11    0.41
  -1   7  -1    3.41    0.39
  -1   7  -1    1.98    0.33
  -1   7  -1    3.60    0.41
   1   7   1    2.63    0.23
   1   7   1    2.66    0.35
  -1   7  -2  188.16    6.69
  -1   7  -2  244.89    6.79
  -1   7  -2  225.82    6.77
   1   7   2  199.65    6.81
   1   7   2  207.78    6.53
   1   7   2  187.51    6.76
  -1   7  -3  220.52    7.11
   1   7   4   15.57    0.65
  -1   7  -4   16.05    0.80
  -1   7  -5   18.38    0.92
   1   7   5   19.22    0.76
  -1   7  -6   73.80    2.49
   1   7   6   77.17    2.51
   1  -7   6   71.12    2.50
   1   7   6   73.21    2.44
   1   7   6   79.23    2.40
   1  -7   6   77.11    2.52
   1   7   6   73.69    2.45
   1  -7   7   19.61    0.84
   1   7   7   21.27    0.86
   1   7   7   20.36    0.83
   1   7   7   19.58    0.80
   1   7   7   20.04    0.83
   1  -7   7   20.04    0.84
   1   7   7   19.26    0.77
   1   7   7   19.97    0.77
   1   7   7   21.88    0.74
   1  -7   7   19.14    0.81
  -1   7  -7   19.95    0.81
   1  -7   8   22.87    0.94
  -1   7  -8   22.25    0.91
   1   7   8   24.71    0.84
   1  -7   8   23.52    0.95
   1   7   8   24.32    0.88
   1   7   8   21.27    0.88
   1   7   8   23.68    0.91
   1  -7   8   23.97    0.95
   1   7   8   24.34    0.96
   1  -7   9   29.49    1.12
   1   7   9   28.94    1.06
   1   7   9   30.62    1.13
   1   7   9   26.59    1.06
   1   7   9   29.93    1.09
   1  -7   9   28.89    1.12
   1   7   9   29.53    1.13
  -1   7  -9   28.01    1.08
   1   7   9   28.37    1.13
   1  -7   9   28.48    1.06
   1   7   9   30.76    1.01
   1   7  10   18.11    0.71
   1   7  10   18.46    0.77
   1   7  10   17.09    0.73
   1   7  10   17.54    0.65
   1  -7  10   15.17    0.70
   1   7  10   15.82    0.71
   1  -7  10   17.32    0.76
   1   7  10   17.74    0.77
  -1   7 -10   17.04    0.71
   1  -7  10   15.64    0.69
   1   7  10   18.40    0.79
   1  -7  10   17.01    0.70
   1   7  10   18.07    0.66
   1  -7  11   47.47    1.65
   1   7  11   48.13    1.61
   1  -7  11   45.03    1.60
   1   7  11   48.80    1.59
   1  -7  11   39.08    1.53
  -1   7 -11   42.69    1.55
   1  -7  11   38.04    1.51
   1   7  11   46.88    1.63
   1   7  11   47.44    1.49
   1   7  11   48.31    1.63
   1  -7  12    1.80    0.27
   1   7  12    1.39    0.24
   1  -7  12    1.49    0.25
  -1   7 -12    1.75    0.24
   1   7  12    1.23    0.22
   1   7  12    1.43    0.26
   1  -7  12    1.75    0.31
   1  -7  12    1.56    0.20
   1   7  12    1.37    0.25
   1   7  12    1.55    0.24
   1   7  12    1.53    0.25
   1  -7  13    0.65    0.24
  -1   7 -13    0.80    0.19
   1   7  13    0.45    0.18
   1   7  13    0.64    0.23
   1   7  13    0.98    0.21
   1   7  13    0.72    0.21
   1   7  13    0.81    0.21
   1  -7  13    1.08    0.17
   1   7  14   55.54    1.69
   1   7  14   52.15    1.72
  -1   7 -14   50.13    1.66
   1   7  14   52.41    1.63
   1   7  14   51.40    1.68
   1  -7  14   46.32    1.69
   1  -7  14   44.88    1.62
   1   7  14   49.70    1.68
   1   7  15   30.58    0.96
  -1   7 -15   24.78    0.91
   1   7  15   28.58    0.98
   1  -7  15   25.88    0.95
   1   7  16    1.15    0.16
   1  -7  16    0.83    0.15
   1  -7  16    0.75    0.14
   1   7  16    1.07    0.14
   1  -7  16    1.21    0.16
   1  -7  17    2.54    0.16
   1  -7  17    2.81    0.14
  -1  -8  17    0.08    0.06
  -1  -8  16    9.08    0.37
  -1  -8  16    8.75    0.37
  -1  -8  16    8.24    0.35
  -1  -8  16    9.43    0.36
  -1  -8  15    0.95    0.12
  -1   8  15    0.92    0.17
  -1  -8  15    0.83    0.18
   1   8 -15    1.19    0.15
  -1   8  14   28.41    0.97
   1   8 -14   27.37    0.97
  -1   8  14   29.49    1.02
  -1   8  14   28.38    0.99
  -1   8  14   28.95    0.98
  -1  -8  14   26.17    1.01
  -1  -8  13    0.16    0.16
  -1   8  13    0.63    0.22
  -1   8  13    0.09    0.18
  -1   8  13    0.30    0.23
  -1   8  13    0.58    0.19
  -1  -8  13    0.42    0.23
  -1   8  13    0.44    0.20
  -1  -8  13    0.20    0.15
  -1  -8  13    0.57    0.22
  -1   8  12    0.24    0.21
   1   8 -12    0.14    0.15
  -1   8  12    0.18    0.21
  -1   8  12    0.02    0.22
  -1   8  12    0.27    0.20
  -1  -8  12    0.10    0.18
  -1   8  12   -0.03    0.21
  -1  -8  12   -0.11    0.23
  -1  -8  12   -0.04    0.17
  -1   8  11   35.89    1.22
   1   8 -11   33.75    1.21
  -1   8  11   36.04    1.28
  -1  -8  11   30.71    1.22
  -1   8  11   32.44    1.24
  -1   8  11   34.96    1.25
  -1  -8  11   31.69    1.20
  -1  -8  11   33.91    1.28
  -1  -8  11   35.02    1.21
  -1  -8  10   64.99    2.30
  -1   8  10   70.42    2.24
   1   8 -10   66.11    2.24
  -1  -8  10   61.55    2.25
  -1   8  10   66.42    2.28
  -1   8  10   63.43    2.26
  -1   8  10   71.49    2.29
  -1   8  10   69.38    2.28
  -1  -8  10   67.40    2.30
  -1  -8  10   67.09    2.23
  -1  -8   9   27.67    1.13
  -1   8   9   29.46    1.07
   1   8  -9   27.67    1.08
  -1   8   9   29.18    1.11
  -1  -8   9   27.20    1.09
  -1   8   9   27.15    1.10
  -1   8   9   29.13    1.11
  -1   8   9   30.92    1.12
  -1  -8   9   28.33    1.13
  -1   8   9   31.09    1.16
  -1  -8   9   27.37    1.05
  -1   8   8    6.58    0.42
  -1  -8   8    7.06    0.43
   1   8  -8    7.13    0.41
  -1  -8   8    6.75    0.44
  -1   8   8    7.15    0.46
  -1  -8   8    6.07    0.43
  -1  -8   8    6.42    0.37
  -1   8   8    6.16    0.38
  -1   8   7    0.48    0.22
  -1   8   7    0.55    0.22
  -1  -8   7    0.44    0.22
  -1  -8   7    0.29    0.24
  -1   8   7    0.32    0.19
  -1   8   7    0.47    0.24
  -1   8   6   50.51    1.80
  -1   8   6   52.19    1.83
  -1   8   6   52.62    1.81
  -1   8   6   53.08    1.79
  -1  -8   6   53.08    1.84
  -1  -8   5    8.38    0.47
  -1   8   5    7.87    0.42
  -1   8   5    8.64    0.44
  -1   8   5    8.71    0.42
  -1   8   5    7.66    0.42
  -1  -8   5    8.31    0.45
  -1   8   5    8.44    0.47
   1   8  -5    8.42    0.45
  -1   8   5    8.46    0.42
  -1  -8   4    1.94    0.23
   1   8  -4    1.73    0.22
  -1   8   4    1.85    0.21
  -1   8   4    1.93    0.22
  -1   8   4    2.14    0.22
  -1   8   4    1.76    0.23
  -1  -8   4    1.84    0.23
  -1   8   3  116.67    3.82
  -1   8   3  108.21    4.20
  -1  -8   3  117.79    3.83
   1   8  -2    1.89    0.24
  -1   8   2    1.94    0.24
   1   8  -2    2.35    0.36
  -1   8   2    2.21    0.45
   1   8  -1   60.65    2.16
  -1   8   1   55.09    2.23
   1   8  -1   52.91    1.90
  -1   8   1   57.39    2.24
   1   8   0    2.50    0.41
  -1   8   0    2.68    0.41
   1   8   0    2.67    0.26
   1   8   0    2.25    0.36
  -1   8   0    2.23    0.40
   1   8   1  190.86    6.00
  -1   8  -1  154.62    5.82
  -1   8  -1  193.37    5.95
  -1   8  -1  200.80    5.95
   1   8   1  172.13    5.62
   1   8   1  172.70    5.90
  -1   8  -2   28.06    1.33
  -1   8  -2   36.28    1.44
   1   8   2   32.28    1.48
  -1   8  -2   34.06    1.41
   1   8   2   31.97    1.17
   1   8   2   30.33    1.43
  -1   8  -3   99.65    3.70
   1   8   3  106.51    3.49
  -1   8  -3  105.69    3.51
   1   8   4   26.14    0.95
   1   8   4   26.01    0.92
  -1   8  -4   24.41    1.13
   1   8   4   26.26    0.98
   1  -8   4   24.33    0.96
   1   8   4   24.87    0.95
  -1   8  -5   64.76    2.10
   1   8   5   59.86    2.09
   1   8   5   63.12    2.08
  -1   8  -5   55.89    2.25
   1   8   5   59.92    2.09
   1  -8   5   64.40    2.11
   1   8   5   62.86    2.05
   1   8   5   60.69    2.08
   1  -8   6   16.25    0.71
   1   8   6   15.67    0.71
  -1   8  -6   15.64    0.68
   1  -8   6   15.97    0.70
   1   8   6   14.42    0.67
   1   8   6   16.14    0.64
   1  -8   6   14.93    0.67
  -1   8  -6   14.18    0.83
   1   8   6   15.50    0.68
   1  -8   7    3.12    0.30
   1   8   7    2.98    0.32
   1  -8   7    3.37    0.33
   1   8   7    3.44    0.29
  -1   8  -7    3.53    0.31
   1   8   7    3.64    0.29
   1   8   7    3.73    0.32
   1   8   7    3.35    0.33
   1  -8   7    3.62    0.35
   1  -8   8    1.29    0.25
   1  -8   8    1.28    0.28
   1   8   8    1.34    0.24
   1   8   8    1.00    0.21
  -1   8  -8    1.10    0.23
   1   8   8    1.21    0.22
   1   8   8    0.72    0.24
   1   8   8    1.41    0.27
   1  -8   8    0.92    0.26
   1   8   8    1.18    0.28
   1  -8   9    2.57    0.31
   1   8   9    2.64    0.27
  -1   8  -9    2.96    0.30
   1  -8   9    2.70    0.32
   1   8   9    2.68    0.32
   1   8   9    3.12    0.29
   1   8   9    2.53    0.27
   1  -8   9    2.49    0.33
   1   8  10   40.07    1.39
   1   8  10   40.35    1.35
   1   8  10   34.21    1.29
   1  -8  10   36.62    1.36
   1   8  10   37.72    1.36
  -1   8 -10   37.52    1.33
   1  -8  10   32.60    1.29
  -1   8 -11    2.96    0.28
   1   8  11    3.21    0.34
   1   8  11    3.72    0.31
   1  -8  11    3.26    0.32
   1   8  11    3.47    0.32
  -1   8 -11    3.48    0.30
   1   8  11    3.29    0.33
   1   8  12   12.29    0.59
  -1   8 -12   11.59    0.54
   1  -8  12   11.06    0.56
   1   8  12   12.08    0.54
   1   8  12   12.24    0.57
   1   8  12   12.49    0.59
   1  -8  12   10.22    0.54
   1  -8  12   11.31    0.60
   1   8  12   11.84    0.56
   1   8  13    0.68    0.20
   1   8  13    0.78    0.20
   1  -8  13    0.27    0.20
   1   8  13    0.62    0.20
   1   8  13    0.54    0.24
  -1   8 -13    0.51    0.18
   1   8  14   75.51    2.28
  -1   8 -14   67.91    2.26
   1   8  14   68.73    2.27
   1   8  14   71.44    2.27
   1  -8  14   65.75    2.27
   1   8  15   13.02    0.48
   1  -8  15   11.98    0.47
   1   8  15   13.19    0.49
   1  -8  15   10.48    0.46
  -1   8 -15   11.57    0.45
   1  -8  16   46.36    1.42
   1  -8  16   47.14    1.44
  -1  -9  16    2.43    0.13
  -1  -9  16    2.37    0.13
  -1  -9  16    2.03    0.13
   1   9 -15    0.10    0.10
  -1   9  15    0.34    0.13
  -1  -9  15    0.25    0.13
   1   9 -14    1.83    0.19
  -1   9  14    1.95    0.20
  -1  -9  14    1.33    0.21
  -1   9  14    2.02    0.20
  -1  -9  13   -0.23    0.19
  -1   9  13   -0.06    0.17
  -1   9  13   -0.08    0.19
   1   9 -13    0.04    0.18
  -1   9  13   -0.17    0.19
  -1  -9  13   -0.01    0.20
  -1   9  12    8.76    0.43
   1   9 -12    8.03    0.40
  -1   9  12    9.23    0.47
  -1  -9  12    8.26    0.48
  -1  -9  12    7.89    0.38
  -1   9  12    9.41    0.45
  -1   9  12    9.81    0.46
  -1   9  11    4.76    0.33
   1   9 -11    4.51    0.32
  -1   9  11    4.58    0.35
  -1  -9  11    4.42    0.33
  -1   9  11    4.10    0.33
  -1   9  11    4.43    0.35
  -1   9  11    4.76    0.35
  -1  -9  11    4.29    0.37
  -1   9  11    4.18    0.34
  -1  -9  11    4.20    0.28
  -1  -9  10   56.67    1.95
  -1   9  10   56.13    1.87
   1   9 -10   55.18    1.89
  -1   9  10   56.73    1.92
  -1  -9  10   51.61    1.89
  -1   9  10   51.82    1.88
  -1   9  10   55.59    1.91
  -1   9  10   60.70    1.93
  -1  -9  10   53.63    1.84
  -1  -9  10   54.26    1.94
  -1   9   9   74.02    2.39
  -1   9   9   70.84    2.34
  -1   9   9   65.11    2.32
   1   9  -9   70.13    2.33
  -1  -9   9   66.01    2.33
  -1   9   9   70.41    2.34
  -1  -9   9   68.18    2.37
  -1  -9   9   67.06    2.36
  -1   9   8  109.12    3.50
  -1   9   8  103.02    3.46
   1   9  -8  108.66    3.46
  -1   9   8  104.30    3.45
  -1  -9   8  106.38    3.47
  -1   9   8  100.37    3.44
  -1  -9   8  103.83    3.49
  -1   9   8  108.07    3.47
   1   9  -7    4.00    0.35
  -1  -9   7    3.84    0.35
  -1   9   7    3.69    0.33
  -1   9   7    4.34    0.38
  -1   9   7    3.66    0.34
   1   9  -7    4.22    0.29
  -1   9   7    3.85    0.34
  -1  -9   7    4.39    0.38
  -1   9   7    4.03    0.34
  -1   9   6  275.60    8.66
  -1   9   6  292.55    8.66
   1   9  -6  281.42    8.67
  -1   9   6  261.95    8.67
  -1  -9   6  266.99    8.71
  -1   9   6  272.16    8.72
  -1   9   6  281.87    8.70
  -1   9   6  276.03    8.69
  -1   9   5    1.36    0.26
   1   9  -5    1.52    0.25
  -1  -9   5    1.84    0.28
   1   9  -5    1.71    0.42
  -1   9   5    1.84    0.27
  -1   9   5    1.63    0.24
  -1   9   5    1.91    0.27
  -1   9   5    2.00    0.30
  -1  -9   5    2.01    0.28
  -1   9   5    2.36    0.29
  -1   9   4   43.52    1.49
  -1   9   4   42.42    1.52
   1   9  -4   45.25    1.52
  -1   9   4   40.41    1.50
  -1  -9   4   41.50    1.53
  -1   9   4   42.57    1.53
   1   9  -4   44.17    1.78
  -1  -9   4   43.72    1.54
  -1  -9   3   24.30    0.97
  -1   9   3   24.28    0.92
  -1   9   3   25.32    0.97
   1   9  -3   26.14    0.96
  -1   9   3   24.24    0.93
   1   9  -3   24.50    0.97
  -1  -9   3   25.07    0.97
  -1   9   3   22.80    0.95
   1   9  -3   25.62    1.20
   1   9  -2    4.34    0.49
  -1   9   2    4.38    0.58
  -1   9   2    4.14    0.29
  -1  -9   2    3.93    0.31
  -1   9   2    3.89    0.27
   1   9  -2    4.73    0.34
   1   9  -2    4.91    0.34
  -1   9   2    4.19    0.31
  -1   9   1   11.28    0.84
   1   9  -1   12.65    0.84
  -1   9   1   10.13    0.49
  -1  -9   1   10.63    0.52
  -1   9   1   13.04    0.87
   1   9  -1   11.01    0.75
  -1   9   1    9.29    0.47
   1   9  -1   10.87    0.53
   1   9  -1   12.03    0.56
  -1   9   1   11.08    0.51
  -1   9   0  113.50    3.60
  -1  -9   0  104.24    3.58
   1   9   0  108.25    3.55
   1   9   0  118.88    3.63
   1   9   0  111.43    3.95
  -1   9   0  121.56    4.06
   1   9   0  110.72    3.60
   1  -9   0  109.04    3.59
  -1   9   0  117.74    4.04
   1   9   0  121.99    4.05
  -1   9  -1   24.84    1.22
   1   9   1   25.81    1.28
   1   9   1   21.25    0.84
  -1   9  -1   21.93    0.86
  -1   9  -1   19.46    0.79
   1   9   1   22.31    1.18
  -1   9  -1   24.50    1.20
   1   9   1   25.03    0.90
   1   9   1   22.09    0.82
   1  -9   1   20.11    0.85
   1   9   2  131.63    4.59
  -1   9  -2  140.27    4.55
  -1   9  -2  142.55    4.51
   1   9   2  124.85    4.09
  -1   9  -2  129.05    4.13
  -1   9  -2  121.33    4.06
   1   9   2  122.40    4.08
   1  -9   2  123.90    4.12
   1   9   2  140.34    4.16
   1   9   2  133.25    4.08
   1   9   2  120.09    4.49
   1   9   3   12.01    0.53
   1   9   3   11.89    0.54
   1  -9   3   12.46    0.58
  -1   9  -3   11.80    0.57
  -1   9  -3   13.65    0.84
  -1   9  -3   12.19    0.80
   1   9   3   11.88    0.52
   1   9   4   13.90    0.59
   1   9   4   14.30    0.62
   1   9   4   12.46    0.59
   1  -9   4   14.03    0.64
  -1   9  -4   15.88    0.92
  -1   9  -4   14.35    0.88
   1   9   4   13.63    0.58
   1   9   5    2.75    0.28
  -1   9  -5    2.99    0.32
   1   9   5    2.27    0.29
   1  -9   5    2.58    0.34
  -1   9  -5    3.58    0.55
   1   9   5    3.04    0.30
   1   9   5    3.20    0.33
  -1   9  -5    2.52    0.45
   1   9   5    2.41    0.30
   1   9   5    2.84    0.35
   1  -9   5    2.91    0.33
   1  -9   6  222.00    7.21
   1   9   6  218.01    7.20
   1   9   6  222.65    7.19
  -1   9  -6  238.53    7.23
   1   9   6  229.00    7.16
   1   9   6  226.53    7.21
   1  -9   6  234.44    7.25
   1   9   6  236.67    7.26
   1  -9   7   90.13    3.07
  -1   9  -7   97.18    3.08
   1  -9   7   95.02    3.11
   1   9   7   90.35    3.07
   1   9   7   85.15    3.01
   1   9   7   94.07    3.03
   1   9   7   95.80    3.08
   1  -9   7   95.89    3.11
   1   9   7   95.33    3.11
   1  -9   8   26.90    1.09
  -1   9  -8   28.93    1.10
   1   9   8   27.68    1.11
   1  -9   8   29.66    1.13
   1   9   8   28.26    1.08
   1   9   8   26.26    1.03
   1   9   8   27.85    1.05
   1   9   8   30.20    1.12
   1  -9   8   29.66    1.15
   1   9   8   29.69    1.15
   1  -9   9   23.86    0.98
  -1   9  -9   24.53    0.97
  -1   9  -9   25.66    0.97
   1   9   9   24.01    0.99
   1  -9   9   23.70    1.00
   1   9   9   24.68    0.96
   1   9   9   24.16    0.94
   1   9   9   25.60    1.00
   1   9   9   25.47    1.03
   1  -9   9   24.22    1.02
   1   9  10   21.50    0.87
  -1   9 -10   21.44    0.83
   1  -9  10   18.95    0.80
  -1   9 -10   19.60    0.83
   1  -9  10   20.67    0.89
   1  -9  10   19.19    0.85
   1   9  10   20.95    0.81
   1  -9  11    4.10    0.35
   1   9  11    5.02    0.36
  -1   9 -11    3.71    0.31
   1   9  11    4.44    0.35
  -1   9 -11    4.57    0.33
   1  -9  12    6.28    0.38
   1   9  12    6.75    0.41
  -1   9 -12    7.14    0.39
   1   9  12    7.07    0.40
   1  -9  12    6.33    0.39
   1   9  13    0.20    0.20
   1   9  13    0.13    0.17
  -1   9 -13    0.33    0.17
   1  -9  13    0.33    0.18
   1   9  13    0.08    0.17
   1   9  14    9.29    0.39
  -1   9 -14    8.69    0.38
   1   9  14    9.57    0.41
   1   9  14    8.86    0.39
   1   9  14    9.54    0.39
  -1   9 -15    1.28    0.11
   1  -9  15    1.02    0.10
   1   9  16    8.56    0.29
   1  -9  16    9.23    0.30
  -1 -10  15    0.56    0.09
  -1  10  14    0.33    0.14
  -1 -10  14    0.24    0.14
   1  10 -14    0.29    0.12
  -1  10  13    0.28    0.17
  -1 -10  13    0.31    0.17
   1  10 -13    0.27    0.15
  -1  10  13    0.25    0.15
  -1 -10  12    5.63    0.37
  -1  10  12    5.29    0.33
  -1  10  12    5.88    0.34
   1  10 -12    5.08    0.30
   1  10 -12    6.03    0.34
  -1  10  12    5.81    0.35
  -1  10  12    5.64    0.33
  -1 -10  12    5.29    0.35
   1  10 -11    0.83    0.22
   1  10 -11    0.83    0.20
  -1  10  11    0.74    0.22
  -1  10  11    0.92    0.21
  -1  10  11    0.91    0.22
  -1 -10  11    0.94    0.25
  -1  10  10    1.86    0.26
  -1  10  10    1.37    0.24
  -1  10  10    1.15    0.24
  -1 -10  10    1.60    0.25
   1  10 -10    1.73    0.25
  -1 -10  10    1.64    0.29
  -1 -10  10    1.24    0.28
  -1  10   9    5.82    0.39
  -1  10   9    5.77    0.38
   1  10  -9    5.85    0.39
  -1 -10   9    5.36    0.39
  -1  10   9    5.43    0.37
  -1  10   9    5.73    0.39
  -1 -10   9    5.51    0.42
  -1 -10   8   27.44    1.08
   1  10  -8   28.83    1.06
  -1 -10   8   27.29    1.06
  -1  10   8   25.33    1.01
  -1  10   8   26.25    1.03
  -1  10   8   29.15    1.05
  -1  10   8   27.00    1.08
  -1  10   8   28.17    1.06
  -1  10   8   26.14    1.01
  -1 -10   7   48.92    1.69
  -1  10   7   46.61    1.67
  -1  10   7   45.70    1.63
   1  10  -7   44.42    1.59
  -1 -10   7   47.79    1.67
  -1  10   7   44.45    1.60
  -1  10   7   50.06    1.66
   1  10  -7   46.77    1.65
  -1  10   7   46.01    1.61
  -1 -10   6    9.23    0.53
  -1  10   6    8.33    0.50
  -1  10   6    8.07    0.46
   1  10  -6    8.66    0.45
  -1 -10   6    8.79    0.51
  -1  10   6    7.96    0.43
  -1  10   6    8.06    0.47
   1  10  -6    9.14    0.51
   1  10  -6    7.10    0.64
  -1  10   6    7.90    0.47
   1  10  -6    8.70    0.73
  -1  10   6    8.78    0.47
  -1  10   5  314.46    9.92
  -1 -10   5  325.15    9.96
  -1  10   5  317.15    9.94
  -1  10   5  307.59    9.90
   1  10  -5  330.00    9.92
  -1  10   5  311.93    9.93
   1  10  -5  283.80   10.20
   1  10  -5  307.07   10.32
  -1  10   5  325.83    9.90
  -1  10   4   23.36    0.92
   1  10  -4   25.87    0.95
  -1  10   4   24.02    0.95
  -1  10   4   23.64    0.90
  -1  10   4   23.32    0.92
  -1 -10   4   22.99    0.95
   1  10  -4   21.66    1.22
   1  10  -4   21.49    1.17
  -1 -10   4   22.18    0.95
  -1  10   4   23.80    0.94
   1  10  -3   39.46    1.77
  -1  10   3   40.28    1.44
  -1 -10   3   40.66    1.48
   1  10  -3   42.96    1.49
  -1  10   3   43.75    1.51
  -1 -10   3   41.94    1.50
  -1  10   3   39.07    1.45
  -1  10   3   40.25    1.44
   1  10  -2   11.23    0.80
  -1  10   2   11.18    0.89
  -1  10   2   10.53    0.51
  -1 -10   2   12.15    0.56
  -1  10   2   10.35    0.50
   1  10  -2   12.96    0.58
  -1 -10   2   11.80    0.58
  -1  10   2   10.66    0.53
  -1 -10   1    2.89    0.28
  -1  10   1    3.02    0.27
  -1  10   1    2.89    0.24
   1 -10  -1    3.26    0.28
  -1  10   1    3.64    0.57
   1  10  -1    2.96    0.47
   1  10  -1    3.11    0.31
  -1  10   1    2.89    0.31
   1  10   0   57.28    1.86
  -1  10   0   58.94    1.86
  -1  10   0   50.87    1.80
  -1 -10   0   49.58    1.79
   1  10   0   49.15    2.17
  -1  10   0   52.88    2.27
   1  10   0   52.55    2.27
  -1  10   0   51.84    2.27
   1 -10   0   49.73    1.80
   1 -10   1    0.89    0.23
   1  10   1    1.14    0.40
  -1  10  -1    0.75    0.38
  -1  10  -1    0.50    0.21
  -1  10  -1    0.66    0.16
   1  10   1    0.56    0.20
  -1  10  -1    0.87    0.42
   1  10   1    0.86    0.25
  -1  10  -1    0.67    0.25
   1  10   1    0.36    0.38
   1 -10   2    5.81    0.40
   1  10   2    5.99    0.39
   1  10   2    6.33    0.43
  -1  10  -2    6.38    0.41
  -1  10  -2    6.07    0.35
  -1  10  -2    6.20    0.65
   1  10   2    6.78    0.36
  -1  10  -2    6.43    0.67
   1  10   2    6.95    0.39
  -1  10  -3    2.30    0.30
  -1  10  -3    1.98    0.24
  -1  10  -3    2.95    0.49
   1  10   3    1.86    0.24
  -1  10  -3    2.11    0.48
   1  10   3    1.90    0.28
   1 -10   3    2.24    0.30
   1  10   3    2.14    0.27
   1 -10   4    9.24    0.55
  -1  10  -4    9.95    0.48
   1 -10   4   10.02    0.54
   1  10   4    9.50    0.52
   1  10   4    9.45    0.49
  -1  10  -4    8.46    0.74
  -1  10  -4    8.74    0.77
   1  10   4    9.60    0.48
  -1  10  -4    8.90    0.51
   1  10   5  115.98    4.03
  -1  10  -5  126.10    4.04
   1 -10   5  131.64    4.13
   1  10   5  127.18    4.11
   1 -10   5  133.84    4.12
   1  10   5  124.87    4.06
   1  10   5  125.03    4.03
  -1  10  -5  123.55    4.44
  -1  10  -5  117.44    4.43
   1  10   5  128.40    4.03
   1 -10   6    5.82    0.41
  -1  10  -6    6.89    0.44
  -1  10  -6    6.55    0.41
   1  10   6    5.64    0.39
   1  10   6    6.82    0.46
   1 -10   6    6.26    0.45
   1  10   6    6.61    0.42
   1  10   6    7.00    0.40
  -1  10  -6    6.63    0.65
  -1  10  -6    5.78    0.61
   1  10   6    6.06    0.39
   1 -10   7    8.02    0.49
   1  10   7    9.07    0.46
  -1  10  -7    9.06    0.51
   1  10   7    8.01    0.47
  -1  10  -7    8.66    0.47
   1  10   7    8.86    0.52
   1  10   7    9.26    0.50
   1 -10   7    8.69    0.52
   1  10   7    8.40    0.45
  -1  10  -7    7.51    0.66
  -1  10  -7    7.50    0.69
   1 -10   8    0.07    0.22
   1  10   8    0.08    0.21
  -1  10  -8   -0.17    0.24
   1 -10   8    0.09    0.26
  -1  10  -8   -0.24    0.34
   1  10   8    0.11    0.22
   1  10   8    0.07    0.21
   1  10   8   -0.09    0.22
   1 -10   8   -0.05    0.26
   1  10   8   -0.12    0.26
  -1  10  -8   -0.14    0.31
   1 -10   9   16.14    0.75
   1  10   9   17.52    0.72
  -1  10  -9   17.25    0.75
   1  10   9   17.48    0.75
   1 -10   9   17.92    0.78
   1 -10   9   17.59    0.79
   1  10   9   17.28    0.72
   1  10   9   18.26    0.77
   1  10   9   18.18    0.79
  -1  10 -10    1.70    0.26
  -1  10 -10    2.18    0.27
   1 -10  10    1.91    0.29
   1  10  10    1.78    0.27
   1  10  10    2.04    0.28
   1  10  10    1.78    0.25
   1  10  10    1.96    0.27
   1  10  10    1.52    0.25
   1 -10  10    2.27    0.33
   1  10  10    1.76    0.30
   1 -10  11    0.32    0.19
  -1  10 -11    0.38    0.18
  -1  10 -11    0.38    0.21
   1 -10  11    0.19    0.20
   1  10  11    0.18    0.19
   1 -10  11    0.11    0.24
   1  10  11    0.17    0.21
   1  10  11    0.19    0.19
   1  10  11    0.38    0.20
   1 -10  12    0.28    0.17
   1  10  12    0.12    0.18
   1  10  12    0.15    0.18
  -1  10 -12    0.06    0.17
   1  10  12    0.08    0.19
   1  10  13    6.45    0.33
   1  10  13    7.00    0.34
  -1  10 -13    6.57    0.32
   1  10  13    7.27    0.33
   1  10  14   40.38    1.27
   1  10  14   41.55    1.28
  -1  10 -14   39.20    1.26
   1  10  14   41.88    1.26
   1 -10  15    5.71    0.22
   1  11 -14    0.72    0.08
  -1  11  13    2.95    0.18
  -1  11  13    2.75    0.19
  -1 -11  13    2.63    0.19
   1  11 -13    3.04    0.19
   1  11 -12    0.09    0.15
  -1  11  12   -0.08    0.15
  -1 -11  12   -0.02    0.17
  -1 -11  12   -0.07    0.17
  -1  11  12    0.19    0.15
   1  11 -11   23.09    0.86
  -1  11  11   22.90    0.85
   1  11 -11   22.92    0.85
  -1 -11  11   22.34    0.90
  -1  11  11   25.80    0.88
  -1  11  10   25.29    0.97
  -1 -11  10   25.88    1.00
  -1  11  10   27.72    1.00
   1  11 -10   27.21    1.00
  -1  11   9    0.62    0.25
  -1  11   9    0.50    0.23
  -1 -11   9    0.28    0.21
  -1  11   9    0.23    0.17
   1  11  -9    0.18    0.21
   1  11  -9    0.41    0.21
  -1 -11   9    0.34    0.24
  -1  11   9    0.34    0.20
  -1  11   8    3.91    0.34
  -1  11   8    4.57    0.34
  -1  11   8    4.28    0.32
   1  11  -8    4.59    0.35
  -1 -11   8    3.94    0.35
  -1  11   8    3.49    0.28
  -1  11   8    4.29    0.32
  -1 -11   8    4.24    0.37
  -1  11   7   12.86    0.58
  -1  11   7   11.76    0.56
  -1  11   7   12.49    0.58
  -1  11   7   11.55    0.56
  -1 -11   7   12.71    0.62
  -1  11   7   10.42    0.51
  -1 -11   7   12.11    0.62
  -1 -11   7   11.10    0.60
   1  11  -7   12.46    0.60
  -1 -11   6    8.53    0.52
   1  11  -6    5.62    0.65
   1  11  -6    5.97    0.61
   1  11  -6    8.88    0.50
  -1 -11   6    8.71    0.52
   1  11  -6    8.47    0.44
  -1  11   6    7.67    0.44
  -1 -11   6    8.56    0.52
  -1  11   6    8.55    0.47
  -1  11   6    7.86    0.47
   1  11  -5   30.03    1.61
  -1  11   5   37.64    1.35
  -1  11   5   38.76    1.38
   1  11  -5   32.43    1.70
  -1  11   5   36.73    1.33
   1  11  -5   38.45    1.36
  -1  11   5   37.03    1.34
  -1 -11   5   40.92    1.42
  -1  11   5   37.19    1.37
   1  11  -4    4.60    0.60
  -1  11   4    4.85    0.38
   1  11  -4    4.72    0.37
   1  11  -4    4.33    0.52
  -1  11   4    4.28    0.33
  -1  11   4    4.37    0.30
   1  11  -4    4.68    0.35
  -1  11   4    4.56    0.37
  -1 -11   4    4.98    0.40
  -1  11   4    4.17    0.34
   1  11  -3  106.66    3.45
  -1 -11   3  103.53    3.44
   1  11  -3  100.03    3.36
   1  11  -3   88.73    3.75
  -1  11   3  100.64    3.38
   1  11  -3  115.50    3.46
  -1  11   3  111.62    3.47
  -1  11   3  104.93    3.40
   1 -11  -3  103.19    3.39
  -1 -11   3  114.78    3.48
  -1  11   3  100.24    3.40
   1  11  -2   57.52    2.01
  -1 -11   2   64.24    2.10
  -1  11   2   59.81    2.04
  -1  11   2   60.40    2.04
   1  11  -2   54.68    2.44
   1  11  -2   67.64    2.13
  -1 -11   2   66.13    2.14
   1 -11  -2   60.04    2.07
  -1  11   1   61.67    2.10
  -1 -11   1   59.90    2.11
  -1  11   1   56.09    2.05
   1  11  -1   57.35    2.52
  -1  11   1   57.90    2.63
  -1 -11   1   67.58    2.17
   1 -11  -1   62.50    2.12
   1  11  -1   70.74    2.18
  -1  11   1   68.20    2.18
  -1  11   0  166.82    5.41
   1  11   0  151.24    5.84
  -1  11   0  159.07    5.95
   1 -11   0  163.32    5.42
  -1 -11   0  175.21    5.45
  -1  11   0  182.79    5.47
   1  11   0  176.07    5.46
   1  11   0  162.23    5.97
  -1  11  -1    4.84    0.63
   1  11   1    4.93    0.33
  -1  11  -1    4.39    0.34
  -1  11  -1    4.36    0.28
  -1  11  -1    4.47    0.61
   1 -11   1    4.75    0.37
   1  11   1    4.90    0.39
  -1  11  -1    5.39    0.40
   1  11   2  104.38    3.23
  -1  11  -2   98.77    3.72
   1  11   2   92.65    3.13
  -1  11  -2  101.23    3.20
  -1  11  -2   93.05    3.11
  -1  11  -2   91.54    3.64
   1  11   2   94.44    3.13
  -1  11  -2  105.23    3.22
   1  11   2   93.66    3.16
   1 -11   2  100.61    3.20
   1  11   2   93.85    3.13
   1  11   3    5.19    0.41
  -1  11  -3    6.17    0.67
  -1  11  -3    6.00    0.41
  -1  11  -3    5.40    0.34
   1 -11   3    5.71    0.43
  -1  11  -3    5.68    0.66
   1  11   3    5.59    0.35
  -1  11  -3    6.15    0.41
   1 -11   3    5.02    0.40
   1  11   3    5.13    0.37
   1  11   3    5.67    0.37
  -1  11  -4   60.53    2.72
  -1  11  -4   70.26    2.36
  -1  11  -4   67.15    2.29
   1 -11   4   73.12    2.41
  -1  11  -4   61.80    2.71
  -1  11  -4   74.93    2.37
   1  11   4   70.74    2.31
   1  11   4   69.96    2.32
   1  11   4   67.46    2.35
   1 -11   4   67.39    2.36
   1  11   5   59.54    2.00
   1 -11   5   58.73    2.01
  -1  11  -5   57.79    1.97
  -1  11  -5   56.64    1.93
   1 -11   5   60.04    2.03
   1  11   5   57.02    1.95
  -1  11  -5   48.31    2.30
  -1  11  -5   48.63    2.28
   1  11   5   57.38    1.93
   1 -11   5   55.71    1.97
   1 -11   6   25.86    1.06
  -1  11  -6   29.24    1.09
   1  11   6   26.30    1.01
  -1  11  -6   27.64    1.03
   1  11   6   28.62    1.06
  -1  11  -6   27.78    1.05
   1  11   6   27.78    1.03
   1 -11   6   28.59    1.11
   1  11   6   29.23    1.10
   1 -11   7    0.76    0.25
  -1  11  -7    1.14    0.28
  -1  11  -7    0.72    0.23
   1  11   7    0.73    0.21
   1  11   7    0.81    0.24
  -1  11  -7    0.78    0.20
   1  11   7    0.41    0.24
   1  11   7    0.46    0.26
   1 -11   7    0.93    0.28
   1 -11   8    0.18    0.21
  -1  11  -8    0.11    0.17
  -1  11  -8    0.29    0.24
   1  11   8   -0.03    0.19
   1  11   8    0.17    0.22
  -1  11  -8    0.18    0.21
   1 -11   8    0.22    0.26
   1  11   8   -0.02    0.21
   1  11   8    0.02    0.22
   1  11   8    0.13    0.25
   1 -11   8    0.15    0.26
  -1  11  -9    0.75    0.24
   1 -11   9    0.84    0.26
   1  11   9    0.87    0.25
   1  11   9    0.17    0.20
   1  11   9    0.83    0.22
   1  11   9    1.09    0.24
   1  11   9    0.84    0.27
   1 -11   9    0.85    0.27
  -1  11 -10   36.66    1.30
   1  11  10   35.80    1.28
   1 -11  10   35.97    1.32
   1  11  10   38.57    1.30
   1  11  10   39.38    1.31
   1 -11  10   37.31    1.34
   1  11  10   34.53    1.27
   1 -11  11    0.14    0.19
  -1  11 -11    0.37    0.18
   1  11  11    0.32    0.19
   1  11  11    0.30    0.16
   1  11  11    0.37    0.18
   1 -11  11    0.44    0.22
   1 -11  11    0.33    0.15
   1  11  11    0.37    0.18
   1  11  12   24.73    0.83
  -1  11 -12   24.30    0.82
   1  11  12   24.36    0.82
   1  11  12   23.73    0.81
  -1  11 -13    2.86    0.18
   1  11  13    2.31    0.18
   1  11  13    2.67    0.18
   1  11  14    8.59    0.31
  -1 -12  12    2.09    0.15
   1  12 -11    6.63    0.31
  -1  12  11    7.36    0.33
  -1 -12  11    6.19    0.32
  -1 -12  11    6.66    0.35
   1  12 -10    0.26    0.16
   1  12 -10    0.17    0.16
  -1  12  10    0.22    0.17
  -1  12  10    0.33    0.18
  -1  12  10    0.30    0.15
  -1  12   9    4.20    0.30
  -1  12   9    4.12    0.29
  -1 -12   9    3.88    0.30
   1  12  -9    4.18    0.28
  -1 -12   9    3.76    0.31
  -1  12   9    4.12    0.27
   1  12  -9    4.61    0.31
   1  12  -8   16.68    0.67
  -1 -12   8   14.73    0.66
   1  12  -8   14.68    0.62
  -1  12   8   15.67    0.64
  -1  12   8   14.21    0.63
  -1 -12   8   15.89    0.69
  -1 -12   8   15.08    0.67
  -1  12   8   15.60    0.62
   1  12  -7   15.33    0.66
  -1 -12   7   14.66    0.68
   1  12  -7   14.53    0.61
  -1  12   7   14.63    0.63
  -1  12   7   13.84    0.63
  -1  12   7   14.61    0.60
  -1 -12   7   16.30    0.70
  -1 -12   7   15.40    0.68
  -1 -12   6   47.33    1.65
   1  12  -6   48.73    1.64
  -1 -12   6   47.77    1.66
   1  12  -6   46.47    1.57
  -1  12   6   46.83    1.60
   1  12  -6   42.71    1.56
  -1  12   6   44.17    1.56
  -1 -12   6   48.74    1.67
  -1  12   6   44.66    1.59
  -1  12   5   24.66    0.94
   1  12  -5   26.95    0.99
  -1 -12   5   28.18    1.06
  -1 -12   5   28.42    1.06
   1  12  -5   25.37    0.95
  -1  12   5   25.65    0.98
   1  12  -4    1.84    0.28
   1  12  -4    1.15    0.23
  -1  12   4    1.33    0.25
   1  12  -4    1.41    0.19
  -1 -12   4    1.61    0.31
  -1 -12   4    1.71    0.30
  -1  12   4    1.23    0.21
  -1  12   3   44.14    1.58
  -1  12   3   42.26    1.50
  -1 -12   3   46.52    1.60
   1 -12  -3   40.68    1.50
   1  12  -3   45.02    1.57
   1  12  -3   45.58    1.57
   1  12  -2    1.99    0.27
  -1 -12   2    1.90    0.30
   1 -12  -2    2.03    0.24
  -1  12   2    1.86    0.21
   1  12  -2    1.73    0.28
  -1 -12   1    9.72    0.52
   1 -12  -1    7.91    0.45
   1  12  -1    8.64    0.47
  -1  12   1    8.26    0.44
  -1  12   1    9.20    0.52
   1  12  -1    9.64    0.51
   1  12   0    6.36    0.44
  -1  12   0    6.26    0.69
  -1 -12   0    6.54    0.43
   1 -12   0    6.76    0.41
   1  12   0    7.01    0.40
  -1  12   0    6.77    0.40
  -1  12   0    7.21    0.45
   1  12   1    0.43    0.18
  -1  12  -1    0.29    0.21
   1  12   1    0.28    0.24
  -1  12  -1    0.58    0.25
   1 -12   1    0.29    0.26
   1 -12   1    0.45    0.23
  -1 -12  -1    0.39    0.22
  -1  12  -1    0.05    0.38
  -1  12  -2    4.96    0.38
  -1  12  -2    5.09    0.37
   1  12   2    5.15    0.39
   1 -12   2    4.72    0.41
   1 -12   2    5.05    0.38
  -1 -12  -2    5.19    0.37
  -1  12  -3   43.19    1.51
  -1  12  -3   44.77    1.51
   1  12   3   40.30    1.46
   1 -12   3   43.70    1.52
   1  12   3   40.21    1.43
  -1  12  -3   39.15    1.42
   1 -12   3   45.34    1.56
   1 -12   4    0.38    0.22
  -1  12  -4    0.43    0.24
  -1  12  -4    0.36    0.18
   1 -12   4    0.23    0.27
   1  12   4    0.41    0.16
  -1  12  -4    0.14    0.20
   1  12   4    0.43    0.21
   1 -12   4    0.41    0.24
   1  12   4    0.37    0.18
   1  12   5    0.91    0.21
  -1  12  -5    0.97    0.20
   1 -12   5    0.93    0.29
   1  12   5    0.96    0.24
   1  12   5    0.79    0.19
  -1  12  -5    0.72    0.21
   1 -12   5    0.97    0.23
   1 -12   5    1.28    0.28
   1  12   5    0.78    0.23
   1 -12   6    5.97    0.42
  -1  12  -6    5.34    0.33
   1 -12   6    5.46    0.40
   1  12   6    5.17    0.35
  -1  12  -6    5.22    0.34
   1  12   6    4.96    0.32
   1  12   6    4.64    0.36
   1 -12   6    4.64    0.35
   1  12   6    5.31    0.34
   1  12   7   20.59    0.82
  -1  12  -7   20.12    0.77
   1  12   7   20.04    0.78
   1  12   7   19.10    0.77
   1 -12   7   20.78    0.84
  -1  12  -7   21.02    0.78
  -1  12  -7   22.45    0.85
   1 -12   7   19.95    0.79
   1  12   7   21.05    0.79
   1  12   8    3.02    0.25
   1  12   8    2.92    0.26
   1 -12   8    2.78    0.31
  -1  12  -8    3.43    0.30
  -1  12  -8    3.11    0.26
   1  12   8    2.44    0.21
   1 -12   8    2.77    0.31
   1 -12   8    2.85    0.26
   1  12   8    3.31    0.27
  -1  12  -9    1.44    0.22
   1 -12   9    1.37    0.23
  -1  12  -9    1.18    0.20
   1  12   9    1.02    0.21
   1  12   9    1.13    0.19
   1 -12   9    1.13    0.24
   1  12   9    1.30    0.20
   1  12   9    0.99    0.16
   1  12  10    6.92    0.33
   1 -12  10    6.73    0.35
   1  12  10    6.09    0.31
   1 -12  10    5.45    0.28
   1  12  10    5.22    0.28
   1  12  10    5.73    0.31
   1 -12  10    6.03    0.36
   1  12  11    5.66    0.27
   1  12  11    5.72    0.28
   1  12  12    4.77    0.22
  -1  12 -12    4.39    0.22
  -1  13  11    0.80    0.10
   1  13 -11    0.86    0.09
  -1 -13  10    7.91    0.34
   1  13 -10    8.23    0.34
  -1 -13   9    0.08    0.15
   1  13  -9    0.10    0.12
   1  13  -9    0.14    0.15
  -1 -13   9    0.04    0.17
  -1  13   9    0.09    0.13
  -1 -13   8   11.02    0.51
  -1 -13   8   10.85    0.49
   1  13  -8   10.17    0.43
  -1 -13   8   10.44    0.48
   1  13  -8   11.23    0.48
  -1  13   8   10.39    0.45
  -1 -13   7    5.41    0.36
  -1  13   7    5.32    0.30
  -1 -13   7    5.64    0.37
  -1 -13   7    4.59    0.33
   1  13  -7    5.50    0.34
  -1 -13   6    0.59    0.23
  -1 -13   6    0.98    0.24
  -1  13   6    0.60    0.13
  -1  13   6    0.66    0.18
   1  13  -5   15.02    0.64
   1  13  -5   13.78    0.58
  -1 -13   5   15.82    0.67
  -1  13   5   13.55    0.58
  -1 -13   5   15.21    0.65
  -1 -13   4   10.88    0.53
  -1 -13   4    9.99    0.53
   1 -13  -4    8.76    0.43
   1  13  -4    8.61    0.44
  -1 -13   4    9.94    0.52
   1  13  -4    9.65    0.49
  -1  13   4    8.74    0.42
  -1 -13   3    0.54    0.27
   1 -13  -3    0.68    0.19
   1  13  -3    0.56    0.19
  -1  13   3    0.30    0.20
  -1 -13   3    0.78    0.25
   1  13  -3    0.67    0.22
  -1  13   3    0.60    0.16
   1  13  -2    8.29    0.45
  -1 -13   2    9.31    0.51
   1 -13  -2    8.27    0.45
   1 -13  -2    7.99    0.40
  -1 -13   2    8.76    0.48
   1  13  -2    8.41    0.45
   1  13  -1   21.31    0.83
  -1  13   1   21.89    0.87
   1  13  -1   21.10    0.85
   1 -13  -1   20.65    0.86
   1 -13  -1   19.98    0.81
  -1 -13   1   22.59    0.87
   1  13   0   22.77    0.95
  -1 -13   0   26.13    0.97
   1 -13   0   24.80    0.93
   1 -13   0   24.99    0.97
  -1  13   0   24.08    0.96
  -1  13  -1    0.63    0.20
  -1  13  -1    1.00    0.23
   1 -13   1    0.90    0.22
  -1 -13  -1    0.53    0.22
   1 -13   1    0.92    0.25
  -1 -13  -2    5.25    0.35
   1 -13   2    5.10    0.36
  -1  13  -2    6.22    0.37
  -1  13  -2    5.48    0.37
   1 -13   2    6.20    0.41
   1 -13   3    4.76    0.37
  -1  13  -3    4.22    0.32
   1 -13   3    3.59    0.32
  -1 -13  -3    4.28    0.30
   1  13   3    4.01    0.25
   1 -13   3    4.34    0.32
  -1  13  -3    4.72    0.33
   1 -13   4    1.00    0.21
  -1  13  -4    1.41    0.25
   1 -13   4    1.36    0.28
  -1  13  -4    1.46    0.22
  -1 -13  -4    1.09    0.20
   1 -13   4    1.05    0.24
   1  13   4    1.38    0.17
  -1 -13  -5   44.46    1.54
   1  13   5   41.88    1.51
  -1  13  -5   46.00    1.58
   1 -13   5   48.18    1.61
   1 -13   5   51.72    1.64
  -1  13  -5   50.51    1.61
   1  13   5   47.19    1.54
   1 -13   5   44.68    1.57
   1 -13   6   10.64    0.51
   1 -13   6    9.95    0.48
   1 -13   6    9.07    0.43
   1  13   6    9.88    0.42
  -1  13  -6    9.20    0.42
   1  13   6    8.18    0.39
   1 -13   7    0.82    0.22
   1  13   7    1.21    0.15
  -1  13  -7    1.23    0.21
  -1  13  -7    0.88    0.17
   1  13   7    0.95    0.16
   1 -13   7    1.11    0.17
  -1  13  -8   34.08    1.12
  -1  13  -8   30.34    1.08
   1 -13   8   33.41    1.14
   1  13   8   29.30    1.06
   1  13   8   33.07    1.08
  -1  13  -9    3.32    0.21
   1 -13   9    3.29    0.24
   1  13   9    3.15    0.19
   1  13   9    3.47    0.21
   1 -13   9    3.29    0.25
  -1  13 -10    0.11    0.11
   1 -13  10    0.16    0.13
   1  13  10    0.21    0.10
   1  13  10    0.11    0.09
   1  13  11    0.05    0.06
   1  13  11    0.02    0.07
  -1  14   9    0.60    0.09
  -1 -14   9    0.82    0.11
  -1 -14   8    5.15    0.26
  -1 -14   8    4.51    0.24
  -1  14   8    4.40    0.23
   1  14  -8    5.37    0.25
  -1  14   7    3.00    0.21
  -1 -14   7    3.32    0.23
  -1 -14   7    2.93    0.21
   1  14  -7    3.20    0.22
  -1 -14   7    3.37    0.23
  -1 -14   6    2.20    0.22
  -1 -14   6    1.74    0.20
   1  14  -5   56.02    1.86
  -1 -14   5   55.21    1.86
  -1 -14   5   57.84    1.88
  -1 -14   4    0.20    0.19
   1  14  -4    0.11    0.16
  -1 -14   4    0.26    0.18
  -1 -14   4    0.22    0.19
  -1 -14   3    1.50    0.22
  -1  14   3    1.32    0.17
   1  14  -3    1.56    0.20
   1 -14  -3    1.26    0.16
  -1 -14   3    1.39    0.24
  -1 -14   3    1.48    0.23
  -1 -14   2   76.55    2.33
   1 -14  -2   69.14    2.26
  -1 -14   2   74.85    2.31
  -1  14   2   64.58    2.22
  -1 -14   1   -0.03    0.18
  -1 -14   1    0.02    0.20
   1 -14  -1    0.24    0.18
  -1  14   1    0.15    0.16
   1 -14   0   18.54    0.73
  -1 -14   0   19.81    0.76
   1 -14   0   20.96    0.78
  -1 -14   0   20.70    0.79
  -1  14   0   19.56    0.77
   1 -14   1   12.61    0.52
  -1 -14  -1   11.63    0.52
  -1  14  -1   11.44    0.53
   1 -14   1   13.26    0.56
  -1 -14  -1   12.74    0.55
  -1  14  -2    3.41    0.26
   1 -14   2    2.97    0.24
   1 -14   2    2.85    0.23
  -1 -14  -2    2.94    0.23
   1 -14   2    3.53    0.28
  -1 -14  -2    3.15    0.26
   1 -14   3    1.45    0.23
  -1 -14  -3    1.78    0.20
  -1  14  -3    1.58    0.19
  -1  14  -3    1.91    0.21
   1 -14   3    1.68    0.20
  -1 -14  -3    1.62    0.18
   1 -14   3    1.64    0.18
  -1 -14  -4    3.19    0.22
   1 -14   4    3.40    0.28
  -1  14  -4    3.16    0.22
   1 -14   4    2.80    0.24
   1 -14   4    2.81    0.21
  -1  14  -4    3.11    0.24
  -1 -14  -4    2.81    0.19
  -1  14  -5    4.61    0.28
   1 -14   5    4.17    0.23
  -1  14  -5    4.50    0.25
   1 -14   5    5.32    0.31
   1 -14   5    4.62    0.28
   1 -14   6    0.09    0.14
   1  14   6    0.13    0.09
   1 -14   6    0.10    0.17
   1 -14   7    6.95    0.32
   1  14   7    6.07    0.26
   1 -14   7    6.83    0.34
   1 -14   8    0.12    0.11
   1 -14   9   12.35    0.40
   1  14   9    9.72    0.38
  -1 -15   6    6.64    0.27
  -1 -15   5    3.76    0.22
  -1 -15   5    4.05    0.21
  -1 -15   4   24.20    0.78
  -1 -15   4   22.29    0.76
  -1 -15   3    1.26    0.15
  -1 -15   3    1.44    0.19
  -1 -15   3    1.39    0.16
  -1 -15   2    9.85    0.42
  -1 -15   2   10.53    0.44
  -1 -15   2   10.52    0.42
  -1 -15   1   17.77    0.60
  -1 -15   1   16.57    0.58
  -1 -15   1   17.06    0.61
   1 -15   0    1.59    0.15
  -1 -15   0    1.89    0.18
  -1 -15   0    1.53    0.15
  -1 -15   0    1.89    0.18
  -1 -15  -1    0.49    0.10
  -1 -15  -1    0.74    0.14
   1 -15   1    0.73    0.14
  -1 -15  -2    2.89    0.18
   1 -15   2    2.83    0.20
  -1 -15  -3    7.41    0.30
   1 -15   3   10.07    0.37
   1 -15   4    0.17    0.12
   1 -15   5    6.80    0.30
   1 -15   5    6.77    0.29
   1 -15   6   16.56    0.57
  -2   0  19    0.00    0.11
  -2   0  18   25.81    0.85
  -2   0  18   25.66    0.88
  -2   0  18   25.12    0.87
  -2   0  18   24.95    0.86
  -2   0  18   25.00    0.86
  -2   0  17   -0.04    0.20
  -2   0  17    0.04    0.19
  -2   0  17    0.17    0.19
  -2   0  17   -0.11    0.19
  -2   0  17    0.07    0.16
  -2   0  17    0.21    0.17
  -2   0  17    0.04    0.19
  -2   0  17   -0.07    0.18
  -2   0  17    0.09    0.18
  -2   0  17    0.05    0.14
  -2   0  16   49.18    1.62
  -2   0  16   45.95    1.61
  -2   0  16   46.98    1.61
  -2   0  16   46.59    1.62
  -2   0  16   52.35    1.62
  -2   0  16   45.46    1.58
  -2   0  16   45.80    1.60
  -2   0  16   46.21    1.62
  -2   0  16   46.65    1.60
  -2   0  16   49.06    1.60
  -2   0  15   -0.14    0.23
  -2   0  15    0.01    0.23
  -2   0  15   -0.17    0.31
  -2   0  15   -0.03    0.22
  -2   0  15    0.07    0.15
  -2   0  15    0.13    0.22
  -2   0  15   -0.19    0.22
  -2   0  15   -0.30    0.20
  -2   0  15   -0.06    0.24
  -2   0  15   -0.12    0.21
  -2   0  15   -0.04    0.22
  -2   0  15   -0.04    0.18
  -2   0  14   72.90    2.47
  -2   0  14   75.35    2.46
  -2   0  14   75.35    2.47
  -2   0  14   74.31    2.47
  -2   0  14   72.52    2.48
  -2   0  14   72.44    2.48
  -2   0  14   78.66    2.48
  -2   0  14   67.81    2.40
  -2   0  14   74.77    2.47
  -2   0  14   71.11    2.43
  -2   0  14   76.15    2.99
  -2   0  13    0.27    0.20
  -2   0  13    0.07    0.22
  -2   0  13    0.30    0.20
  -2   0  13    0.29    0.24
  -2   0  13   -0.01    0.22
  -2   0  13    0.20    0.22
  -2   0  13   -0.11    0.23
  -2   0  13    0.11    0.22
  -2   0  13    0.20    0.23
  -2   0  13    0.13    0.35
  -2   0  13    0.33    0.21
  -2   0  13    0.08    0.23
  -2   0  13    0.03    0.21
  -2   0  13    0.17    0.17
  -2   0  13   -0.10    0.23
  -2   0  12    0.65    0.25
  -2   0  12    0.61    0.25
  -2   0  12    0.86    0.24
  -2   0  12    1.08    0.27
  -2   0  12    0.61    0.44
  -2   0  12    1.10    0.24
  -2   0  12    0.96    0.26
  -2   0  12    1.21    0.26
  -2   0  12    0.99    0.22
  -2   0  12    0.72    0.23
  -2   0  11   -0.07    0.19
  -2   0  11    0.15    0.18
  -2   0  11    0.13    0.19
  -2   0  11   -0.08    0.34
  -2   0  11   -0.08    0.18
  -2   0  11    0.16    0.20
  -2   0  11   -0.08    0.19
  -2   0  11    0.02    0.19
  -2   0  11    0.22    0.17
  -2   0  11    0.01    0.17
  -2   0  10   22.25    0.84
  -2   0  10   22.28    1.27
  -2   0  10   25.08    1.26
  -2   0   9   -0.07    0.15
  -2   0   9   -0.04    0.38
  -2   0   9   -0.06    0.31
  -2   0   8  517.94   16.29
  -2   0   8  545.12   16.74
  -2   0   8  556.48   16.69
  -2   0   7    0.05    0.10
  -2   0   7    0.04    0.12
  -2   0   7   -0.05    0.32
  -2   0   7    0.05    0.28
  -2   0   6    4.25    0.45
  -2   0   6    4.05    0.40
  -2   0   6    3.71    0.24
  -2   0   5    0.31    0.25
  -2   0   5    0.18    0.23
  -2   0   5    0.19    0.14
  -2   0   4    6.83    0.44
  -2   0   4    6.84    0.43
  -2   0   4    5.89    0.33
  -2   0   3    0.04    0.19
  -2   0   3    0.27    0.17
  -2   0   2  800.13   23.85
  -2   0   2  745.40   23.86
  -2   0   1    0.02    0.11
  -2   0   0  242.67    7.38
  -2   0   0  234.08    7.27
  -2   0  -1    0.01    0.18
  -2   0  -2  174.10    5.53
   2   0   3    0.05    0.23
   2   0   4  658.27   20.47
   2   0   5    0.07    0.25
   2   0   6  703.80   21.99
   2   0   7    0.11    0.31
   2   0   7    0.03    0.14
   2   0   8  193.26    6.28
   2   0   8  185.37    5.85
   2   0   9    0.70    0.36
   2   0   9    0.31    0.16
   2   0   9    0.27    0.16
   2   0  10   70.59    2.17
   2   0  10   67.17    2.17
   2   0  10   63.18    2.18
   2   0  10   65.07    2.22
   2   0  10   63.38    2.18
   2   0  10   64.43    2.65
   2   0  11    0.02    0.16
   2   0  11    0.03    0.18
   2   0  11    0.16    0.17
   2   0  11    1.01    0.45
   2   0  11    0.20    0.19
   2   0  11    0.23    0.17
   2   0  11    0.12    0.19
   2   0  11    0.23    0.16
   2   0  11    0.05    0.21
   2   0  11    0.10    0.17
   2   0  11    0.16    0.19
   2   0  12  210.09    6.50
   2   0  12  209.20    7.13
   2   0  12  202.63    6.46
   2   0  12  207.74    6.45
   2   0  12  209.48    6.50
   2   0  12  192.23    6.44
   2   0  12  215.78    6.55
   2   0  12  209.59    6.47
   2   0  12  219.06    6.51
   2   0  12  210.63    6.45
   2   0  12  188.78    6.45
   2   0  13    0.01    0.21
   2   0  13    0.08    0.24
   2   0  13    0.19    0.21
   2   0  13    0.07    0.19
   2   0  13    0.10    0.35
   2   0  13    0.06    0.22
   2   0  13   -0.08    0.18
   2   0  13   -0.09    0.18
   2   0  13    0.08    0.22
   2   0  13    0.03    0.23
   2   0  14    9.53    0.48
   2   0  14    9.02    0.42
   2   0  14    9.47    0.46
   2   0  14    9.09    0.45
   2   0  14    9.86    0.48
   2   0  14    7.96    0.77
   2   0  14    9.36    0.50
   2   0  14    8.02    0.43
   2   0  14    7.30    0.41
   2   0  14    8.04    0.42
   2   0  15   -0.13    0.17
   2   0  15   -0.08    0.19
   2   0  15    0.12    0.20
   2   0  15    0.08    0.21
   2   0  15   -0.16    0.21
   2   0  15    0.07    0.22
   2   0  15   -0.10    0.20
   2   0  15    0.02    0.23
   2   0  15    0.14    0.18
   2   0  16   99.87    3.38
   2   0  16   98.82    3.38
   2   0  16   99.79    3.34
   2   0  16  114.43    3.41
   2   0  16  112.61    3.38
   2   0  16  115.22    3.38
   2   0  17    0.03    0.14
   2   0  17   -0.06    0.15
   2   0  17    0.02    0.16
   2   0  17   -0.06    0.16
   2   0  17    0.07    0.15
   2   0  18    0.04    0.10
   2   0  18    0.09    0.13
   2   0  18    0.00    0.10
   2   0  19   -0.01    0.08
  -2  -1  19    0.07    0.11
  -2   1  19    0.05    0.12
  -2  -1  18    0.57    0.15
  -2  -1  18    0.67    0.16
  -2   1  18    0.85    0.17
  -2   1  18    0.45    0.17
  -2  -1  18    0.40    0.16
  -2  -1  18    0.42    0.15
  -2  -1  18    0.46    0.14
  -2   1  18    0.64    0.13
  -2  -1  18    0.53    0.18
  -2  -1  17    0.49    0.21
  -2   1  17    0.61    0.20
  -2   1  17    0.74    0.21
  -2  -1  17    0.54    0.19
  -2  -1  17    0.73    0.20
  -2  -1  17    0.69    0.20
  -2   1  17    1.10    0.20
  -2  -1  17    0.77    0.17
  -2   1  17    0.70    0.16
  -2  -1  17    0.74    0.18
  -2  -1  17    0.47    0.18
  -2   1  17    0.63    0.19
  -2   1  17    0.62    0.19
  -2  -1  17    0.57    0.16
  -2  -1  17    0.64    0.15
  -2  -1  16   60.90    2.16
  -2   1  16   67.55    2.14
  -2  -1  16   62.72    2.14
  -2   1  16   63.01    2.14
  -2  -1  16   63.58    2.17
  -2  -1  16   68.13    2.15
  -2  -1  16   62.56    2.13
  -2  -1  16   61.48    2.13
  -2   1  16   65.90    2.15
  -2   1  16   64.27    2.11
  -2   1  16   70.51    2.15
  -2   1  16   67.56    2.15
  -2  -1  16   63.31    2.15
  -2   1  16   65.65    2.16
  -2  -1  16   62.26    2.12
  -2   1  16   65.12    2.13
  -2  -1  16   70.11    2.14
  -2  -1  15    9.21    0.43
  -2   1  15    8.65    0.46
  -2  -1  15    8.16    0.45
  -2   1  15    8.21    0.45
  -2   1  15    8.35    0.43
  -2   1  15    8.61    0.45
  -2  -1  15    7.98    0.47
  -2  -1  15    8.37    0.45
  -2   1  15    8.71    0.45
  -2  -1  15    8.11    0.47
  -2  -1  15    8.38    0.44
  -2   1  15    8.22    0.45
  -2   1  15    7.64    0.37
  -2  -1  15    8.37    0.44
  -2  -1  15    7.70    0.39
  -2  -1  15    8.36    0.44
  -2   1  15    7.97    0.41
  -2   1  15    8.21    0.42
  -2  -1  15    7.93    0.42
  -2  -1  15    7.94    0.72
  -2  -1  14   17.46    0.68
  -2  -1  14   15.19    0.67
  -2   1  14   14.93    0.65
  -2  -1  14   15.26    0.68
  -2   1  14   13.77    0.57
  -2   1  14   15.55    0.65
  -2  -1  14   15.07    0.68
  -2   1  14   14.84    0.67
  -2   1  14   15.40    0.67
  -2   1  14   14.47    0.66
  -2  -1  14   15.33    0.67
  -2  -1  14   15.35    0.66
  -2   1  14   15.47    0.63
  -2  -1  14   14.63    0.66
  -2   1  14   13.74    0.58
  -2   1  14   15.10    0.67
  -2   1  14   16.74    0.70
  -2  -1  14   15.22    0.65
  -2   1  14   14.24    0.64
  -2   1  14   15.81    1.04
  -2  -1  14   15.22    1.02
  -2  -1  13   54.59    1.60
  -2   1  13   40.19    1.48
  -2   1  13   44.71    1.54
  -2  -1  13   43.62    1.57
  -2   1  13   44.20    1.55
  -2   1  13   43.75    1.57
  -2  -1  13   47.73    1.58
  -2  -1  13   45.41    1.57
  -2   1  13   46.74    1.54
  -2   1  13   44.95    1.56
  -2   1  13   46.97    1.58
  -2  -1  13   44.56    1.56
  -2   1  13   45.51    1.57
  -2   1  13   43.97    1.55
  -2  -1  13   47.02    1.56
  -2   1  13   41.95    1.51
  -2   1  13   40.79    1.48
  -2   1  13   45.02    1.56
  -2  -1  13   42.14    1.55
  -2   1  13   44.40    1.54
  -2  -1  13   42.93    1.54
  -2   1  13   43.08    2.00
  -2  -1  13   45.02    2.03
  -2   1  12   52.67    1.78
  -2  -1  12   61.86    1.83
  -2  -1  12   54.80    1.81
  -2   1  12   46.26    1.73
  -2   1  12   53.20    1.79
  -2  -1  12   52.93    1.82
  -2   1  12   54.05    1.80
  -2   1  12   53.86    1.78
  -2  -1  12   51.19    1.81
  -2   1  12   55.19    1.81
  -2   1  12   57.58    1.83
  -2  -1  12   53.09    1.81
  -2   1  12   51.71    1.80
  -2   1  12   52.46    1.80
  -2  -1  12   53.83    1.81
  -2   1  12   48.44    1.75
  -2   1  12   48.45    1.73
  -2  -1  12   56.26    1.84
  -2   1  12   53.46    1.81
  -2  -1  12   51.85    1.79
  -2   1  12   52.74    1.79
  -2  -1  12   58.29    2.31
  -2   1  11   53.77    1.77
  -2   1  11   55.71    1.81
  -2   1  11   50.48    1.76
  -2   1  11   51.08    1.76
  -2  -1  11   50.25    1.78
  -2   1  11   55.44    1.80
  -2   1  11   54.14    1.79
  -2  -1  11   53.69    1.81
  -2   1  11   51.40    1.78
  -2   1  11   51.84    1.78
  -2   1  11   51.62    1.78
  -2  -1  11   53.44    1.79
  -2  -1  11   50.47    1.77
  -2   1  11   53.40    1.78
  -2  -1  11   56.90    2.25
  -2  -1  11   52.15    1.79
  -2  -1  11   57.41    1.78
  -2   1  11   46.81    1.73
  -2  -1  11   53.78    1.81
  -2  -1  11   52.95    1.79
  -2  -1  10    2.43    0.43
  -2  -1  10    2.13    0.48
  -2  -1  10    2.45    0.22
  -2   1  10    1.82    0.21
  -2  -1   9    0.94    0.40
  -2  -1   9    0.80    0.37
  -2   1   9    0.50    0.16
  -2  -1   9    0.55    0.17
  -2  -1   8    4.69    0.50
  -2  -1   8    4.34    0.53
  -2  -1   8    4.26    0.26
  -2   1   8    4.43    0.26
  -2  -1   7  335.75   10.51
  -2  -1   7  338.31   10.44
  -2  -1   7  323.92   10.12
  -2   1   7  325.13   10.12
  -2  -1   6    6.06    0.53
  -2  -1   6    5.03    0.45
  -2  -1   5  315.59    8.96
  -2  -1   5  327.22    8.92
  -2  -1   4 1257.37   36.45
  -2  -1   4 1265.76   36.42
  -2  -1   3  427.19   12.36
  -2  -1   3  408.63   12.31
  -2  -1   2  232.38    7.22
  -2   1   2  233.06    7.22
  -2  -1   2  245.74    7.21
  -2   1   1    7.59    0.35
  -2  -1   1    8.94    0.36
  -2   1   1    7.48    0.40
  -2   1   1    8.62    0.37
  -2   1   0  297.28    9.19
  -2  -1  -1   88.86    2.82
   2   1   1   85.72    2.71
  -2  -1  -2   26.01    0.98
  -2  -1  -3  218.08    7.00
   2  -1   3  227.36    7.04
  -2  -1  -4  346.66   10.82
   2  -1   4  344.94   10.89
   2  -1   5  271.67    8.67
   2  -1   6  226.56    7.35
   2   1   7  131.97    4.27
   2  -1   7  137.52    4.27
   2  -1   7  145.69    4.65
   2  -1   8    0.94    0.18
   2   1   8    0.97    0.18
   2  -1   8    0.61    0.37
   2  -1   9    8.13    0.40
   2  -1   9    9.19    0.75
   2  -1   9    7.92    0.40
   2   1   9    8.14    0.40
   2   1  10  128.77    4.11
   2   1  10  129.23    4.03
   2  -1  10  121.17    4.06
   2   1  10  133.05    4.05
   2  -1  10  138.79    4.05
   2  -1  10  122.46    4.06
   2   1  10  116.83    4.02
   2  -1  10  122.74    4.04
   2   1  10  135.27    4.05
   2  -1  10  124.29    4.57
   2   1  11   29.40    1.01
   2  -1  11   25.57    0.95
   2   1  11   25.24    0.95
   2   1  11   26.25    0.96
   2  -1  11   27.33    1.01
   2  -1  11   26.53    0.99
   2  -1  11   26.70    1.46
   2  -1  11   26.48    0.95
   2   1  11   26.58    0.95
   2   1  11   28.44    0.97
   2  -1  11   26.81    1.00
   2  -1  11   25.69    0.96
   2   1  11   24.79    0.95
   2   1  11   28.51    1.04
   2  -1  11   27.48    0.98
   2   1  11   27.46    0.97
   2   1  11   25.91    0.98
   2  -1  12    9.86    0.47
   2   1  12   10.96    0.49
   2   1  12   10.38    0.53
   2  -1  12   10.21    0.45
   2   1  12    9.15    0.45
   2  -1  12    9.33    0.47
   2   1  12   10.00    0.46
   2   1  12    9.84    0.45
   2  -1  12    9.55    0.44
   2   1  12    8.71    0.44
   2  -1  12    9.31    0.44
   2   1  12    9.82    0.46
   2  -1  12    9.97    0.50
   2  -1  12    9.90    0.50
   2   1  12    8.47    0.43
   2   1  12    9.55    0.46
   2  -1  12   10.57    0.88
   2  -1  12   10.09    0.50
   2   1  13    0.24    0.16
   2  -1  13    0.14    0.21
   2   1  13    0.34    0.25
   2   1  13    0.21    0.20
   2  -1  13    0.21    0.18
   2   1  13    0.45    0.18
   2  -1  13   -0.23    0.22
   2  -1  13    0.09    0.19
   2   1  13    0.26    0.22
   2  -1  13    0.14    0.20
   2   1  13    0.19    0.19
   2   1  13   -0.05    0.37
   2  -1  13    0.05    0.38
   2  -1  13    0.46    0.22
   2  -1  13    0.20    0.23
   2   1  13    0.39    0.21
   2   1  13    0.11    0.21
   2  -1  13    0.26    0.23
   2  -1  14   17.36    0.67
   2  -1  14   13.49    0.60
   2   1  14   14.87    0.62
   2   1  14   16.20    0.70
   2   1  14   15.14    0.63
   2  -1  14   14.16    0.63
   2  -1  14   13.77    0.60
   2   1  14   14.79    0.63
   2  -1  14   13.26    0.60
   2   1  14   15.77    0.61
   2   1  14   15.67    1.06
   2  -1  14   15.40    1.07
   2  -1  14   15.72    0.65
   2   1  14   15.95    0.63
   2   1  14   17.20    0.64
   2  -1  14   16.10    0.67
   2   1  14   13.75    0.60
   2  -1  14   16.24    0.67
   2   1  15   15.20    0.66
   2  -1  15   15.58    0.64
   2   1  15   17.17    0.65
   2   1  15   17.47    0.67
   2  -1  15   18.71    0.69
   2   1  15   18.28    0.67
   2  -1  15   18.21    0.70
   2  -1  15   15.59    0.63
   2   1  15   17.60    0.73
   2   1  15   16.83    0.67
   2  -1  15   15.21    0.65
   2  -1  15   15.29    0.64
   2   1  16   11.61    0.52
   2  -1  16   12.84    0.56
   2   1  16   14.81    0.55
   2   1  16   14.78    0.54
   2  -1  16   14.19    0.55
   2  -1  16   13.58    0.55
   2  -1  16   14.39    0.57
   2   1  16   12.58    0.52
   2  -1  16   12.18    0.51
   2  -1  16   11.64    0.52
   2   1  16   14.08    0.59
   2   1  16   12.78    0.54
   2  -1  17    6.13    0.31
   2   1  17    5.32    0.28
   2   1  17    6.86    0.33
   2  -1  17    7.38    0.34
   2   1  17    6.24    0.30
   2   1  17    6.90    0.31
   2  -1  17    6.37    0.31
   2  -1  17    6.47    0.31
   2  -1  17    5.30    0.28
   2   1  17    5.66    0.29
   2   1  17    6.20    0.30
   2   1  17    6.77    0.33
   2  -1  17    5.41    0.32
   2  -1  18   -0.01    0.11
   2  -1  18    0.25    0.10
   2   1  18    0.09    0.09
   2  -1  18   -0.02    0.12
   2  -1  18    0.04    0.12
   2   1  18    0.33    0.13
   2  -1  18    0.13    0.12
   2   1  18    0.06    0.12
   2  -1  19    2.19    0.12
   2   1  19    2.38    0.12
   2  -1  19    1.97    0.12
  -2  -2  19    2.61    0.14
  -2  -2  19    2.99    0.16
  -2  -2  19    2.60    0.15
  -2  -2  18    8.80    0.38
  -2  -2  18    8.91    0.37
  -2  -2  18    9.15    0.37
  -2  -2  18    8.55    0.35
  -2   2  18    9.72    0.39
  -2  -2  18    9.05    0.36
  -2  -2  18    8.79    0.39
  -2  -2  17    9.02    0.41
  -2   2  17    9.46    0.38
  -2  -2  17    8.85    0.40
  -2  -2  17   10.31    0.44
  -2  -2  17    8.49    0.44
  -2  -2  17    9.06    0.44
  -2  -2  17    8.75    0.40
  -2   2  17    9.84    0.43
  -2   2  17    9.82    0.40
  -2  -2  17    9.80    0.40
  -2  -2  17    8.60    0.42
  -2   2  17   10.28    0.43
  -2   2  16   21.88    0.78
  -2  -2  16   20.22    0.79
  -2   2  16   21.33    0.78
  -2   2  16   22.29    0.79
  -2  -2  16   21.82    0.79
  -2   2  16   21.40    0.79
  -2  -2  16   18.41    0.76
  -2  -2  16   17.59    0.73
  -2  -2  16   19.33    0.77
  -2   2  16   20.27    0.73
  -2  -2  16   20.49    0.79
  -2  -2  16   18.77    0.80
  -2  -2  16   18.38    0.76
  -2   2  16   21.49    0.78
  -2  -2  16   18.53    0.74
  -2  -2  16   21.60    0.76
  -2   2  16   20.85    0.75
  -2   2  15    2.94    0.30
  -2   2  15    2.84    0.29
  -2  -2  15    3.05    0.30
  -2  -2  15    3.07    0.31
  -2   2  15    2.74    0.27
  -2  -2  15    2.55    0.31
  -2  -2  15    2.84    0.29
  -2   2  15    2.63    0.28
  -2   2  15    2.90    0.29
  -2   2  15    3.19    0.29
  -2  -2  15    3.02    0.28
  -2  -2  15    3.00    0.30
  -2  -2  15    2.66    0.28
  -2  -2  15    2.51    0.24
  -2   2  15    2.76    0.24
  -2   2  15    2.78    0.29
  -2  -2  15    2.69    0.24
  -2  -2  15    2.82    0.26
  -2   2  15    2.58    0.25
  -2   2  14   31.18    1.09
  -2   2  14   27.40    1.03
  -2  -2  14   28.77    1.12
  -2  -2  14   28.30    1.11
  -2   2  14   31.60    1.13
  -2  -2  14   30.86    1.13
  -2   2  14   31.28    1.11
  -2   2  14   29.24    1.51
  -2  -2  14   29.63    1.52
  -2  -2  14   27.68    1.10
  -2   2  14   31.63    1.10
  -2   2  14   30.55    1.10
  -2  -2  14   30.24    1.10
  -2   2  14   27.24    1.01
  -2  -2  14   27.73    1.09
  -2   2  14   30.16    1.05
  -2   2  14   31.95    1.11
  -2  -2  14   31.83    1.10
  -2   2  14   31.90    1.09
  -2  -2  14   27.85    1.07
  -2   2  13    1.47    0.27
  -2  -2  13    1.31    0.24
  -2  -2  13    1.00    0.24
  -2   2  13    1.30    0.24
  -2   2  13    1.33    0.25
  -2   2  13    1.23    0.23
  -2   2  13    1.13    0.18
  -2  -2  13    1.04    0.28
  -2  -2  13    0.95    0.25
  -2   2  13    0.90    0.26
  -2  -2  13    1.18    0.26
  -2   2  13    1.28    0.26
  -2  -2  13    0.87    0.22
  -2   2  13    1.16    0.23
  -2   2  13    0.60    0.38
  -2  -2  13    1.09    0.41
  -2   2  13    1.47    0.26
  -2   2  13    0.98    0.21
  -2   2  13    1.15    0.17
  -2   2  12    0.86    0.20
  -2  -2  12    0.63    0.22
  -2  -2  12    0.50    0.22
  -2   2  12    0.72    0.23
  -2   2  12    0.34    0.15
  -2   2  12    0.72    0.21
  -2  -2  12    0.56    0.22
  -2   2  12    0.67    0.17
  -2  -2  12    0.72    0.25
  -2   2  12    0.66    0.23
  -2   2  12    0.50    0.22
  -2   2  12    0.58    0.21
  -2  -2  12    0.59    0.19
  -2   2  12    0.66    0.23
  -2   2  12    0.52    0.15
  -2   2  12    0.57    0.19
  -2   2  12    0.69    0.23
  -2   2  12    0.52    0.22
  -2  -2  12    0.56    0.21
  -2  -2  12    0.74    0.22
  -2   2  12    0.38    0.39
  -2  -2  12    0.68    0.38
  -2   2  11  146.54    4.57
  -2   2  11  148.37    4.59
  -2   2  11  160.78    4.56
  -2  -2  11  161.96    4.57
  -2  -2  11  149.54    5.06
  -2   2  11  153.69    5.08
  -2   2  11  134.50    4.50
  -2   2  11  137.99    4.53
  -2   2  11  137.17    4.52
  -2  -2  11  137.85    4.57
  -2   2  11  137.09    4.53
  -2  -2  11  142.94    4.58
  -2   2  11  154.07    4.56
  -2   2  11  158.01    4.58
  -2   2  11  147.30    4.55
  -2   2  11  141.59    4.56
  -2  -2  11  142.40    4.56
  -2  -2  11  143.13    4.58
  -2   2  11  138.15    4.55
  -2   2  11  130.60    4.48
  -2   2  11  133.92    4.50
  -2  -2  11  141.71    4.55
  -2   2  11  146.03    4.58
  -2  -2  11  146.73    4.56
  -2  -2  10   24.84    0.90
  -2   2  10   24.98    0.90
  -2  -2  10   24.90    1.33
  -2   2  10   23.95    1.31
  -2   2  10   23.28    0.90
  -2   2  10   23.67    0.93
  -2   2  10   24.70    0.91
  -2  -2  10   26.30    1.31
  -2   2  10   23.44    1.26
  -2   2   9    4.87    0.55
  -2  -2   9    4.33    0.54
  -2  -2   9    4.34    0.51
  -2   2   9    5.12    0.52
  -2  -2   9    4.85    0.28
  -2   2   9    4.44    0.27
  -2  -2   8   48.67    2.01
  -2   2   8   46.80    1.99
  -2  -2   8   51.34    1.96
  -2   2   8   49.74    1.94
  -2   2   8   48.58    1.60
  -2  -2   8   47.71    1.60
  -2  -2   7   23.66    1.16
  -2   2   7   24.56    1.18
  -2   2   7   23.94    1.12
  -2  -2   7   26.99    1.15
  -2  -2   7   24.84    0.86
  -2   2   7   24.54    0.85
  -2   2   6  290.93    9.03
  -2  -2   6  287.53    9.03
  -2  -2   6  276.16    9.07
  -2   2   6  276.22    9.08
  -2   2   5  137.26    4.39
  -2  -2   5  141.06    4.40
  -2   2   5  131.93    4.43
  -2  -2   5  124.54    4.42
  -2   2   4  389.70   12.02
  -2  -2   4  389.19   12.02
  -2   2   4  373.39   12.06
  -2  -2   4  385.21   12.07
  -2   2   3  743.97   23.51
  -2  -2   3  763.91   23.51
  -2  -2   3  789.23   23.56
  -2   2   3  750.39   23.55
  -2   2   2 1417.44   44.14
  -2  -2   2 1448.46   44.14
  -2   2   1  330.82    9.90
  -2  -2   1  307.60    9.84
  -2   2   1  317.70    9.84
  -2   2   1  319.28    9.87
   2   2   0   64.35    2.16
  -2   2   0   71.54    2.26
  -2   2   0   70.48    2.21
   2   2   1  239.41    7.44
   2   2   2  128.82    4.10
  -2  -2  -2  130.65    4.16
   2  -2   3  405.39   12.44
   2   2   3  399.41   12.43
  -2  -2  -3  390.59   12.40
   2  -2   4    2.96    0.33
   2   2   4    2.76    0.32
  -2  -2  -4    2.71    0.26
   2  -2   5    0.46    0.30
   2   2   5    0.63    0.31
  -2  -2  -5    0.36    0.21
   2  -2   6   26.18    1.17
   2   2   6   25.89    1.15
   2  -2   7  137.98    4.40
   2   2   7  133.28    4.38
   2   2   7  124.18    4.01
   2  -2   7  126.64    4.01
   2   2   8   68.99    2.56
   2  -2   8   69.70    2.57
   2   2   8   64.54    2.15
   2  -2   8   66.01    2.15
   2   2   9   31.79    1.50
   2  -2   9   32.58    1.52
   2  -2   9   30.49    1.09
   2   2   9   30.35    1.09
   2  -2   9   31.34    1.10
   2   2   9   30.69    1.09
   2   2  10   20.87    0.81
   2  -2  10   20.54    0.82
   2   2  10   21.95    0.78
   2  -2  10   21.28    0.80
   2   2  10   24.67    0.81
   2   2  10   20.98    0.78
   2  -2  10   20.42    0.82
   2  -2  10   21.64    0.82
   2   2  10   20.40    0.81
   2   2  10   19.47    0.76
   2   2  10   19.79    0.77
   2   2  10   24.11    0.81
   2   2  10   20.71    0.77
   2  -2  10   20.63    1.21
   2   2  10   21.90    1.22
   2   2  10   22.32    0.85
   2   2  11    9.23    0.45
   2  -2  11    8.40    0.45
   2  -2  11    8.24    0.48
   2   2  11    9.00    0.47
   2  -2  11    8.75    0.43
   2   2  11    8.63    0.40
   2  -2  11    8.28    0.40
   2   2  11    9.22    0.41
   2   2  11    8.32    0.41
   2  -2  11    7.39    0.39
   2  -2  11    9.09    0.46
   2   2  11    8.31    0.44
   2  -2  11    8.63    0.44
   2   2  11    8.45    0.40
   2  -2  11    8.86    0.79
   2   2  11    9.51    0.80
   2   2  11    8.28    0.43
   2   2  11    8.43    0.40
   2   2  11    8.38    0.40
   2  -2  12    2.18    0.26
   2   2  12    2.50    0.27
   2  -2  12    2.44    0.31
   2   2  12    2.16    0.28
   2   2  12    2.06    0.24
   2  -2  12    2.51    0.26
   2  -2  12    1.84    0.21
   2   2  12    1.84    0.24
   2   2  12    2.03    0.22
   2  -2  12    1.84    0.27
   2   2  12    2.88    0.27
   2   2  12    2.04    0.23
   2  -2  12    1.80    0.22
   2   2  12    2.38    0.24
   2   2  12    2.97    0.52
   2  -2  12    2.62    0.52
   2   2  12    1.95    0.23
   2   2  12    2.20    0.24
   2  -2  12    2.14    0.26
   2   2  12    1.96    0.26
   2  -2  13   10.36    0.50
   2   2  13   10.10    0.49
   2   2  13   10.18    0.52
   2  -2  13    9.14    0.53
   2  -2  13    9.79    0.48
   2  -2  13    9.04    0.43
   2   2  13    9.62    0.46
   2   2  13    9.14    0.46
   2   2  13    8.60    0.44
   2  -2  13    8.18    0.42
   2   2  13    9.40    0.47
   2  -2  13    9.51    0.50
   2   2  13    8.33    0.44
   2   2  13    8.98    0.44
   2  -2  13    9.36    0.85
   2   2  13   10.41    0.86
   2  -2  13    9.52    0.48
   2   2  13    8.78    0.44
   2   2  13    9.89    0.45
   2  -2  13   10.52    0.51
   2   2  13    9.98    0.49
   2  -2  14   10.42    0.49
   2   2  14   10.50    0.50
   2  -2  14   10.65    0.51
   2   2  14    9.51    0.46
   2  -2  14    8.57    0.44
   2   2  14    9.05    0.46
   2   2  14   10.62    0.46
   2  -2  14   10.10    0.50
   2   2  14   10.59    0.47
   2   2  14   10.74    0.47
   2  -2  14    9.40    0.48
   2  -2  14   10.30    0.52
   2  -2  14    8.20    0.43
   2   2  14   11.06    0.50
   2  -2  14    9.85    0.54
   2   2  14   12.19    0.54
   2   2  14    9.34    0.82
   2  -2  14    9.23    0.82
   2  -2  15   37.55    1.36
   2  -2  15   33.39    1.30
   2   2  15   37.16    1.33
   2   2  15   40.98    1.33
   2  -2  15   35.72    1.32
   2  -2  15   42.35    1.38
   2   2  15   41.17    1.35
   2   2  15   44.94    1.35
   2   2  15   42.21    1.39
   2  -2  15   43.75    1.40
   2  -2  15   37.17    1.32
   2  -2  15   40.05    1.42
   2   2  15   44.17    1.41
   2   2  15   41.49    1.38
   2   2  16   14.77    0.59
   2   2  16   18.55    0.62
   2   2  16   17.73    0.63
   2  -2  16   16.88    0.64
   2  -2  16   17.49    0.66
   2   2  16   17.50    0.65
   2   2  16   16.14    0.61
   2  -2  16   13.65    0.58
   2  -2  16   13.98    0.60
   2  -2  16   15.60    0.66
   2   2  16   17.80    0.66
   2   2  16   16.62    0.64
   2  -2  17    4.09    0.27
   2   2  17    5.30    0.27
   2  -2  17    5.42    0.27
   2   2  17    5.16    0.27
   2  -2  17    4.99    0.27
   2  -2  17    4.92    0.27
   2  -2  17    3.55    0.22
   2   2  17    4.70    0.26
   2   2  17    5.08    0.28
   2  -2  17    4.71    0.28
   2  -2  18    2.68    0.17
   2  -2  18    3.10    0.18
   2   2  18    3.12    0.18
   2  -2  18    2.86    0.17
   2  -2  18    2.90    0.16
   2   2  18    2.74    0.16
   2   2  18    3.25    0.19
   2  -2  18    2.47    0.17
   2   2  19    0.43    0.08
   2  -2  19    0.39    0.07
  -2  -3  19    7.37    0.26
  -2  -3  19    6.73    0.26
  -2  -3  18   19.18    0.66
  -2  -3  18   20.64    0.66
  -2  -3  18   20.49    0.69
  -2  -3  18   19.31    0.66
  -2  -3  17   18.67    0.68
  -2  -3  17   16.81    0.66
  -2  -3  17   15.58    0.60
  -2  -3  17   18.47    0.65
  -2  -3  17   16.68    0.63
  -2  -3  17   15.14    0.59
  -2  -3  17   16.70    0.63
  -2  -3  16  114.71    3.82
  -2  -3  16  115.44    3.86
  -2  -3  16  128.57    3.89
  -2  -3  16  125.15    3.86
  -2  -3  16  131.57    3.82
  -2   3  16  130.62    3.82
  -2  -3  16  116.87    3.83
  -2  -3  16  111.82    3.80
  -2  -3  16  107.48    3.80
  -2   3  16  127.57    3.79
  -2  -3  16  118.01    3.84
  -2  -3  15   10.57    0.53
  -2   3  15   11.42    0.48
  -2  -3  15   11.51    0.49
  -2  -3  15    9.91    0.50
  -2  -3  15   10.57    0.56
  -2   3  15   11.95    0.52
  -2  -3  15   11.76    0.51
  -2   3  15   11.89    0.51
  -2  -3  15    9.95    0.49
  -2   3  15   11.64    0.53
  -2   3  15   10.55    0.46
  -2   3  15   11.56    0.52
  -2  -3  15   10.08    0.47
  -2  -3  15   11.64    0.54
  -2   3  14    2.66    0.28
  -2  -3  14    2.49    0.24
  -2  -3  14    3.19    0.26
  -2   3  14    2.64    0.24
  -2   3  14    2.32    0.27
  -2  -3  14    2.28    0.29
  -2   3  14    2.55    0.23
  -2  -3  14    2.75    0.31
  -2   3  14    3.08    0.32
  -2   3  14    2.44    0.28
  -2  -3  14    2.74    0.34
  -2   3  14    2.92    0.22
  -2  -3  14    3.04    0.30
  -2   3  14    2.48    0.29
  -2   3  14    2.64    0.26
  -2   3  14    2.55    0.27
  -2  -3  14    2.91    0.28
  -2  -3  14    2.54    0.27
  -2   3  14    2.62    0.30
  -2   3  14    2.78    0.24
  -2   3  14    2.68    0.20
  -2  -3  14    2.51    0.45
  -2   3  14    2.82    0.46
  -2   3  13  187.15    5.71
  -2  -3  13  169.37    5.70
  -2   3  13  186.29    5.74
  -2   3  13  191.45    5.71
  -2  -3  13  192.81    5.71
  -2   3  13  185.44    5.74
  -2   3  13  172.00    5.67
  -2   3  13  187.90    5.69
  -2   3  13  172.84    5.70
  -2  -3  13  177.89    5.75
  -2   3  13  208.91    5.74
  -2   3  13  179.81    5.71
  -2   3  13  194.75    5.72
  -2  -3  13  171.00    5.72
  -2   3  13  171.57    5.67
  -2   3  13  181.47    5.72
  -2  -3  13  180.12    5.71
  -2   3  13  167.79    5.63
  -2   3  13  174.63    5.65
  -2   3  13  185.21    6.24
  -2  -3  13  185.82    6.24
  -2   3  12   13.48    0.58
  -2  -3  12   11.79    0.56
  -2   3  12   12.71    0.59
  -2  -3  12   15.84    0.62
  -2   3  12   15.56    0.61
  -2   3  12   13.23    0.61
  -2   3  12   13.18    0.55
  -2   3  12   12.95    0.54
  -2   3  12   13.34    0.57
  -2   3  12   13.09    0.57
  -2  -3  12   12.81    0.62
  -2   3  12   15.51    0.60
  -2   3  12   13.28    0.58
  -2   3  12   13.58    0.58
  -2   3  12   12.07    0.54
  -2   3  12   12.43    0.51
  -2  -3  12   13.06    0.61
  -2   3  12   12.35    0.53
  -2  -3  12   13.20    0.92
  -2   3  12   13.22    0.92
  -2  -3  12   12.79    0.58
  -2   3  12   13.11    0.58
  -2   3  11    5.22    0.34
  -2   3  11    4.52    0.34
  -2  -3  11    5.14    0.32
  -2  -3  11    5.84    0.33
  -2   3  11    5.47    0.33
  -2   3  11    4.60    0.35
  -2   3  11    4.55    0.28
  -2  -3  11    4.35    0.31
  -2   3  11    4.29    0.28
  -2  -3  11    5.27    0.35
  -2   3  11    5.63    0.33
  -2   3  11    5.16    0.32
  -2   3  11    4.59    0.36
  -2  -3  11    4.68    0.30
  -2   3  11    4.76    0.31
  -2   3  11    5.15    0.32
  -2  -3  11    5.15    0.32
  -2   3  11    4.65    0.32
  -2   3  11    5.33    0.31
  -2  -3  11    4.86    0.36
  -2   3  11    4.87    0.31
  -2  -3  11    4.39    0.54
  -2   3  11    5.37    0.59
  -2  -3  11    4.45    0.33
  -2   3  11    4.66    0.25
  -2   3  11    3.96    0.27
  -2   3  10   35.10    1.26
  -2   3  10   34.36    1.27
  -2   3  10   41.37    1.29
  -2  -3  10   35.15    1.30
  -2  -3  10   40.97    1.70
  -2   3  10   36.17    1.63
  -2   3  10   37.60    1.27
  -2   3  10   33.59    1.26
  -2  -3  10   36.49    1.28
  -2   3  10   34.87    1.27
  -2   3  10   33.72    1.27
  -2  -3  10   35.11    1.29
  -2   3  10   37.13    1.27
  -2   3  10   34.82    1.32
  -2   3  10   35.32    1.29
  -2   3  10   36.89    1.31
  -2  -3  10   42.19    1.29
  -2   3  10   40.83    1.28
  -2   3  10   37.72    1.32
  -2  -3   9  170.57    5.28
  -2   3   9  170.13    5.28
  -2  -3   9  160.26    5.72
  -2   3   9  158.01    5.71
  -2  -3   9  165.54    5.66
  -2   3   9  163.99    5.65
  -2   3   8    0.30    0.13
  -2  -3   8    0.12    0.13
  -2   3   8    0.32    0.26
  -2  -3   8    0.47    0.30
  -2  -3   8    0.11    0.26
  -2   3   8    0.47    0.31
  -2  -3   7    8.96    0.37
  -2   3   7    8.56    0.37
  -2   3   7    8.61    0.64
  -2  -3   7    8.80    0.64
  -2   3   7    9.45    0.60
  -2  -3   7    9.28    0.59
  -2  -3   6   44.32    1.71
  -2   3   6   41.62    1.68
  -2  -3   6   43.06    1.62
  -2   3   6   42.37    1.62
  -2  -3   5  316.44   10.14
  -2   3   5  313.42   10.14
  -2  -3   5  325.48   10.08
  -2   3   5  321.32   10.08
  -2   3   4   16.27    0.74
  -2  -3   4   15.73    0.74
  -2  -3   4   15.70    0.68
  -2   3   4   16.64    0.68
  -2   3   3  489.45   15.86
  -2  -3   3  491.98   15.86
  -2  -3   3  535.65   15.82
  -2   3   3  514.93   15.81
  -2  -3   2  149.56    4.86
  -2   3   2  150.10    4.86
  -2   3   1  326.07   10.05
  -2  -3   1  313.91   10.04
  -2   3   1  312.95   10.11
  -2   3   0   14.14    0.62
   2   3   0   13.38    0.50
  -2   3   0   12.59    0.55
  -2  -3   0   13.45    0.50
  -2   3   0   13.81    0.51
   2   3   1  523.49   16.80
   2   3   1  569.24   16.83
   2   3   2    6.24    0.36
   2   3   2    6.24    0.36
   2  -3   2    6.38    0.37
  -2  -3  -3   63.90    2.20
   2  -3   3   65.80    2.22
   2   3   3   65.11    2.22
  -2  -3  -4  253.65    7.92
   2  -3   4  251.47    7.99
   2   3   4  247.52    7.98
  -2  -3  -5    5.46    0.34
   2  -3   5    4.54    0.42
   2   3   5    5.48    0.44
   2   3   6   69.03    2.53
   2  -3   6   70.86    2.55
   2   3   7    5.99    0.31
   2  -3   7    6.27    0.31
   2   3   7    5.99    0.54
   2  -3   7    6.49    0.56
   2  -3   8    2.53    0.21
   2   3   8    2.24    0.21
   2   3   8    2.29    0.21
   2  -3   8    2.90    0.22
   2   3   8    2.37    0.42
   2  -3   8    2.92    0.43
   2   3   9   55.40    1.86
   2  -3   9   57.63    1.87
   2   3   9   56.62    2.29
   2  -3   9   55.50    2.30
   2   3   9   55.28    1.86
   2  -3   9   55.80    1.86
   2  -3  10   63.44    2.11
   2  -3  10   64.73    2.19
   2   3  10   67.50    2.09
   2  -3  10   64.99    2.13
   2   3  10   63.56    2.12
   2  -3  10   60.77    2.14
   2   3  10   66.41    2.15
   2   3  10   63.10    2.13
   2   3  10   67.40    2.09
   2  -3  10   62.05    2.14
   2   3  10   65.67    2.09
   2   3  10   62.77    2.12
   2  -3  10   64.43    2.13
   2   3  10   65.11    2.07
   2  -3  10   62.76    2.61
   2   3  10   64.72    2.61
   2   3  10   63.41    2.15
   2   3  10   59.59    2.07
   2   3  10   62.13    2.07
   2   3  11   52.00    1.80
   2   3  11   53.32    1.80
   2  -3  11   48.66    1.79
   2  -3  11   47.54    1.82
   2  -3  11   53.05    1.77
   2   3  11   56.74    1.75
   2   3  11   55.60    1.75
   2  -3  11   52.43    1.80
   2   3  11   48.57    1.72
   2   3  11   53.31    1.72
   2   3  11   51.83    2.27
   2  -3  11   55.66    2.33
   2  -3  11   53.76    1.79
   2   3  11   51.78    1.78
   2   3  11   49.88    1.73
   2   3  11   52.76    1.72
   2   3  11   52.33    1.73
   2   3  11   50.81    1.77
   2  -3  11   55.12    1.79
   2   3  11   52.21    1.78
   2   3  12   48.50    1.67
   2  -3  12   48.93    1.67
   2   3  12   48.66    1.66
   2  -3  12   46.89    1.64
   2   3  12   50.42    1.68
   2  -3  12   46.39    1.70
   2   3  12   45.19    1.63
   2   3  12   50.66    1.63
   2  -3  12   48.68    1.69
   2   3  12   44.01    1.60
   2   3  12   50.77    1.60
   2  -3  12   46.73    2.17
   2   3  12   44.58    2.12
   2   3  12   47.85    1.61
   2   3  12   47.68    1.60
   2   3  12   47.62    1.66
   2  -3  12   49.26    1.66
   2   3  13    5.89    0.36
   2   3  13    5.34    0.32
   2  -3  13    4.46    0.38
   2   3  13    5.59    0.37
   2   3  13    4.96    0.30
   2  -3  13    4.70    0.30
   2  -3  13    6.01    0.37
   2   3  13    5.56    0.35
   2   3  13    5.18    0.35
   2  -3  13    5.26    0.34
   2  -3  13    5.03    0.37
   2   3  13    5.09    0.37
   2   3  13    4.82    0.30
   2   3  13    5.16    0.33
   2   3  13    4.90    0.61
   2  -3  13    5.20    0.63
   2   3  13    4.91    0.32
   2   3  13    5.73    0.32
   2   3  13    5.73    0.36
   2  -3  13    6.14    0.37
   2  -3  14    1.11    0.22
   2   3  14    1.73    0.24
   2   3  14    0.96    0.21
   2  -3  14    1.13    0.18
   2   3  14    1.27    0.24
   2   3  14    1.55    0.22
   2   3  14    1.54    0.23
   2  -3  14    1.47    0.26
   2   3  14    1.19    0.23
   2  -3  14    1.34    0.23
   2   3  14    1.06    0.19
   2  -3  14    1.32    0.25
   2  -3  14    0.23    0.33
   2   3  14    1.36    0.40
   2   3  14    1.59    0.25
   2   3  14    1.36    0.21
   2  -3  14    1.48    0.27
   2  -3  15   33.54    1.28
   2  -3  15   38.73    1.33
   2  -3  15   38.47    1.30
   2   3  15   41.09    1.27
   2   3  15   39.80    1.31
   2  -3  15   39.94    1.31
   2   3  15   40.67    1.26
   2  -3  15   32.09    1.24
   2   3  15   33.12    1.24
   2   3  15   40.49    1.32
   2  -3  15   34.40    1.33
   2   3  15   39.65    1.31
   2  -3  16    0.10    0.14
   2   3  16    0.16    0.19
   2  -3  16    0.34    0.20
   2  -3  16    0.23    0.16
   2   3  16    0.33    0.15
   2  -3  16    0.20    0.19
   2   3  16    0.36    0.17
   2   3  16    0.11    0.16
   2  -3  16    0.13    0.15
   2  -3  17    9.39    0.42
   2   3  17   11.32    0.40
   2  -3  17   10.13    0.40
   2  -3  17   10.83    0.40
   2   3  17   10.55    0.40
   2   3  17   10.99    0.41
   2  -3  17    9.21    0.41
   2  -3  17    7.71    0.34
   2   3  17   11.39    0.41
   2  -3  17    7.79    0.36
   2  -3  18    0.63    0.12
   2  -3  18    0.75    0.12
   2   3  18    0.98    0.14
   2  -3  18    0.86    0.12
  -2  -4  19   20.03    0.65
  -2  -4  18    3.11    0.19
  -2  -4  18    2.74    0.16
  -2  -4  18    3.05    0.18
  -2  -4  18    2.61    0.19
  -2  -4  18    2.48    0.20
  -2  -4  17    7.61    0.38
  -2  -4  17    8.00    0.37
  -2   4  17   10.34    0.38
  -2  -4  17    6.78    0.32
  -2  -4  17    7.80    0.39
  -2  -4  17    8.84    0.41
  -2  -4  17    8.94    0.38
  -2  -4  17    7.76    0.36
  -2  -4  16    5.45    0.36
  -2   4  16    6.72    0.34
  -2  -4  16    5.91    0.36
  -2   4  16    5.73    0.29
  -2  -4  16    5.30    0.29
  -2   4  16    7.11    0.30
  -2  -4  16    6.75    0.30
  -2  -4  16    6.45    0.36
  -2  -4  16    5.80    0.34
  -2  -4  16    5.55    0.37
  -2  -4  16    5.49    0.31
  -2  -4  16    5.99    0.39
  -2   4  16    7.09    0.35
  -2  -4  15   29.12    1.10
  -2  -4  15   26.26    1.01
  -2   4  15   29.43    1.02
  -2  -4  15   28.48    1.06
  -2   4  15   30.32    1.01
  -2   4  15   31.56    1.02
  -2  -4  15   28.60    1.00
  -2   4  15   28.64    1.00
  -2  -4  15   27.83    1.05
  -2  -4  15   25.34    1.00
  -2   4  15   28.05    0.97
  -2  -4  15   29.66    1.08
  -2   4  14   39.57    1.28
  -2  -4  14   31.53    1.22
  -2  -4  14   37.48    1.25
  -2   4  14   38.19    1.25
  -2   4  14   38.31    1.26
  -2  -4  14   33.89    1.29
  -2   4  14   34.63    1.26
  -2   4  14   36.81    1.30
  -2  -4  14   36.70    1.32
  -2   4  14   36.52    1.25
  -2  -4  14   36.05    1.34
  -2  -4  14   32.87    1.26
  -2   4  14   34.23    1.23
  -2   4  14   37.33    1.24
  -2  -4  14   35.14    1.25
  -2   4  14   37.15    1.26
  -2  -4  14   32.47    1.25
  -2   4  14   37.19    1.21
  -2   4  14   33.83    1.63
  -2  -4  14   33.66    1.63
  -2   4  13   84.24    2.58
  -2  -4  13   69.78    2.54
  -2   4  13   79.62    2.61
  -2   4  13   81.53    2.55
  -2  -4  13   83.76    2.56
  -2   4  13   82.36    2.61
  -2   4  13   78.12    2.55
  -2   4  13   74.16    2.57
  -2  -4  13   77.45    2.61
  -2   4  13   81.16    2.56
  -2  -4  13   78.68    2.62
  -2   4  13   79.78    2.56
  -2  -4  13   75.12    2.64
  -2   4  13   74.17    2.54
  -2   4  13   87.38    2.58
  -2  -4  13   73.70    2.58
  -2   4  13   78.67    2.53
  -2   4  13   76.67    2.56
  -2  -4  13   76.52    2.56
  -2  -4  13   77.41    2.59
  -2   4  13   76.96    2.51
  -2   4  13   77.06    2.57
  -2   4  13   82.31    3.02
  -2  -4  13   79.47    3.02
  -2   4  12   41.24    1.33
  -2   4  12   38.79    1.39
  -2  -4  12   34.59    1.29
  -2   4  12   36.72    1.36
  -2   4  12   37.34    1.34
  -2  -4  12   39.74    1.31
  -2   4  12   41.75    1.31
  -2   4  12   34.63    1.29
  -2   4  12   37.92    1.30
  -2  -4  12   35.29    1.34
  -2   4  12   34.44    1.32
  -2  -4  12   35.17    1.36
  -2   4  12   39.00    1.31
  -2  -4  12   37.23    1.37
  -2  -4  12   34.42    1.38
  -2   4  12   37.30    1.31
  -2   4  12   43.48    1.33
  -2   4  12   36.83    1.30
  -2   4  12   38.46    1.29
  -2  -4  12   36.66    1.31
  -2   4  12   38.48    1.32
  -2   4  12   37.54    1.32
  -2  -4  12   34.82    1.34
  -2   4  12   36.80    1.26
  -2  -4  12   36.99    1.72
  -2   4  12   38.54    1.72
  -2   4  11  167.03    5.05
  -2  -4  11  147.41    5.04
  -2   4  11  154.27    5.10
  -2   4  11  156.33    5.10
  -2   4  11  156.21    5.07
  -2  -4  11  181.40    5.06
  -2   4  11  177.06    5.06
  -2   4  11  146.39    5.04
  -2  -4  11  149.02    5.08
  -2   4  11  165.28    5.02
  -2   4  11  153.14    5.03
  -2   4  11  155.17    5.07
  -2   4  11  163.48    5.04
  -2   4  11  192.94    5.08
  -2  -4  11  159.17    5.10
  -2   4  11  156.78    5.04
  -2   4  11  175.03    5.05
  -2   4  11  150.96    5.01
  -2   4  11  152.46    5.04
  -2  -4  11  154.99    5.05
  -2   4  11  161.05    5.05
  -2   4  11  153.20    4.99
  -2  -4  11  150.44    5.07
  -2  -4  11  160.96    5.49
  -2   4  11  163.31    5.49
  -2   4  10    3.69    0.26
  -2   4  10    3.70    0.32
  -2   4  10    3.71    0.29
  -2   4  10    3.27    0.26
  -2   4  10    3.89    0.31
  -2  -4  10    3.42    0.28
  -2   4  10    3.68    0.23
  -2   4  10    3.51    0.25
  -2   4  10    4.07    0.29
  -2  -4  10    3.65    0.30
  -2  -4  10    4.43    0.28
  -2   4  10    4.53    0.28
  -2   4  10    3.51    0.28
  -2  -4  10    4.19    0.26
  -2  -4  10    3.77    0.29
  -2   4  10    3.59    0.27
  -2   4  10    3.33    0.22
  -2   4  10    3.51    0.26
  -2   4  10    3.55    0.26
  -2   4  10    3.35    0.24
  -2  -4  10    3.78    0.47
  -2   4  10    4.08    0.48
  -2   4  10    3.63    0.26
  -2   4  10    3.61    0.28
  -2  -4  10    3.56    0.26
  -2   4  10    3.18    0.25
  -2  -4   9    8.78    0.65
  -2   4   9    9.56    0.66
  -2  -4   9   10.61    0.44
  -2   4   9    9.92    0.43
  -2   4   9    9.04    0.47
  -2   4   9   10.04    0.44
  -2  -4   8   96.10    3.58
  -2   4   8   96.33    3.59
  -2  -4   8  107.48    3.31
  -2   4   8  109.67    3.32
  -2  -4   8   97.47    3.67
  -2   4   8   93.18    3.65
  -2   4   7    0.41    0.12
  -2  -4   7    0.63    0.13
  -2  -4   7    1.19    0.32
  -2   4   7    0.65    0.23
  -2  -4   7    0.98    0.26
  -2   4   6    8.10    0.56
  -2  -4   6    8.31    0.56
  -2  -4   6    8.37    0.49
  -2   4   6    7.28    0.48
  -2  -4   5    4.10    0.39
  -2   4   5    3.72    0.38
  -2   4   5    3.38    0.31
  -2  -4   5    4.07    0.32
  -2   4   4  764.16   24.80
  -2  -4   4  811.15   24.81
  -2  -4   4  815.67   24.72
  -2   4   4  799.74   24.72
  -2   4   3 3200.68   97.48
  -2   4   3 3068.07   97.37
  -2  -4   3 3243.50   97.37
  -2  -4   2   36.21    1.26
  -2   4   2   32.54    1.24
  -2   4   1   23.82    0.88
  -2  -4   1   23.64    0.88
  -2  -4   0   10.09    0.42
  -2   4   0    9.73    0.42
  -2   4   0   11.51    0.55
  -2   4   0   12.38    0.59
   2   4   0   11.51    0.47
   2   4   1  812.25   26.39
   2  -4   1  844.62   26.37
   2   4   1  830.00   26.36
   2   4   1  854.08   26.42
  -2   4  -1  902.44   26.41
  -2   4  -1  917.33   26.46
   2  -4   2  503.83   15.45
   2   4   2  493.35   15.44
   2   4   2  495.33   15.49
   2  -4   3  120.63    3.84
   2   4   3  115.20    3.82
   2   4   3  116.36    3.86
   2  -4   4    9.18    0.53
   2   4   4    8.18    0.50
  -2  -4  -4    9.47    0.50
   2   4   5  270.19    8.67
   2  -4   5  276.58    8.69
  -2  -4  -5  269.37    8.56
   2   4   6    8.61    0.37
   2   4   6    8.77    0.60
   2  -4   6    9.12    0.61
   2   4   7  337.50   10.77
   2  -4   7  345.48   10.77
   2  -4   7  353.80   10.77
   2   4   7  344.12   10.77
   2   4   7  365.93   11.16
   2  -4   7  372.20   11.18
   2  -4   8    1.39    0.18
   2   4   8    1.49    0.18
   2   4   8    1.75    0.37
   2  -4   8    1.67    0.37
   2  -4   8    1.57    0.18
   2   4   8    1.38    0.17
   2  -4   9   73.55    2.31
   2  -4   9   68.35    2.33
   2   4   9   72.07    2.34
   2  -4   9   67.96    2.28
   2   4   9   66.32    2.28
   2   4   9   70.63    2.24
   2   4   9   69.86    2.71
   2  -4   9   70.72    2.75
   2   4   9   68.45    2.28
   2  -4   9   68.52    2.29
   2   4   9   68.86    2.25
   2   4   9   72.56    2.25
   2  -4  10    2.19    0.22
   2  -4  10    2.68    0.30
   2   4  10    2.55    0.24
   2   4  10    2.08    0.24
   2   4  10    2.38    0.22
   2   4  10    2.55    0.22
   2  -4  10    2.06    0.21
   2  -4  10    2.27    0.25
   2   4  10    2.27    0.26
   2  -4  10    2.50    0.24
   2   4  10    2.57    0.24
   2   4  10    2.11    0.23
   2  -4  10    2.00    0.25
   2  -4  10    2.11    0.23
   2   4  10    2.42    0.23
   2   4  10    2.22    0.26
   2   4  10    2.64    0.46
   2  -4  10    2.25    0.47
  -2   4 -11    1.21    0.19
   2  -4  11    1.05    0.23
   2   4  11    1.27    0.21
   2  -4  11    1.28    0.22
   2  -4  11    1.34    0.22
   2   4  11    1.23    0.22
   2  -4  11    1.19    0.26
   2   4  11    1.38    0.23
   2   4  11    1.09    0.20
   2   4  11    1.32    0.21
   2  -4  11    1.18    0.25
   2   4  11    1.07    0.26
   2   4  11    1.49    0.23
   2   4  11    0.93    0.23
   2   4  11    1.26    0.40
   2  -4  11    1.43    0.42
   2   4  11    1.40    0.22
   2  -4  11    1.20    0.21
   2   4  12   26.17    0.94
   2  -4  12   24.50    0.93
   2  -4  12   23.81    0.92
   2   4  12   25.92    0.95
   2  -4  12   21.52    0.97
   2   4  12   23.03    0.93
   2   4  12   26.30    0.93
   2  -4  12   24.33    0.97
   2  -4  12   25.71    0.94
   2   4  12   25.19    0.94
   2   4  12   24.81    0.89
   2   4  12   24.89    0.90
   2   4  12   24.77    0.88
  -2   4 -12   23.30    0.90
   2   4  12   24.94    0.97
   2  -4  12   23.83    1.36
   2   4  12   24.77    1.36
   2   4  13   -0.05    0.16
   2  -4  13   -0.10    0.22
   2   4  13    0.04    0.16
   2   4  13    0.41    0.23
   2  -4  13    0.08    0.23
   2   4  13   -0.06    0.18
   2   4  13   -0.09    0.19
   2   4  13   -0.11    0.18
   2  -4  13    0.01    0.18
   2   4  13   -0.13    0.20
   2  -4  13    0.20    0.18
   2   4  13    0.14    0.20
   2   4  13    0.46    0.19
   2  -4  13   -0.14    0.34
   2   4  13   -0.09    0.30
   2   4  14   75.43    2.33
   2   4  14   75.72    2.38
   2   4  14   73.27    2.37
   2  -4  14   63.83    2.40
   2  -4  14   72.33    2.40
   2  -4  14   72.45    2.37
   2   4  14   71.80    2.37
   2   4  14   73.18    2.38
   2  -4  14   70.06    2.35
   2   4  14   69.46    2.39
   2  -4  15    0.98    0.24
   2   4  15    1.00    0.20
   2  -4  15    0.90    0.19
   2   4  15    0.76    0.18
   2   4  15    0.90    0.21
   2  -4  15    0.51    0.21
   2  -4  15    0.59    0.21
   2  -4  15    0.42    0.19
   2   4  15    0.80    0.21
   2  -4  16    6.07    0.32
   2  -4  16    6.12    0.29
   2   4  16    6.15    0.29
   2  -4  16    4.60    0.25
   2   4  16    6.08    0.31
   2  -4  16    4.69    0.30
   2  -4  16    4.38    0.28
   2   4  16    6.09    0.31
   2  -4  17    0.13    0.14
   2   4  17    0.12    0.13
   2  -4  17    0.18    0.14
   2   4  17    0.11    0.13
   2  -4  17    0.18    0.09
   2  -4  18    0.63    0.10
   2  -4  18    0.60    0.10
  -2  -5  18   55.20    1.66
  -2  -5  18   49.77    1.67
  -2  -5  18   52.29    1.66
  -2  -5  18   51.64    1.65
  -2  -5  17   22.37    0.74
  -2  -5  17   19.42    0.74
  -2  -5  17   21.55    0.77
  -2  -5  17   19.57    0.75
  -2  -5  17   20.59    0.71
  -2  -5  16   42.95    1.33
  -2  -5  16   39.20    1.31
  -2  -5  16   35.52    1.33
  -2  -5  16   36.25    1.27
  -2  -5  16   43.29    1.38
  -2   5  15    7.95    0.35
  -2  -5  15    7.82    0.43
  -2  -5  15    8.14    0.44
  -2  -5  15    7.03    0.37
  -2   5  15    8.94    0.40
  -2  -5  15    7.68    0.46
  -2  -5  15    7.30    0.41
  -2   5  15    8.95    0.39
  -2  -5  14  160.09    5.33
  -2   5  14  158.34    5.31
  -2  -5  14  172.41    5.35
  -2  -5  14  171.56    5.27
  -2   5  14  170.89    5.26
  -2   5  14  178.16    5.28
  -2  -5  14  162.51    5.38
  -2  -5  14  153.88    5.29
  -2   5  14  166.25    5.28
  -2   5  14  179.75    5.27
  -2   5  14  176.00    5.28
  -2   5  14  174.73    5.24
  -2  -5  14  143.57    5.27
  -2   5  14  177.61    5.35
  -2   5  13   70.86    2.12
  -2   5  13   65.39    2.16
  -2   5  13   58.18    2.09
  -2  -5  13   65.68    2.07
  -2   5  13   63.80    2.07
  -2   5  13   61.10    2.13
  -2  -5  13   60.56    2.14
  -2   5  13   66.91    2.13
  -2  -5  13   63.65    2.16
  -2  -5  13   59.99    2.18
  -2   5  13   64.92    2.08
  -2   5  13   61.52    2.09
  -2  -5  13   56.71    2.10
  -2   5  13   64.14    2.07
  -2   5  13   64.51    2.09
  -2  -5  13   62.90    2.08
  -2   5  13   65.39    2.04
  -2   5  13   59.21    2.45
  -2   5  12    1.52    0.23
  -2   5  12    1.52    0.24
  -2  -5  12    1.20    0.28
  -2   5  12    1.25    0.23
  -2   5  12    1.35    0.24
  -2  -5  12    1.01    0.22
  -2   5  12    1.27    0.20
  -2  -5  12    1.08    0.20
  -2   5  12    1.18    0.18
  -2  -5  12    1.39    0.19
  -2  -5  12    1.14    0.26
  -2  -5  12    1.32    0.24
  -2   5  12    1.39    0.36
  -2  -5  12    1.28    0.35
  -2   5  12    1.24    0.23
  -2   5  12    1.21    0.20
  -2   5  12    1.19    0.23
  -2   5  12    1.15    0.19
  -2   5  12    1.19    0.25
  -2   5  12    1.97    0.26
  -2   5  12    1.26    0.29
  -2   5  12    1.34    0.21
  -2   5  12    1.16    0.27
  -2   5  11  136.21    4.07
  -2   5  11  123.36    4.14
  -2   5  11  126.99    4.09
  -2  -5  11  131.88    4.04
  -2   5  11  132.57    4.04
  -2   5  11  122.09    4.09
  -2  -5  11  121.23    4.12
  -2   5  11  128.36    4.07
  -2   5  11  137.41    4.06
  -2   5  11  126.59    4.11
  -2  -5  11  128.14    4.13
  -2   5  11  124.21    4.05
  -2   5  11  128.23    4.07
  -2   5  11  127.05    4.03
  -2   5  11  121.07    4.05
  -2  -5  11  122.62    4.05
  -2  -5  11  120.31    4.09
  -2   5  11  128.44    4.01
  -2   5  11  133.17    4.07
  -2  -5  11  129.57    4.47
  -2   5  11  125.35    4.45
  -2   5  10    3.46    0.27
  -2   5  10    3.46    0.31
  -2   5  10    3.51    0.25
  -2   5  10    2.95    0.29
  -2  -5  10    3.53    0.28
  -2   5  10    3.36    0.27
  -2   5  10    3.12    0.22
  -2  -5  10    3.50    0.22
  -2   5  10    3.40    0.31
  -2   5  10    3.64    0.28
  -2  -5  10    3.49    0.29
  -2   5  10    3.25    0.25
  -2   5  10    2.97    0.28
  -2   5  10    3.45    0.25
  -2  -5  10    4.00    0.31
  -2  -5  10    3.15    0.33
  -2   5  10    3.26    0.25
  -2   5  10    3.62    0.26
  -2   5  10    3.42    0.24
  -2   5  10    3.44    0.24
  -2   5  10    4.15    0.45
  -2  -5  10    3.41    0.42
  -2   5  10    3.50    0.21
  -2   5  10    2.95    0.26
  -2   5   9  123.60    3.91
  -2   5   9  115.73    3.87
  -2   5   9  124.30    3.90
  -2  -5   9  113.17    3.88
  -2   5   9  117.80    3.83
  -2   5   9  123.13    3.92
  -2   5   9  117.31    3.82
  -2  -5   9  118.23    3.92
  -2   5   9  122.60    3.85
  -2   5   9  120.31    3.80
  -2   5   9  119.23    3.81
  -2  -5   9  126.59    3.82
  -2   5   9  126.13    3.84
  -2   5   9  115.19    3.90
  -2  -5   9  120.90    4.15
  -2   5   9  122.52    4.16
  -2   5   9  113.18    3.85
  -2   5   9  119.75    3.89
  -2   5   9  129.61    3.83
  -2   5   9  123.56    3.84
  -2   5   9  120.60    3.78
  -2  -5   8    1.71    0.15
  -2   5   8    1.63    0.15
  -2  -5   8    1.27    0.27
  -2   5   8    1.30    0.27
  -2   5   7    7.34    0.31
  -2  -5   7    7.57    0.31
  -2   5   7    7.90    0.57
  -2  -5   7    8.05    0.59
  -2  -5   7    7.35    0.50
  -2   5   7    7.37    0.51
  -2   5   7    6.78    0.33
  -2   5   6    2.91    0.35
  -2  -5   6    4.21    0.33
  -2   5   6    3.25    0.30
  -2   5   6    3.51    0.21
  -2  -5   6    3.54    0.37
  -2  -5   5  452.11   12.97
  -2   5   5  401.63   12.84
  -2  -5   5  413.58   13.05
  -2   5   5  409.91   13.04
  -2   5   4   23.35    0.97
  -2  -5   4   25.58    0.99
  -2   5   3   59.44    2.11
  -2  -5   3   56.87    1.91
  -2   5   3   53.71    1.90
  -2   5   2   22.45    0.96
  -2   5   2   22.57    0.98
  -2   5   2   19.34    0.75
  -2  -5   2   19.29    0.75
  -2   5   1  128.47    3.55
  -2   5   1  131.12    3.59
  -2   5   1  125.57    3.54
  -2  -5   1   99.83    3.29
   2  -5   0   18.11    0.63
   2   5   0   17.74    0.63
  -2   5   0   24.01    0.90
   2   5   0   23.41    0.77
  -2   5   0   22.60    0.86
  -2   5   0   20.25    0.82
  -2  -5   0   16.65    0.62
   2   5   1  176.10    5.07
  -2   5  -1  146.17    4.89
  -2   5  -1  201.73    5.11
   2   5   1  195.55    5.13
  -2   5  -1  201.81    5.17
  -2  -5  -1  152.37    4.89
   2  -5   1  146.49    4.93
   2   5   1  144.73    4.92
   2  -5   2   14.16    0.61
   2   5   2   14.26    0.61
   2   5   2   15.75    0.72
  -2   5  -2   19.13    0.79
   2   5   2   18.54    0.77
   2   5   2   14.98    0.58
   2   5   3   26.43    1.07
   2  -5   3   24.29    0.95
   2   5   3   23.02    0.93
   2   5   4   73.56    2.40
   2   5   4   72.99    2.53
   2  -5   4   76.27    2.55
  -2  -5  -5  291.34    9.04
   2   5   5  280.61    9.09
   2  -5   5  283.23    9.10
   2  -5   6   32.69    1.33
   2   5   6   31.93    1.31
   2   5   6   30.31    1.03
   2   5   6   30.32    1.03
   2   5   7    7.36    0.56
   2  -5   7    7.25    0.56
   2   5   7    6.90    0.32
   2  -5   7    6.83    0.32
   2  -5   7    7.02    0.32
   2   5   7    6.59    0.32
   2  -5   8    3.87    0.25
   2   5   8    3.63    0.24
   2   5   8    4.06    0.47
   2  -5   8    3.82    0.47
   2   5   8    4.26    0.26
   2  -5   8    3.93    0.31
   2   5   8    4.13    0.26
   2  -5   8    4.01    0.32
   2  -5   8    3.51    0.24
   2   5   8    3.70    0.24
   2   5   9   84.40    2.73
   2  -5   9   85.57    2.73
  -2   5  -9   80.43    2.75
   2   5   9   88.88    2.70
   2  -5   9   78.42    2.75
   2  -5   9   86.43    3.19
   2   5   9   81.74    3.14
   2  -5   9   92.25    2.77
   2   5   9   85.17    2.80
   2  -5   9   83.50    2.80
   2   5   9   82.91    2.73
   2  -5   9   85.92    2.74
   2   5   9   83.26    2.73
   2   5   9   82.98    2.74
   2  -5  10   18.45    0.72
   2   5  10   18.89    0.71
   2   5  10   19.09    0.69
   2  -5  10   16.98    0.72
   2  -5  10   18.37    0.72
   2   5  10   17.56    0.71
   2  -5  10   18.19    1.08
   2   5  10   17.94    1.06
   2   5  10   18.42    0.77
   2   5  10   18.62    0.79
   2   5  10   18.24    0.73
   2   5  10   18.66    0.71
   2  -5  10   17.35    0.77
   2  -5  11   38.16    1.39
   2  -5  11   39.85    1.50
   2   5  11   41.07    1.48
  -2   5 -11   40.19    1.41
   2  -5  11   40.76    1.45
   2  -5  11   41.85    1.41
   2   5  11   40.39    1.40
   2   5  11   42.92    1.37
   2  -5  11   36.74    1.40
   2  -5  11   41.97    1.41
   2   5  11   41.09    1.40
   2  -5  11   37.74    1.45
   2   5  11   39.44    1.43
   2  -5  11   42.14    1.47
   2   5  11   41.67    1.40
   2   5  11   40.80    1.45
   2  -5  11   38.55    1.82
   2   5  11   39.61    1.82
   2   5  12   37.56    1.37
   2  -5  12   37.84    1.38
   2  -5  12   34.39    1.74
   2   5  12   34.99    1.72
   2   5  12   41.58    1.30
   2   5  12   38.09    1.39
  -2   5 -12   36.29    1.32
   2  -5  12   37.59    1.33
   2   5  12   37.04    1.32
   2   5  12   37.96    1.37
   2  -5  12   37.69    1.32
   2   5  12   39.54    1.37
   2   5  12   39.89    1.33
   2  -5  12   36.87    1.38
   2  -5  12   34.51    1.38
   2   5  13    2.29    0.42
   2   5  13    2.84    0.30
  -2   5 -13    2.84    0.24
   2  -5  13    2.29    0.23
   2   5  13    2.86    0.24
   2   5  13    2.90    0.27
   2  -5  13    2.89    0.30
   2   5  13    2.44    0.25
   2   5  13    3.10    0.25
   2   5  13    2.43    0.26
   2  -5  13    2.51    0.30
   2  -5  13    2.73    0.24
   2   5  14    8.25    0.38
   2  -5  14    7.67    0.38
   2   5  14    7.64    0.41
   2  -5  14    7.11    0.37
   2   5  14    7.94    0.40
   2   5  14    8.30    0.39
   2  -5  14    6.53    0.41
   2  -5  14    6.95    0.41
   2   5  14    7.38    0.37
   2   5  14    7.34    0.42
   2  -5  15   32.25    1.14
   2   5  15   35.36    1.15
   2   5  15   32.77    1.11
   2  -5  15   28.78    1.14
   2  -5  15   31.16    1.14
   2  -5  15   35.27    1.13
   2   5  15   31.33    1.14
   2  -5  16    3.48    0.24
   2  -5  16    3.49    0.26
   2   5  16    3.83    0.25
   2  -5  16    3.38    0.19
   2   5  16    4.00    0.24
   2   5  16    3.63    0.23
   2  -5  17    0.55    0.14
   2  -5  17    1.00    0.13
   2  -5  18    0.04    0.07
   2  -5  18    0.00    0.06
  -2  -6  18    0.79    0.09
  -2  -6  17    2.07    0.19
  -2  -6  17    2.28    0.20
  -2  -6  17    2.01    0.13
  -2  -6  17    1.95    0.18
  -2  -6  16    2.04    0.24
  -2  -6  16    1.74    0.17
  -2  -6  16    2.14    0.20
  -2  -6  16    1.86    0.21
  -2  -6  15    3.85    0.28
  -2  -6  15    4.55    0.35
   2   6 -15    3.73    0.24
  -2  -6  15    4.31    0.29
  -2   6  14   31.19    1.14
  -2   6  14   30.58    1.11
  -2  -6  14   30.41    1.12
  -2   6  14   30.80    1.08
  -2  -6  14   30.28    1.17
  -2   6  14   35.09    1.08
  -2  -6  14   26.23    1.05
  -2   6  14   31.23    1.03
  -2  -6  14   32.17    1.14
  -2  -6  13    0.64    0.28
  -2   6  13    0.53    0.19
  -2  -6  13    0.59    0.19
  -2   6  13    0.45    0.22
  -2   6  13    0.55    0.24
  -2  -6  13    0.42    0.23
  -2   6  13    0.48    0.21
  -2   6  13    0.75    0.19
  -2  -6  13    0.49    0.21
  -2  -6  13    0.30    0.23
  -2   6  13    0.58    0.18
  -2   6  12  136.07    4.26
  -2   6  12  134.44    4.19
  -2   6  12  128.03    4.27
  -2  -6  12  124.67    4.30
  -2  -6  12  125.75    4.29
  -2   6  12  127.34    4.29
  -2  -6  12  134.82    4.31
  -2   6  12  138.26    4.22
  -2   6  12  134.27    4.26
  -2   6  12  141.16    4.21
  -2   6  12  135.41    4.18
  -2   6  12  131.63    4.21
  -2   6  12  130.40    4.32
  -2   6  11  135.28    4.30
  -2   6  11  131.07    4.23
  -2   6  11  131.65    4.18
  -2   6  11  126.84    4.26
  -2  -6  11  127.52    4.29
  -2   6  11  135.16    4.29
  -2  -6  11  129.16    4.28
  -2   6  11  138.64    4.20
  -2   6  11  136.09    4.24
  -2   6  11  138.86    4.18
  -2   6  11  138.19    4.16
  -2   6  11  123.39    4.18
  -2   6  11  127.33    4.30
  -2   6  10    3.67    0.34
  -2  -6  10    3.37    0.27
  -2   6  10    3.94    0.28
  -2   6  10    3.94    0.22
  -2   6  10    3.77    0.32
  -2   6  10    3.53    0.30
  -2  -6  10    3.84    0.32
  -2  -6  10    3.59    0.32
  -2   6  10    3.75    0.35
  -2  -6  10    4.16    0.36
  -2   6  10    4.41    0.28
  -2   6  10    3.37    0.28
   2   6 -10    3.77    0.27
  -2   6  10    3.89    0.27
  -2   6  10    4.15    0.42
  -2   6  10    3.93    0.32
  -2   6  10    4.32    0.24
  -2   6   9   38.43    1.41
  -2   6   9   40.08    1.41
  -2   6   9   36.54    1.36
  -2   6   9   38.24    1.30
  -2  -6   9   36.90    1.42
  -2   6   9   38.64    1.43
  -2   6   9   37.88    1.37
  -2  -6   9   38.32    1.45
  -2   6   9   40.10    1.33
  -2   6   9   40.35    1.38
  -2   6   9   43.03    1.33
  -2   6   9   36.35    1.58
  -2  -6   9   35.09    1.38
  -2   6   9   42.13    1.44
  -2   6   9   42.76    1.30
  -2   6   9   43.76    1.36
  -2   6   8   15.34    0.65
  -2   6   8   14.53    0.66
  -2  -6   8   13.39    0.62
  -2   6   8   15.01    0.65
  -2  -6   8   14.98    0.66
  -2   6   8   14.34    0.59
   2   6  -8   13.83    0.61
  -2  -6   8   13.82    0.65
  -2   6   8   15.58    0.55
  -2   6   8   16.39    0.58
  -2   6   8   15.21    0.65
  -2   6   8   13.44    0.60
  -2   6   8   15.07    0.64
  -2   6   8   13.94    0.63
  -2   6   8   14.39    0.74
  -2  -6   7   74.16    2.42
  -2   6   7   78.87    2.44
  -2   6   6    2.59    0.20
  -2   6   5  102.99    3.29
  -2   6   4   95.95    3.07
   2   6  -3    0.68    0.15
  -2   6   3    0.80    0.34
   2   6  -2  162.06    5.16
  -2   6   2  173.02    5.47
   2   6  -1  128.79    4.14
   2   6  -1  138.72    4.27
  -2   6   1  131.41    4.39
  -2   6   1  125.98    4.40
  -2   6   1  131.64    4.39
   2   6   0  396.34   13.09
  -2   6   0  430.66   13.30
  -2   6   0  407.71   13.32
  -2   6   0  462.16   13.33
   2   6   0  468.64   13.31
   2   6   0  423.43   13.23
   2   6   1  145.89    4.91
  -2   6  -1  158.61    5.09
  -2   6  -1  179.01    5.13
  -2   6  -1  162.68    5.15
   2   6   1  167.03    5.14
   2   6   1  146.07    5.06
   2   6   2  145.11    4.72
  -2   6  -2  159.68    4.94
  -2   6  -2  162.90    4.90
   2   6   2  150.27    4.95
   2   6   2  137.82    4.89
   2   6   3  607.09   19.15
   2   6   3  606.07   19.41
  -2   6  -3  664.66   19.37
   2   6   4   13.61    0.61
  -2  -6  -5   13.71    0.69
   2   6   5   13.64    0.66
   2   6   6   62.69    2.26
   2  -6   7   82.60    2.68
   2   6   7   86.53    2.69
   2   6   7   72.30    2.83
   2  -6   7   72.75    2.85
   2   6   7   79.34    2.60
   2  -6   7   84.25    2.69
  -2   6  -7   80.62    2.65
   2  -6   8    1.46    0.23
   2   6   8    1.67    0.30
  -2   6  -8    1.42    0.21
   2   6   8    1.62    0.22
   2  -6   8    1.67    0.25
   2  -6   8    1.39    0.25
   2   6   8    1.77    0.26
   2   6   8    1.42    0.19
   2   6   9    4.40    0.26
  -2   6  -9    4.40    0.33
   2  -6   9    4.14    0.32
   2   6   9    4.17    0.27
   2   6   9    4.34    0.48
   2   6   9    4.67    0.31
   2  -6   9    5.16    0.40
   2   6   9    5.07    0.35
   2  -6   9    5.02    0.37
   2   6   9    4.88    0.38
   2   6   9    4.58    0.38
   2   6  10   45.40    1.53
   2  -6  10   45.47    1.63
   2   6  10   46.99    1.61
  -2   6 -10   44.38    1.58
   2  -6  10   41.73    1.58
  -2   6 -10   48.72    1.60
   2   6  10   48.49    1.58
   2   6  10   44.43    1.53
   2   6  10   48.87    1.65
   2   6  10   42.70    1.88
   2  -6  11   33.55    1.25
   2  -6  11   30.64    1.20
   2   6  11   35.20    1.27
   2   6  11   31.63    1.16
   2   6  11   37.15    1.23
   2   6  11   34.91    1.27
  -2   6 -11   35.65    1.23
   2   6  11   34.06    1.17
   2   6  11   36.52    1.26
   2  -6  11   30.61    1.24
   2  -6  11   34.89    1.28
   2  -6  12   68.04    2.28
   2   6  12   71.74    2.32
  -2   6 -12   68.02    2.24
   2   6  12   68.67    2.29
   2  -6  12   65.93    2.30
   2   6  12   66.04    2.20
   2   6  12   70.81    2.28
   2  -6  12   60.72    2.27
   2   6  12   69.84    2.29
   2  -6  13    2.80    0.22
  -2   6 -13    2.92    0.25
   2   6  13    3.05    0.31
   2   6  13    3.17    0.29
   2   6  13    2.63    0.26
   2  -6  13    2.96    0.30
   2   6  13    3.30    0.28
   2  -6  13    2.53    0.27
   2   6  13    2.97    0.23
   2   6  14   15.30    0.58
   2   6  14   16.18    0.62
   2  -6  14   13.91    0.56
   2   6  14   16.22    0.65
  -2   6 -14   14.40    0.58
   2   6  14   14.28    0.60
   2   6  14   15.04    0.61
   2   6  14   16.22    0.63
   2  -6  14   14.43    0.63
   2   6  15    0.61    0.18
   2   6  15    0.25    0.18
   2  -6  15    0.18    0.18
   2   6  15    0.32    0.17
   2  -6  15    0.37    0.16
   2   6  16   36.42    1.20
   2  -6  16   36.68    1.18
   2  -6  16   36.17    1.20
   2  -6  17    3.21    0.18
   2  -6  17    2.88    0.15
   2  -6  17    2.84    0.19
  -2  -7  17    0.23    0.11
  -2  -7  17    0.17    0.11
  -2  -7  16    2.51    0.22
  -2  -7  16    2.26    0.17
  -2  -7  16    2.33    0.19
  -2  -7  16    2.08    0.14
   2   7 -16    2.26    0.14
  -2  -7  15    5.91    0.31
  -2  -7  15    6.65    0.34
   2   7 -15    7.11    0.32
  -2  -7  15    6.07    0.37
  -2  -7  14    0.27    0.19
  -2   7  14    0.10    0.18
  -2  -7  14    0.05    0.18
  -2   7  14    0.14    0.18
  -2  -7  14    0.08    0.19
  -2  -7  14    0.11    0.23
  -2   7  14    0.10    0.16
  -2   7  13    9.86    0.45
  -2   7  13    8.97    0.39
  -2  -7  13    8.87    0.48
  -2   7  13    9.55    0.51
  -2  -7  13    9.51    0.48
  -2  -7  13    9.02    0.52
  -2  -7  13    8.88    0.47
  -2   7  13    9.44    0.48
  -2   7  13    9.08    0.45
  -2   7  12    0.86    0.22
  -2   7  12    0.67    0.27
  -2   7  12    0.50    0.20
  -2  -7  12    0.54    0.24
  -2  -7  12    0.43    0.23
  -2  -7  12    0.59    0.24
  -2   7  12    0.34    0.23
  -2   7  12    0.29    0.25
  -2   7  12    0.82    0.23
  -2  -7  11    9.12    0.52
  -2   7  11    9.20    0.47
   2   7 -11    9.28    0.45
  -2   7  11   10.18    0.41
  -2   7  11    9.37    0.53
  -2  -7  11    9.82    0.56
  -2  -7  11   10.36    0.51
  -2  -7  11    8.57    0.45
  -2   7  11    9.52    0.52
  -2   7  11    9.39    0.49
  -2  -7  10   10.26    0.56
  -2  -7  10   10.79    0.55
  -2   7  10   10.47    0.51
   2   7 -10   10.47    0.51
  -2   7  10   11.36    0.45
  -2   7  10   11.51    0.56
  -2  -7  10    9.04    0.50
  -2   7  10   11.75    0.59
  -2  -7  10   11.22    0.60
  -2   7  10   11.66    0.47
  -2   7  10   10.74    0.57
  -2  -7   9    1.91    0.30
  -2   7   9    2.40    0.23
  -2   7   9    2.16    0.31
  -2   7   9    2.43    0.22
  -2   7   9    2.52    0.27
  -2   7   9    2.32    0.28
  -2   7   9    1.95    0.27
  -2  -7   9    2.22    0.25
  -2   7   9    2.68    0.30
  -2   7   9    2.23    0.25
  -2  -7   9    2.07    0.26
  -2  -7   9    2.23    0.29
   2   7  -8   47.38    1.64
  -2   7   8   46.62    1.61
  -2   7   8   47.82    1.66
  -2  -7   8   45.81    1.64
  -2   7   8   45.46    1.65
  -2   7   8   46.22    1.62
  -2   7   8   46.35    1.65
  -2   7   8   47.57    1.53
  -2  -7   8   45.47    1.65
  -2   7   8   47.37    1.68
  -2   7   8   50.79    1.55
  -2  -7   8   44.53    1.67
  -2  -7   7   32.34    1.21
   2   7  -7   31.35    1.18
  -2   7   7   31.06    1.14
  -2   7   7   35.22    1.24
  -2  -7   7   31.79    1.19
  -2   7   7   33.96    1.20
  -2   7   7   31.30    1.16
  -2   7   7   34.66    1.21
  -2   7   7   30.21    1.14
  -2   7   7   34.34    1.08
  -2   7   7   31.00    1.17
  -2   7   6   28.10    1.07
  -2   7   6   30.18    1.11
  -2   7   6   31.34    1.08
   2   7  -6   30.91    1.12
  -2  -7   6   30.95    1.14
  -2  -7   6   30.72    1.12
  -2   7   6   30.96    1.14
   2   7  -5  114.74    3.63
  -2   7   5  113.10    3.65
   2   7  -4  140.49    4.37
  -2   7   4  134.87    4.38
  -2   7   3   16.17    0.96
   2   7  -3   16.18    0.64
   2   7  -2   63.39    2.13
  -2   7   2   59.74    2.29
   2   7  -2   57.29    1.96
  -2   7   1   29.63    1.28
   2   7  -1   27.75    1.14
  -2   7   1   29.90    1.29
   2   7  -1   27.70    1.00
  -2   7   0  208.46    6.88
   2   7   0  231.89    6.89
  -2   7   0  222.59    6.90
  -2   7   0  197.30    6.89
   2   7   0  204.91    6.80
   2   7   0  207.54    6.62
  -2   7  -1   89.62    2.89
  -2   7  -1   78.67    2.88
   2   7   1   87.11    2.92
  -2   7  -1   86.78    2.89
   2   7   1   76.01    2.82
   2   7   1   76.14    2.62
   2   7   2    5.86    0.53
  -2   7  -2    5.94    0.51
  -2   7  -2    6.69    0.55
  -2   7  -2    6.36    0.49
   2   7   2    5.61    0.48
   2   7   2    5.70    0.35
  -2   7  -3    3.99    0.44
  -2   7  -3    4.30    0.43
   2   7   3    3.29    0.45
   2   7   3    3.99    0.30
  -2   7  -4    6.23    0.54
   2   7   5   66.34    2.30
   2  -7   5   70.65    2.35
  -2   7  -5   68.10    2.56
  -2   7  -5   74.88    2.34
   2   7   6    1.99    0.22
   2   7   6    2.20    0.26
   2   7   6    1.85    0.20
   2  -7   6    2.22    0.26
  -2   7  -6    2.18    0.24
   2  -7   7   98.10    3.29
   2  -7   7   99.57    3.32
   2   7   7  102.36    3.32
   2  -7   7  102.73    3.33
   2   7   7  101.22    3.24
  -2   7  -7  102.78    3.30
  -2   7  -8    0.13    0.20
   2   7   8    0.19    0.19
   2  -7   8    0.21    0.22
   2   7   8    0.30    0.24
   2   7   8    0.14    0.18
   2  -7   8    0.25    0.19
   2  -7   8    0.42    0.24
  -2   7  -9  269.52    8.68
   2   7   9  268.18    8.68
   2  -7   9  276.16    8.72
  -2   7  -9  279.50    8.67
   2   7   9  280.72    8.73
   2  -7   9  286.93    8.75
   2   7   9  277.62    8.64
   2   7   9  282.55    8.73
   2  -7   9  269.93    8.70
   2  -7  10  165.67    5.31
   2   7  10  167.06    5.27
  -2   7 -10  168.15    5.26
   2   7  10  171.90    5.32
   2   7  10  169.63    5.30
   2  -7  10  169.64    5.34
   2   7  10  171.72    5.23
   2   7  10  164.01    5.31
  -2   7 -10  157.87    5.26
   2  -7  10  148.81    5.24
  -2   7 -11   41.87    1.56
   2  -7  11   41.26    1.56
   2   7  11   46.53    1.63
   2   7  11   48.62    1.57
  -2   7 -11   48.40    1.59
   2   7  11   46.28    1.64
   2   7  11   45.43    1.50
   2  -7  11   40.20    1.57
   2  -7  11   48.15    1.64
   2   7  11   48.44    1.60
   2  -7  11   42.51    1.58
   2   7  11   48.67    1.63
   2   7  12   22.81    0.86
  -2   7 -12   20.68    0.81
   2  -7  12   18.88    0.84
   2   7  12   21.58    0.83
   2  -7  12   18.58    0.81
   2   7  12   21.34    0.86
   2  -7  12   19.94    0.83
   2   7  12   21.83    0.82
   2   7  12   21.08    0.76
   2   7  13    9.51    0.43
  -2   7 -13    8.90    0.44
   2   7  13    9.83    0.46
   2   7  13    9.84    0.47
   2  -7  13    8.42    0.45
   2   7  13    8.87    0.46
   2   7  14   35.52    1.29
   2   7  14   38.56    1.32
  -2   7 -14   36.36    1.27
   2   7  14   39.87    1.29
   2  -7  14   34.22    1.28
   2   7  14   38.90    1.30
   2   7  14   39.77    1.30
   2  -7  15    1.86    0.20
  -2   7 -15    1.91    0.15
   2   7  15    1.97    0.21
   2   7  15    1.91    0.20
   2  -7  15    1.85    0.18
   2  -7  16   16.17    0.54
   2  -7  16   17.16    0.57
   2   7  16   18.25    0.58
   2   7  16   19.23    0.58
   2  -7  17    0.73    0.09
   2  -7  17    0.49    0.09
   2   7  17    0.66    0.09
  -2  -8  17    0.67    0.07
   2   8 -16    0.60    0.08
  -2  -8  16    0.69    0.15
  -2  -8  16    0.69    0.14
  -2  -8  16    0.62    0.08
   2   8 -15    8.26    0.33
  -2  -8  15    7.76    0.39
  -2  -8  15    7.71    0.32
   2   8 -14    5.22    0.29
  -2  -8  14    4.31    0.27
  -2  -8  14    4.90    0.28
  -2   8  14    4.92    0.29
  -2  -8  14    4.89    0.34
  -2  -8  13    0.97    0.26
  -2   8  13    0.79    0.19
  -2   8  13    0.99    0.25
  -2  -8  13    0.92    0.20
  -2  -8  13    0.89    0.21
  -2  -8  13    0.73    0.20
  -2   8  13    0.99    0.21
  -2   8  13    0.74    0.22
  -2   8  13    0.90    0.19
  -2   8  12   11.73    0.53
   2   8 -12   11.15    0.50
  -2   8  12   11.32    0.57
  -2   8  12   12.77    0.59
  -2  -8  12   12.81    0.55
  -2  -8  12   11.16    0.54
  -2  -8  12   11.51    0.58
  -2   8  12   13.02    0.55
  -2   8  12   12.22    0.56
  -2  -8  11    0.15    0.26
  -2   8  11    0.36    0.22
   2   8 -11    0.24    0.18
  -2   8  11    0.28    0.25
  -2  -8  11    0.18    0.18
  -2  -8  11    0.28    0.21
  -2  -8  11    0.01    0.22
  -2   8  11    0.05    0.22
  -2   8  11    0.37    0.24
  -2   8  11    0.26    0.23
  -2  -8  10    1.83    0.31
  -2   8  10    1.25    0.25
   2   8 -10    1.56    0.23
  -2   8  10    1.38    0.30
  -2  -8  10    1.29    0.23
  -2  -8  10    1.15    0.27
  -2  -8  10    1.48    0.26
  -2   8  10    1.39    0.27
  -2   8  10    1.25    0.27
  -2   8  10    1.48    0.27
  -2   8  10    1.55    0.27
  -2  -8   9   57.89    2.07
  -2   8   9   61.71    2.01
   2   8  -9   58.67    2.03
  -2   8   9   57.11    2.05
  -2   8   9   60.63    2.05
  -2   8   9   60.71    2.05
  -2  -8   9   55.26    2.02
  -2   8   9   61.80    2.05
  -2  -8   9   57.18    2.05
  -2  -8   9   58.34    2.01
  -2   8   9   62.76    2.01
  -2   8   8   90.91    2.80
  -2   8   8   89.77    2.85
  -2   8   8   84.60    2.83
  -2  -8   8   79.47    2.82
  -2  -8   8   82.92    2.86
  -2   8   8   87.30    2.88
  -2  -8   8   82.93    2.84
  -2  -8   8   82.43    2.79
  -2   8   8   86.52    2.79
  -2   8   7   33.91    1.27
  -2  -8   7   33.78    1.24
  -2   8   7   33.81    1.23
  -2   8   7   33.55    1.22
  -2  -8   7   33.02    1.25
  -2   8   7   32.64    1.19
   2   8  -7   34.15    1.24
  -2  -8   7   33.92    1.26
  -2   8   7   33.87    1.20
  -2   8   7   32.39    1.18
  -2   8   7   33.67    1.23
  -2   8   7   30.93    1.18
  -2   8   6   20.12    0.79
   2   8  -6   20.87    0.84
  -2   8   6   20.81    0.83
  -2   8   6   20.98    0.81
  -2   8   6   20.33    0.81
  -2   8   6   18.34    0.78
  -2  -8   6   20.12    0.84
  -2   8   6   21.78    0.87
  -2   8   6   20.86    0.84
  -2  -8   6   21.18    0.87
  -2  -8   5  243.52    7.63
  -2  -8   5  233.59    7.61
  -2   8   5  249.71    7.63
   2   8  -5  255.18    7.59
  -2   8   5  242.73    7.60
  -2   8   5  244.98    7.59
  -2   8   5  226.88    7.57
   2   8  -5  240.36    7.62
  -2   8   5  239.96    7.60
  -2  -8   4    1.03    0.20
  -2   8   4    0.85    0.20
   2   8  -4    0.95    0.21
  -2   8   4    0.85    0.20
   2   8  -4    0.78    0.18
  -2   8   4    0.74    0.19
  -2   8   4    0.86    0.18
  -2   8   4    0.74    0.20
  -2   8   3    0.81    0.21
  -2  -8   3    0.97    0.21
  -2   8   3    1.64    0.45
   2   8  -3    1.03    0.30
  -2   8   3    1.10    0.19
  -2   8   3    0.64    0.21
   2   8  -3    1.30    0.21
  -2   8   2  160.46    5.40
   2   8  -2  164.12    4.97
  -2   8   2  148.12    4.93
   2   8  -2  159.90    5.17
   2   8  -1    2.08    0.26
   2   8  -1    2.07    0.34
  -2   8   1    1.86    0.43
  -2   8   1    1.99    0.40
   2   8  -1    3.02    0.42
   2   8   0  136.39    4.34
   2   8   0  126.05    4.55
  -2   8   0  141.46    4.70
   2   8   0  155.95    4.72
  -2   8   0  119.23    4.61
  -2   8   0  138.81    4.69
   2   8   1   18.36    0.76
   2   8   1   16.29    0.95
   2   8   1   18.20    1.04
  -2   8  -1   17.86    1.02
  -2   8  -1   19.39    1.02
  -2   8  -2  198.16    6.46
  -2   8  -2  175.43    6.39
   2   8   2  191.79    6.52
   2   8   2  194.06    6.15
   2  -8   3   35.46    1.26
   2   8   3   34.19    1.23
   2   8   3   35.89    1.27
  -2   8  -3   37.75    1.53
  -2   8  -3   33.95    1.49
  -2   8  -3   33.25    1.22
  -2   8  -3   34.53    1.26
   2   8   4   67.47    2.22
   2   8   4   68.12    2.19
  -2   8  -4   63.99    2.49
  -2   8  -4   73.74    2.53
   2  -8   4   63.21    2.24
   2   8   4   67.81    2.25
   2  -8   4   67.23    2.27
  -2   8  -4   64.95    2.21
  -2   8  -5    1.25    0.23
   2   8   5    1.36    0.21
   2  -8   5    1.40    0.25
  -2   8  -5    1.43    0.22
   2   8   5    0.96    0.18
  -2   8  -5    0.61    0.34
   2   8   5    1.05    0.22
   2  -8   5    1.30    0.24
   2  -8   6   50.18    1.74
  -2   8  -6   51.03    1.73
   2   8   6   47.01    1.69
   2   8   6   51.05    1.73
   2   8   6   51.20    1.67
   2  -8   6   47.72    1.69
   2   8   6   48.34    1.71
  -2   8  -7  101.98    3.22
   2  -8   7  102.10    3.25
   2   8   7   99.40    3.23
  -2   8  -7  102.29    3.19
   2   8   7   94.08    3.15
   2  -8   7   93.31    3.19
   2   8   7   97.32    3.21
  -2   8  -8    7.56    0.46
   2  -8   8    7.94    0.51
  -2   8  -8    8.34    0.46
   2   8   8    8.40    0.50
   2  -8   8    7.75    0.49
   2   8   8    8.17    0.43
   2  -8   8    8.08    0.46
   2   8   8    7.98    0.48
   2  -8   9   40.42    1.56
  -2   8  -9   44.03    1.57
   2   8   9   44.11    1.53
   2   8   9   45.75    1.57
   2  -8   9   43.48    1.61
  -2   8  -9   44.49    1.56
   2   8   9   46.10    1.62
   2  -8   9   45.16    1.63
   2  -8  10   75.85    2.75
  -2   8 -10   81.71    2.77
   2  -8  10   84.26    2.82
   2   8  10   86.01    2.78
   2   8  10   86.38    2.75
  -2   8 -10   83.73    2.76
   2   8  10   82.71    2.81
   2  -8  10   87.80    2.85
   2   8  10   85.66    2.82
   2  -8  11   24.10    1.00
   2  -8  11   24.00    0.98
   2   8  11   27.70    1.06
   2   8  11   28.55    1.05
   2   8  11   27.46    1.06
  -2   8 -11   26.56    1.01
   2   8  11   28.77    1.03
   2  -8  11   25.52    1.05
   2   8  11   27.31    1.00
   2  -8  11   28.15    1.09
   2   8  12    1.40    0.23
   2   8  12    1.23    0.25
   2  -8  12    1.33    0.26
  -2   8 -12    1.52    0.23
   2   8  12    1.07    0.23
   2  -8  12    1.41    0.23
   2   8  12    1.53    0.25
   2   8  12    1.20    0.27
  -2   8 -13   11.05    0.50
   2   8  13   12.01    0.52
   2   8  13   11.47    0.52
   2  -8  13   11.16    0.50
   2   8  13   12.45    0.53
   2   8  14   10.56    0.45
  -2   8 -14   10.25    0.43
   2  -8  14    9.42    0.42
   2   8  15    2.14    0.19
   2   8  15    2.00    0.19
   2  -8  15    2.03    0.16
   2  -8  16   22.77    0.76
  -2  -9  16   -0.07    0.08
  -2  -9  16    0.03    0.07
  -2  -9  16   -0.06    0.08
   2   9 -15    9.00    0.36
  -2  -9  15    9.85    0.40
  -2   9  14   50.84    1.59
  -2  -9  14   49.01    1.63
   2   9 -14   53.69    1.60
  -2   9  13   14.57    0.57
  -2  -9  13   13.08    0.53
  -2  -9  13   13.39    0.59
  -2   9  13   14.32    0.57
  -2  -9  13   14.80    0.62
  -2  -9  13   12.93    0.53
   2   9 -12    0.70    0.16
  -2   9  12    0.80    0.23
  -2   9  12    1.03    0.24
  -2   9  12    0.80    0.21
  -2  -9  12    0.48    0.18
  -2   9  12    0.95    0.23
  -2  -9  12    0.59    0.17
  -2  -9  12    0.27    0.21
  -2   9  12    0.61    0.22
   2   9 -11   13.69    0.60
  -2   9  11   12.96    0.64
  -2   9  11   15.51    0.65
  -2   9  11   14.80    0.64
  -2   9  11   14.95    0.65
  -2   9  11   14.80    0.63
  -2  -9  11   13.79    0.66
  -2  -9  11   13.44    0.59
  -2  -9  10  128.61    4.22
  -2   9  10  130.82    4.14
   2   9 -10  129.97    4.16
  -2   9  10  119.53    4.17
  -2  -9  10  117.70    4.14
  -2   9  10  136.63    4.18
  -2   9  10  135.96    4.19
  -2   9  10  139.30    4.19
  -2  -9  10  123.44    4.12
  -2   9  10  135.26    4.15
  -2  -9  10  128.29    4.20
  -2  -9   9   61.40    2.15
  -2   9   9   63.94    2.08
   2   9  -9   63.38    2.11
  -2   9   9   59.63    2.12
  -2  -9   9   57.34    2.09
  -2   9   9   60.80    2.10
  -2   9   9   68.74    2.14
  -2   9   9   61.80    2.08
  -2  -9   9   59.30    2.05
  -2  -9   9   60.30    2.13
  -2  -9   8   11.20    0.59
  -2  -9   8   12.43    0.53
  -2   9   8   12.10    0.58
  -2   9   8   11.74    0.58
  -2  -9   8   11.00    0.57
  -2   9   8   12.01    0.57
  -2   9   8   10.57    0.54
  -2   9   8   10.88    0.54
  -2  -9   8   11.53    0.60
  -2   9   7    0.56    0.23
  -2   9   7    0.38    0.25
  -2   9   7    0.60    0.21
  -2  -9   7    0.54    0.24
  -2   9   7    0.43    0.18
  -2   9   7    0.39    0.27
  -2  -9   7    0.29    0.24
  -2  -9   7    0.60    0.27
   2   9  -6   94.28    3.02
  -2  -9   6   93.34    3.04
  -2   9   6   90.94    3.02
  -2   9   6   92.33    2.99
   2   9  -6   92.13    2.96
  -2   9   6   83.15    2.95
  -2   9   6   91.72    3.00
  -2   9   6   90.12    2.98
  -2  -9   5    6.71    0.42
  -2   9   5    6.73    0.43
  -2   9   5    6.20    0.39
   2   9  -5    7.11    0.38
  -2   9   5    6.76    0.39
  -2   9   5    6.08    0.40
   2   9  -5    6.32    0.42
  -2   9   5    6.13    0.39
   2   9  -5    5.66    0.53
  -2   9   4    9.49    0.50
  -2   9   4    9.57    0.51
  -2   9   4    9.16    0.47
   2   9  -4   10.36    0.50
  -2   9   4    9.99    0.50
  -2   9   4   11.36    0.51
   2   9  -4    9.50    0.68
  -2  -9   4    9.84    0.52
   2   9  -3   14.91    0.87
   2   9  -3   19.05    1.02
  -2  -9   3   17.29    0.73
  -2   9   3   14.09    1.04
  -2   9   3   16.44    0.68
   2   9  -3   16.37    0.71
  -2   9   3   17.94    0.73
  -2   9   3   14.80    0.65
   2   9  -3   18.46    0.72
  -2   9   3   16.17    0.69
  -2  -9   3   17.77    0.73
  -2   9   3   15.17    0.68
   2   9  -2   70.40    2.50
   2   9  -2   62.30    2.36
  -2   9   2   64.11    2.58
   2   9  -2   64.09    2.12
  -2   9   2   56.25    2.06
  -2  -9   2   62.39    2.11
  -2   9   2   56.24    2.05
  -2   9   2   61.98    2.08
  -2   9   2   65.86    2.12
   2   9  -2   69.61    2.13
   2   9  -1    5.37    0.58
  -2  -9   1    5.84    0.36
  -2   9   1    5.14    0.32
  -2   9   1    5.75    0.63
   2   9  -1    5.16    0.51
   2   9  -1    5.50    0.36
   2   9  -1    6.36    0.38
  -2   9   1    5.14    0.31
  -2   9   0   47.06    2.01
   2   9   0   55.23    2.05
   2   9   0   46.27    1.59
  -2   9   0   48.72    1.59
  -2   9   0   50.41    2.04
   2   9   0   46.27    1.89
  -2   9   0   41.32    1.51
  -2   9   0   42.31    1.53
   2   9   0   51.57    1.63
   2  -9   0   44.24    1.57
   2   9   1    0.74    0.19
  -2   9  -1    0.66    0.19
   2   9   1    0.43    0.30
  -2   9  -1    1.04    0.41
   2   9   1    0.67    0.17
  -2   9  -1    0.45    0.15
   2   9   1    0.82    0.23
   2   9   1    0.92    0.36
  -2   9  -1    0.62    0.33
  -2   9  -1    0.47    0.32
   2  -9   1    0.47    0.19
  -2   9  -2   37.44    1.28
  -2   9  -2   31.94    1.54
  -2   9  -2   35.31    1.62
   2   9   2   36.45    1.30
   2   9   2   36.68    1.68
  -2   9  -2   33.98    1.22
   2   9   2   35.60    1.21
   2   9   2   32.81    1.23
   2  -9   2   33.66    1.26
   2   9   2   33.88    1.23
   2   9   3    4.82    0.29
  -2   9  -3    4.10    0.33
   2  -9   3    4.31    0.34
   2   9   3    3.92    0.30
   2  -9   3    4.65    0.37
  -2   9  -3    4.36    0.30
   2   9   3    4.43    0.29
   2   9   3    4.84    0.36
  -2   9  -3    4.17    0.49
  -2   9  -3    3.80    0.49
  -2   9  -3    4.15    0.53
   2   9   4    1.25    0.20
   2   9   4    0.91    0.20
  -2   9  -4    0.80    0.40
   2  -9   4    0.97    0.26
  -2   9  -4    0.60    0.20
   2   9   4    0.95    0.20
   2   9   4    0.98    0.22
   2   9   4    1.07    0.22
   2  -9   4    1.16    0.24
  -2   9  -4    0.82    0.33
  -2   9  -4    0.79    0.34
   2   9   5   13.21    0.57
  -2   9  -5   13.87    0.64
   2   9   5   12.59    0.59
  -2   9  -5   13.29    0.59
   2  -9   5   13.25    0.66
   2   9   5   13.28    0.61
   2  -9   5   11.82    0.59
   2   9   5   13.68    0.62
   2  -9   5   12.92    0.64
  -2   9  -5   12.02    0.83
  -2   9  -5   14.46    0.91
   2  -9   6   -0.01    0.23
   2   9   6    0.28    0.22
   2   9   6    0.12    0.22
  -2   9  -6    0.19    0.23
   2  -9   6    0.19    0.27
   2  -9   6    0.43    0.20
   2   9   6    0.04    0.19
  -2   9  -6    0.15    0.23
  -2   9  -6    0.28    0.40
   2   9   6    0.13    0.21
  -2   9  -6    0.29    0.31
   2  -9   7   30.96    1.25
   2   9   7   34.60    1.23
  -2   9  -7   37.02    1.30
   2   9   7   36.37    1.28
   2   9   7   33.58    1.29
   2   9   7   33.70    1.32
   2   9   7   35.14    1.29
   2  -9   7   37.24    1.33
  -2   9  -7   28.80    1.48
   2   9   8   91.87    2.97
  -2   9  -8   94.14    3.03
   2  -9   8   97.59    3.08
   2   9   8   94.57    3.04
  -2   9  -8   92.54    3.00
   2   9   8   95.04    3.05
   2  -9   8   89.48    3.06
   2   9   8   92.27    3.06
   2  -9   8   87.66    3.00
  -2   9  -9    6.91    0.45
   2  -9   9    8.13    0.50
  -2   9  -9    7.95    0.46
   2   9   9    8.06    0.49
   2  -9   9    8.45    0.51
   2   9   9    7.98    0.48
   2   9   9    8.13    0.52
   2   9   9    7.51    0.42
   2   9  10    0.53    0.22
  -2   9 -10    0.32    0.22
   2  -9  10    0.70    0.21
  -2   9 -10    0.40    0.23
   2  -9  10    0.41    0.25
   2   9  10    0.13    0.21
   2   9  10    0.25    0.25
   2  -9  10    0.40    0.28
   2   9  11   22.98    0.88
   2  -9  11   23.56    0.94
   2   9  11   23.65    0.90
   2   9  11   23.53    0.94
  -2   9 -11   23.23    0.90
   2   9  11   24.24    0.94
   2  -9  11   21.42    0.87
   2  -9  11   24.86    0.98
   2   9  12   26.65    0.95
   2   9  12   25.25    0.97
   2   9  12   27.37    0.98
  -2   9 -12   26.11    0.95
   2   9  12   27.55    1.00
   2  -9  12   23.75    0.93
   2   9  12   27.28    1.00
   2  -9  12   24.03    0.98
  -2   9 -13    1.30    0.19
   2   9  13    1.32    0.20
   2   9  13    1.11    0.19
   2   9  13    1.47    0.22
   2   9  13    1.07    0.19
   2  -9  13    0.99    0.15
   2   9  14   41.20    1.28
  -2   9 -14   35.68    1.23
   2   9  14   40.75    1.26
   2   9  14   38.26    1.26
   2  -9  14   33.89    1.21
   2   9  14   38.60    1.25
   2  -9  15    1.29    0.13
  -2 -10  15    4.29    0.19
   2  10 -14   10.96    0.42
  -2 -10  14   11.04    0.45
  -2  10  13    6.09    0.31
   2  10 -13    6.34    0.31
  -2 -10  13    5.55    0.33
  -2  10  13    5.69    0.31
  -2 -10  12    0.36    0.20
   2  10 -12    0.09    0.18
   2  10 -12    0.41    0.14
  -2  10  12    0.23    0.17
  -2  10  12    0.34    0.20
  -2  10  12    0.43    0.19
  -2  10  11    9.27    0.49
  -2  10  11   10.51    0.49
   2  10 -11   10.61    0.47
  -2  10  11   10.90    0.50
  -2  10  11   11.22    0.51
  -2 -10  11    9.02    0.44
  -2  10  11   10.82    0.50
  -2 -10  11   10.78    0.53
  -2  10  10   10.02    0.50
  -2 -10  10   10.09    0.54
  -2  10  10   10.48    0.50
  -2 -10  10    9.23    0.49
  -2  10  10    9.52    0.51
   2  10 -10   10.07    0.50
  -2 -10  10   10.43    0.56
  -2  10  10   11.04    0.52
  -2 -10   9   12.69    0.64
   2  10  -9   14.09    0.61
  -2  10   9   12.33    0.61
  -2 -10   9   12.26    0.60
  -2  10   9   12.34    0.58
  -2  10   9   13.83    0.61
  -2 -10   9   12.76    0.65
  -2  10   9   12.48    0.61
   2  10  -8    0.03    0.23
  -2  10   8    0.10    0.25
  -2 -10   8    0.15    0.23
  -2  10   8   -0.01    0.21
  -2  10   8    0.17    0.23
  -2  10   8   -0.02    0.19
  -2 -10   8   -0.03    0.25
  -2 -10   8    0.24    0.26
  -2  10   7   20.52    0.82
  -2 -10   7   19.22    0.82
  -2  10   7   18.39    0.76
  -2  10   7   19.95    0.80
  -2 -10   7   19.76    0.85
  -2 -10   6   65.96    2.21
  -2  10   6   57.68    2.10
  -2  10   6   67.07    2.16
   2  10  -6   62.02    2.12
   2  10  -6   53.61    2.36
  -2  10   6   62.81    2.15
  -2  10   6   69.24    2.18
  -2  10   6   66.45    2.15
  -2  10   5   50.65    1.70
  -2  10   5   48.67    1.70
   2  10  -5   49.61    1.69
  -2  10   5   47.56    1.67
  -2  10   5   48.35    1.71
  -2 -10   5   50.19    1.75
  -2 -10   4    4.75    0.37
   2  10  -4    3.74    0.46
  -2  10   4    4.70    0.34
  -2 -10   4    4.97    0.38
  -2  10   4    4.33    0.35
  -2  10   4    4.28    0.31
   2  10  -4    4.95    0.35
  -2  10   4    5.08    0.37
   2  10  -4    4.14    0.55
   2  10  -3   22.73    1.26
  -2 -10   3   23.89    0.95
   2  10  -3   20.06    1.13
  -2  10   3   23.00    0.89
   2  10  -3   22.11    0.93
  -2  10   3   24.26    0.94
   2  10  -3   24.12    0.93
  -2 -10   3   23.56    0.95
  -2  10   3   22.31    0.91
   2  10  -2  259.91    8.10
   2  10  -2  222.69    7.90
  -2  10   2  226.52    8.15
   2  10  -2  243.29    7.61
  -2  10   2  229.22    7.54
  -2 -10   2  245.30    7.61
  -2  10   2  234.17    7.55
  -2  10   2  248.63    7.61
   2  10  -2  256.43    7.61
   2  10  -1    0.43    0.21
  -2  10   1    0.77    0.40
   2  10  -1    0.07    0.30
  -2 -10   1    0.80    0.21
  -2  10   1    0.53    0.19
   2 -10  -1    0.33    0.19
   2  10  -1    0.88    0.44
   2  10  -1    0.43    0.23
  -2  10   1    0.62    0.17
   2  10   0    0.47    0.20
  -2  10   0    0.56    0.21
  -2 -10   0    0.46    0.19
  -2  10   0    0.69    0.43
   2  10   0    0.25    0.33
  -2  10   0    0.49    0.15
   2 -10   0    0.10    0.19
  -2  10   0    0.40    0.16
   2  10   0    0.50    0.25
   2  10   0    0.87    0.39
   2  10   1   12.62    0.57
  -2  10  -1   12.42    0.58
  -2 -10  -1   12.48    0.57
  -2  10  -1   12.97    0.95
   2 -10   1   13.10    0.59
  -2  10  -1   11.34    0.52
   2  10   1   11.47    0.53
   2  10   1   13.23    0.62
   2  10   1   12.31    0.94
  -2  10  -1   12.35    0.90
   2  10   2   59.20    2.08
  -2  10  -2   63.88    2.13
  -2  10  -2   65.72    2.59
   2 -10   2   65.66    2.16
  -2  10  -2   60.33    2.05
   2 -10   2   59.41    2.11
   2  10   2   61.17    2.07
   2  10   2   61.65    2.05
   2  10   2   64.59    2.15
  -2  10  -2   63.98    2.57
   2  10   3    0.22    0.16
  -2  10  -3    0.22    0.24
  -2  10  -3    0.20    0.38
  -2  10  -3    0.26    0.19
   2 -10   3   -0.07    0.24
   2 -10   3    0.42    0.23
   2  10   3    0.29    0.19
   2  10   3    0.70    0.26
  -2  10  -3   -0.04    0.32
   2  10   3    0.65    0.22
  -2  10  -4    2.25    0.30
  -2  10  -4    2.03    0.47
   2 -10   4    2.19    0.32
  -2  10  -4    2.11    0.25
   2 -10   4    1.97    0.28
   2  10   4    1.96    0.25
   2  10   4    2.55    0.27
  -2  10  -4    2.28    0.44
   2  10   4    2.07    0.26
   2  10   5    4.78    0.32
   2  10   5    4.57    0.32
   2  10   5    4.92    0.35
  -2  10  -5    4.40    0.34
   2 -10   5    4.77    0.41
   2  10   5    4.16    0.33
  -2  10  -5    3.70    0.55
   2 -10   5    4.12    0.33
   2  10   5    4.11    0.38
   2 -10   5    5.01    0.39
  -2  10  -5    3.70    0.51
   2  10   6   13.62    0.61
  -2  10  -6   15.49    0.69
   2  10   6   15.01    0.63
   2 -10   6   14.67    0.70
   2  10   6   14.79    0.67
   2 -10   6   14.50    0.71
  -2  10  -6   13.75    0.63
   2  10   6   14.48    0.66
   2 -10   6   13.71    0.64
   2  10   6   15.18    0.72
  -2  10  -6   13.50    0.93
  -2  10  -6   12.49    0.89
   2  10   7    7.21    0.41
  -2  10  -7    7.58    0.47
   2  10   7    7.86    0.42
   2 -10   7    7.15    0.48
   2  10   7    7.23    0.45
  -2  10  -7    7.30    0.43
   2  10   7    7.54    0.45
   2 -10   7    5.96    0.41
   2  10   7    6.62    0.48
  -2  10  -7    6.25    0.60
  -2  10  -7    5.48    0.65
   2  10   8    8.08    0.43
  -2  10  -8    8.11    0.48
   2 -10   8    7.75    0.51
   2  10   8    7.74    0.43
   2  10   8    7.64    0.47
   2  10   8    8.41    0.47
   2 -10   8    6.73    0.43
   2  10   8    8.88    0.53
  -2  10  -8    6.61    0.67
   2  10   9   16.72    0.69
   2 -10   9   17.26    0.76
  -2  10  -9   17.48    0.72
   2  10   9   16.52    0.73
   2 -10   9   15.54    0.70
  -2  10  -9   16.45    0.74
   2  10   9   17.60    0.74
   2  10   9   17.49    0.77
   2 -10   9   15.74    0.76
   2  10   9   15.75    0.68
   2  10  10    3.75    0.29
  -2  10 -10    3.11    0.30
   2 -10  10    2.92    0.27
   2 -10  10    3.32    0.33
  -2  10 -10    3.02    0.30
   2  10  10    3.00    0.30
   2  10  10    3.21    0.31
   2  10  10    3.22    0.28
   2 -10  10    3.29    0.34
   2  10  10    3.05    0.34
   2 -10  11    0.19    0.16
   2  10  11    0.16    0.20
   2  10  11    0.17    0.21
   2  10  11    0.01    0.20
   2 -10  11    0.44    0.21
  -2  10 -11    0.10    0.20
   2 -10  11   -0.10    0.24
   2  10  11    0.02    0.19
   2 -10  12    0.08    0.17
  -2  10 -12    0.12    0.17
   2  10  12    0.01    0.19
   2  10  12    0.11    0.17
   2  10  12   -0.04    0.16
   2  10  13    1.23    0.17
   2  10  13    1.13    0.17
  -2  10 -13    1.11    0.16
   2  10  13    1.04    0.18
   2  10  13    1.19    0.16
   2  10  14    0.30    0.10
   2  10  14    0.19    0.11
   2  10  14    0.19    0.10
   2  10  14    0.11    0.11
   2  11 -14    7.44    0.28
  -2 -11  13   -0.01    0.13
  -2  11  13    0.19    0.11
   2  11 -13    0.14    0.12
   2  11 -12    2.24    0.16
   2  11 -12    2.74    0.21
  -2  11  12    2.16    0.20
  -2  11  12    2.52    0.21
  -2 -11  12    2.22    0.22
  -2 -11  12    2.35    0.23
  -2  11  12    2.24    0.20
   2  11 -11    3.63    0.25
  -2  11  11    4.03    0.27
  -2  11  11    3.88    0.28
  -2 -11  11    3.86    0.30
   2  11 -10    4.38    0.30
  -2 -11  10    3.99    0.34
  -2 -11  10    3.93    0.35
  -2  11  10    4.31    0.30
  -2  11   9    2.22    0.28
  -2  11   9    2.64    0.26
  -2  11   9    2.47    0.27
  -2 -11   9    2.43    0.27
   2  11  -9    2.76    0.28
  -2 -11   9    2.58    0.32
  -2 -11   9    2.53    0.30
   2  11  -8   13.82    0.63
  -2  11   8   14.75    0.63
  -2 -11   8   13.60    0.63
  -2  11   8   13.25    0.57
  -2  11   8   12.19    0.62
  -2 -11   8   14.14    0.67
  -2  11   8   14.23    0.61
  -2  11   7    2.80    0.32
  -2  11   7    2.93    0.30
  -2 -11   7    3.36    0.33
  -2  11   7    2.99    0.24
   2  11  -7    3.51    0.34
  -2 -11   7    2.76    0.35
  -2  11   7    2.84    0.27
  -2  11   6    2.03    0.25
   2  11  -6    1.88    0.30
  -2  11   6    1.73    0.29
  -2  11   6    1.87    0.27
  -2 -11   6    1.99    0.31
  -2 -11   6    1.54    0.31
  -2  11   6    1.72    0.23
  -2  11   5    1.38    0.25
  -2 -11   5    2.03    0.31
  -2  11   5    1.19    0.21
  -2  11   5    1.21    0.25
   2  11  -5    1.53    0.22
  -2  11   5    1.39    0.28
  -2  11   4    9.09    0.48
  -2 -11   4    9.70    0.53
   2  11  -4    9.68    0.49
  -2  11   4    8.78    0.43
  -2  11   4    9.47    0.51
  -2  11   4    8.93    0.50
  -2 -11   4    8.93    0.53
  -2 -11   3    0.71    0.24
   2  11  -3    0.97    0.24
  -2  11   3    0.84    0.26
   2  11  -3    0.58    0.40
  -2 -11   3    0.59    0.28
  -2  11   3    1.01    0.22
  -2  11   2    0.49    0.17
  -2 -11   2    0.32    0.22
  -2 -11   2    0.36    0.26
   2  11  -2    0.28    0.22
   2  11  -2    0.18    0.39
  -2  11   2    0.54    0.26
  -2  11   2    0.41    0.18
   2  11  -1    0.84    0.25
   2  11  -1    0.96    0.48
  -2  11   1    0.86    0.19
   2 -11  -1    0.94    0.21
  -2 -11   1    1.32    0.29
  -2  11   1    0.63    0.45
  -2 -11   1    1.02    0.23
  -2  11   1    1.03    0.21
   2  11   0  315.61    9.77
   2  11   0  302.71   10.31
  -2  11   0  308.13    9.73
  -2 -11   0  301.74    9.73
   2 -11   0  325.73    9.78
  -2  11   0  333.35    9.79
   2 -11   0  294.20    9.72
  -2  11   0  296.93   10.34
   2  11   1    8.39    0.49
  -2  11  -1    9.01    0.47
  -2 -11  -1    7.96    0.43
  -2  11  -1    8.77    0.50
  -2  11  -1    7.62    0.77
   2 -11   1    8.13    0.50
  -2  11  -1    7.22    0.38
   2 -11   1    8.12    0.46
   2  11   1    7.95    0.44
  -2  11  -2    0.10    0.23
   2  11   2    0.15    0.18
   2  11   2    0.27    0.16
  -2  11  -2    0.44    0.18
   2 -11   2    0.58    0.27
   2  11   2    0.20    0.25
  -2  11  -2    0.20    0.24
  -2  11  -2    0.41    0.36
  -2  11  -2    0.19    0.38
   2 -11   2    0.28    0.22
   2  11   2    0.17    0.20
  -2  11  -3    0.19    0.23
   2  11   3    0.14    0.20
   2  11   3    0.33    0.19
   2 -11   3    0.54    0.28
  -2  11  -3    0.31    0.19
  -2  11  -3    0.36    0.37
  -2  11  -3    0.46    0.41
   2 -11   3    0.16    0.23
   2  11   3    0.24    0.22
   2 -11   4   27.07    1.07
  -2  11  -4   31.09    1.13
   2  11   4   28.89    1.05
   2  11   4   27.93    1.06
  -2  11  -4   27.84    1.05
   2 -11   4   30.57    1.16
  -2  11  -4   26.00    1.45
  -2  11  -4   24.69    1.45
   2 -11   4   28.42    1.12
   2  11   4   28.23    1.11
   2 -11   5    1.25    0.27
   2  11   5    1.52    0.28
   2  11   5    0.86    0.20
   2  11   5    1.24    0.24
   2 -11   5    0.88    0.29
  -2  11  -5    1.22    0.24
   2  11   5    1.14    0.23
  -2  11  -5    1.43    0.37
  -2  11  -5    1.39    0.42
   2 -11   5    1.11    0.22
  -2  11  -6   10.49    0.56
  -2  11  -6   11.04    0.52
   2 -11   6   10.49    0.59
   2  11   6   10.26    0.50
   2  11   6   11.60    0.58
   2 -11   6   10.82    0.57
   2  11   6   10.51    0.50
   2 -11   6    9.41    0.51
   2  11   6   10.49    0.53
  -2  11  -7   10.38    0.55
   2  11   7   10.99    0.57
   2 -11   7   10.38    0.57
   2  11   7   10.51    0.50
   2 -11   7   10.88    0.59
   2  11   7    9.77    0.50
  -2  11  -7   10.28    0.51
   2 -11   7    9.68    0.49
   2  11   7   11.52    0.53
  -2  11  -8   99.68    3.03
   2  11   8   95.61    3.04
  -2  11  -8   88.21    2.97
   2 -11   8   97.32    3.05
   2  11   8   88.07    2.95
  -2  11  -8   92.86    2.98
   2  11   8   86.14    2.97
   2 -11   8   85.10    2.96
   2  11   8   96.39    3.00
  -2  11  -9   51.35    1.73
   2 -11   9   48.49    1.71
   2 -11   9   50.12    1.75
   2  11   9   47.54    1.70
   2 -11   9   50.62    1.76
   2  11   9   47.06    1.67
   2  11   9   51.43    1.72
   2  11   9   51.84    1.76
   2  11   9   54.55    1.73
   2 -11  10    0.94    0.24
  -2  11 -10    0.73    0.21
   2  11  10    0.89    0.20
   2  11  10    0.90    0.21
   2  11  10    0.86    0.24
   2 -11  10    0.72    0.24
   2  11  10    0.83    0.19
   2  11  10    0.85    0.21
   2  11  11    0.91    0.18
   2  11  11    0.84    0.19
   2 -11  11    0.82    0.20
  -2  11 -11    0.76    0.18
   2  11  11    0.78    0.18
   2  11  11    0.58    0.16
   2  11  12    3.83    0.23
   2  11  12    4.10    0.24
  -2  11 -12    3.79    0.23
   2  11  12    3.61    0.23
   2  11  13   52.15    1.77
   2  11  13   55.52    1.77
  -2 -12  12    2.27    0.17
  -2  12  11    4.02    0.25
  -2 -12  11    3.79    0.26
  -2 -12  11    4.22    0.26
   2  12 -11    3.71    0.22
   2  12 -10    0.32    0.15
  -2  12  10    0.50    0.17
  -2 -12  10    0.24    0.18
   2  12 -10    0.46    0.16
  -2 -12   9    0.15    0.21
  -2 -12   9    0.16    0.18
   2  12  -9    0.06    0.16
  -2  12   9    0.12    0.15
  -2  12   9    0.14    0.18
  -2 -12   9   -0.06    0.21
   2  12  -9    0.29    0.18
   2  12  -8    3.64    0.26
  -2 -12   8    2.88    0.30
  -2  12   8    2.96    0.25
  -2  12   8    3.35    0.28
  -2 -12   8    3.11    0.32
   2  12  -8    3.39    0.29
   2  12  -7    1.85    0.28
  -2  12   7    1.66    0.25
  -2 -12   7    1.58    0.27
   2  12  -7    1.85    0.22
  -2 -12   7    1.73    0.29
  -2  12   7    1.88    0.24
  -2  12   7    1.65    0.20
  -2 -12   6    1.64    0.29
  -2  12   6    1.05    0.18
  -2 -12   6    1.52    0.28
   2  12  -6    1.11    0.19
   2  12  -6    1.03    0.26
  -2 -12   6    1.66    0.30
  -2  12   6    1.54    0.23
  -2 -12   5    3.93    0.36
   2  12  -5    3.80    0.26
  -2  12   5    3.19    0.24
  -2  12   5    3.44    0.30
   2  12  -5    3.46    0.27
  -2  12   5    3.78    0.30
  -2 -12   5    4.28    0.37
   2  12  -4    4.62    0.35
  -2 -12   4    4.16    0.37
  -2  12   4    4.07    0.33
   2  12  -4    4.09    0.30
  -2  12   4    3.20    0.29
   2  12  -3   71.66    2.46
   2 -12  -3   72.11    2.43
  -2 -12   3   78.58    2.51
  -2  12   3   74.73    2.48
   2  12  -3   73.27    2.45
  -2  12   3   71.04    2.41
  -2 -12   2  153.31    4.92
   2  12  -2  156.70    4.93
   2 -12  -2  152.67    4.92
  -2 -12   2  164.16    4.97
  -2  12   2  155.27    4.95
   2  12  -2  155.08    4.93
  -2  12   2  144.36    4.86
   2  12  -1   71.51    2.37
  -2  12   1   66.36    2.32
  -2 -12   1   71.56    2.36
  -2 -12   1   76.57    2.42
   2 -12  -1   65.42    2.33
   2  12  -1   73.18    2.39
   2 -12  -1   72.09    2.39
   2  12   0    6.75    0.41
  -2 -12   0    6.44    0.39
  -2  12   0    6.49    0.41
  -2  12   0    7.43    0.47
   2  12   0    6.78    0.44
   2 -12   0    6.69    0.45
   2 -12   0    6.37    0.40
   2  12   1    1.73    0.24
  -2  12  -1    1.90    0.27
  -2  12  -1    2.08    0.30
   2 -12   1    1.78    0.30
   2 -12   1    1.69    0.25
  -2 -12  -1    1.85    0.29
  -2  12  -2    0.19    0.22
   2 -12   2    0.23    0.20
   2  12   2    0.31    0.19
  -2  12  -2    0.46    0.24
   2 -12   2    0.38    0.26
   2  12   3   33.48    1.22
   2 -12   3   34.05    1.25
  -2  12  -3   36.45    1.27
   2 -12   3   35.21    1.29
  -2  12  -3   30.91    1.17
   2  12   3   33.16    1.18
  -2  12  -3   34.24    1.26
  -2  12  -4    9.18    0.50
   2  12   4    7.92    0.45
  -2  12  -4    8.18    0.47
   2 -12   4    8.00    0.46
   2 -12   4    7.95    0.50
  -2  12  -4    7.24    0.40
   2  12   4    7.33    0.40
   2 -12   4    7.08    0.42
  -2  12  -5   65.44    2.18
   2  12   5   63.21    2.16
  -2  12  -5   64.49    2.15
   2 -12   5   67.28    2.21
  -2  12  -5   62.57    2.11
   2  12   5   61.45    2.10
   2 -12   5   65.43    2.18
   2  12   5   66.32    2.12
   2 -12   5   58.67    2.11
   2 -12   6    0.14    0.17
   2 -12   6    0.33    0.24
   2  12   6   -0.03    0.21
   2  12   6    0.33    0.20
   2 -12   6    0.24    0.27
  -2  12  -6    0.11    0.19
   2  12   6    0.06    0.18
  -2  12  -6    0.13    0.18
   2  12   7    3.69    0.28
   2  12   7    3.20    0.24
  -2  12  -7    3.72    0.29
  -2  12  -7    3.83    0.34
   2 -12   7    4.41    0.36
   2  12   7    3.86    0.28
   2 -12   7    4.35    0.34
  -2  12  -7    3.85    0.29
   2  12   7    4.13    0.29
   2  12   7    4.24    0.33
   2 -12   7    3.55    0.26
   2  12   8   16.99    0.68
  -2  12  -8   14.59    0.61
   2  12   8   15.73    0.64
   2 -12   8   16.39    0.69
   2  12   8   14.83    0.61
   2  12   8   14.05    0.60
  -2  12  -8   16.18    0.64
   2  12   8   17.25    0.64
  -2  12  -8   17.35    0.68
   2 -12   8   15.12    0.65
  -2  12  -9    0.89    0.18
   2  12   9    1.49    0.19
   2  12   9    1.23    0.19
   2 -12   9    1.29    0.23
   2  12   9    0.69    0.14
   2  12   9    1.13    0.19
   2  12  10    2.56    0.21
   2  12  10    2.60    0.20
   2 -12  10    2.61    0.25
   2 -12  10    2.53    0.24
   2  12  10    2.95    0.21
   2  12  11    1.39    0.14
   2  12  11    1.66    0.15
   2  12  11    1.54    0.16
  -2  12 -11    1.24    0.15
   2  12  11    1.36    0.13
   2 -12  11    1.24    0.17
   2  12  12    1.80    0.12
   2  12  12    1.89    0.13
  -2  13  11    4.93    0.21
   2  13 -11    5.46    0.21
  -2 -13  10    4.69    0.25
  -2 -13  10    4.07    0.23
   2  13 -10    4.23    0.21
   2  13 -10    4.23    0.22
  -2  13   9    4.13    0.25
   2  13  -9    3.80    0.24
  -2 -13   8    1.69    0.21
   2  13  -8    1.95    0.21
  -2  13   8    1.55    0.18
  -2 -13   8    1.65    0.23
  -2 -13   7    6.38    0.39
   2  13  -7    6.51    0.36
  -2 -13   7    6.69    0.38
  -2  13   7    6.02    0.33
  -2 -13   7    6.59    0.38
  -2 -13   6    6.47    0.40
  -2 -13   6    7.00    0.40
  -2 -13   6    6.74    0.40
  -2  13   6    6.29    0.34
  -2 -13   5   16.33    0.71
  -2 -13   5   16.91    0.71
  -2  13   5   15.83    0.63
  -2 -13   5   15.24    0.70
  -2  13   4    0.96    0.20
  -2 -13   4    0.89    0.25
   2  13  -4    0.72    0.23
  -2 -13   3    0.44    0.24
  -2  13   3    0.04    0.18
  -2 -13   3    0.24    0.26
   2  13  -3    0.23    0.20
  -2 -13   2    0.21    0.23
   2  13  -2    0.04    0.20
  -2  13   2    0.15    0.20
   2 -13  -2    0.22    0.19
  -2  13   1   39.54    1.41
   2  13  -1   43.03    1.47
   2 -13  -1   42.28    1.48
  -2 -13   1   45.20    1.51
   2 -13   0   25.48    1.01
  -2  13   0   26.70    1.02
  -2 -13   0   28.83    1.03
   2 -13   0   25.23    0.96
  -2  13  -1    5.74    0.38
  -2 -13  -1    5.57    0.38
   2 -13   1    5.23    0.34
   2 -13   1    5.83    0.39
  -2  13  -1    5.53    0.35
  -2  13  -2   13.86    0.60
   2 -13   2   12.79    0.58
  -2  13  -2   13.50    0.61
  -2 -13  -2   13.37    0.61
   2 -13   2   12.83    0.56
   2 -13   2   13.66    0.63
  -2  13  -3    6.55    0.39
   2  13   3    6.14    0.33
  -2 -13  -3    7.40    0.39
  -2  13  -3    6.59    0.39
   2 -13   3    6.25    0.38
   2 -13   3    6.17    0.34
   2 -13   3    6.80    0.43
   2  13   4   24.04    0.90
   2 -13   4   26.97    1.01
   2 -13   4   24.99    0.97
  -2  13  -4   27.39    0.98
   2  13   4   24.31    0.93
  -2 -13  -4   27.02    0.96
  -2  13  -4   27.55    0.99
   2  13   5    7.96    0.36
   2 -13   5    8.79    0.47
   2 -13   5    8.22    0.42
   2  13   5    6.64    0.34
  -2  13  -5    8.25    0.41
   2  13   5    7.50    0.39
  -2 -13  -5    7.93    0.39
  -2  13  -5    7.93    0.43
   2  13   6   26.24    0.90
  -2  13  -6   24.59    0.90
   2 -13   6   27.41    0.96
   2  13   6   23.39    0.88
  -2  13  -6   26.02    0.92
   2 -13   6   28.63    0.99
  -2 -13  -6   24.51    0.90
   2  13   6   24.90    0.92
   2  13   7    0.29    0.14
   2 -13   7    0.08    0.20
  -2  13  -7    0.08    0.14
   2 -13   7    0.23    0.17
   2  13   7    0.22    0.13
   2 -13   7   -0.03    0.17
  -2 -13  -7    0.21    0.11
  -2  13  -7    0.07    0.12
  -2  13  -8    2.49    0.20
   2 -13   8    2.34    0.22
   2  13   8    2.34    0.18
   2 -13   8    2.63    0.21
   2  13   8    2.46    0.18
   2  13   9    2.69    0.17
   2  13   9    3.37    0.19
   2 -13  10   10.24    0.40
   2  13  10   10.70    0.37
  -2  14   9    0.07    0.07
   2  14  -8    2.59    0.17
  -2  14   8    2.36    0.16
  -2 -14   8    2.62    0.19
  -2 -14   7    1.16    0.18
  -2  14   7    1.28    0.15
   2  14  -7    0.97    0.15
  -2 -14   7    1.04    0.16
  -2 -14   7    1.44    0.17
  -2 -14   6    0.15    0.15
  -2  14   6    0.21    0.15
  -2 -14   6    0.23    0.17
  -2 -14   6    0.26    0.16
  -2 -14   5   34.07    1.17
  -2  14   5   31.46    1.11
  -2 -14   5   33.46    1.16
   2  14  -5   33.33    1.14
  -2 -14   4   20.88    0.78
   2  14  -4   20.15    0.74
  -2  14   4   18.30    0.71
  -2 -14   4   20.21    0.77
  -2 -14   3    3.07    0.27
  -2 -14   3    2.71    0.26
   2  14  -3    2.88    0.23
  -2  14   3    2.78    0.20
  -2 -14   3    2.82    0.28
  -2 -14   2   34.38    1.11
  -2  14   2   28.07    1.00
  -2  14   2   30.09    1.08
   2 -14  -2   28.58    1.02
  -2 -14   2   34.40    1.13
   2 -14  -1   12.54    0.53
  -2 -14   1   14.50    0.60
  -2 -14   1   13.28    0.58
  -2 -14   0    4.73    0.31
  -2  14   0    4.35    0.29
   2 -14   0    4.51    0.28
  -2 -14  -1    3.52    0.26
  -2  14  -1    3.39    0.26
   2 -14   1    3.84    0.27
   2 -14   2    0.17    0.13
  -2 -14  -2    0.19    0.16
   2 -14   2    0.17    0.17
  -2  14  -2    0.16    0.16
  -2  14  -3   12.77    0.55
   2 -14   3   12.98    0.52
   2 -14   3   13.63    0.57
  -2 -14  -3   13.72    0.53
  -2  14  -4    6.26    0.32
  -2 -14  -4    6.24    0.30
   2 -14   4    6.05    0.31
   2 -14   4    6.71    0.36
  -2 -14  -5    1.91    0.15
   2 -14   5    1.98    0.18
  -2  14  -5    2.19    0.18
   2 -14   6    1.20    0.15
   2  14   6    0.90    0.09
   2 -14   6    1.35    0.18
   2 -14   6    1.28    0.18
   2 -14   7    0.96    0.13
   2 -14   7    0.89    0.15
   2  14   7    0.69    0.08
   2 -14   7    0.96    0.13
   2 -14   8   13.01    0.49
  -2 -15   6   10.85    0.39
  -2 -15   6   10.84    0.39
  -2 -15   5    0.18    0.09
  -2 -15   5   -0.05    0.10
   2  15  -5   -0.06    0.08
  -2 -15   4   13.19    0.49
  -2 -15   4   13.44    0.50
  -2 -15   3    0.17    0.14
  -2 -15   3    0.20    0.12
  -2 -15   3    0.19    0.13
  -2 -15   2    3.76    0.24
  -2 -15   2    3.71    0.23
  -2 -15   2    3.33    0.22
  -2 -15   1    8.44    0.37
  -2 -15   1    7.86    0.36
  -2 -15   1    7.79    0.35
  -2 -15   0    2.89    0.21
  -2 -15   0    2.84    0.19
   2 -15   1    0.85    0.12
  -2 -15  -1    0.86    0.14
  -2 -15  -1    0.87    0.12
   2 -15   2    9.93    0.38
  -2 -15  -2   10.64    0.39
  -2 -15  -3    0.35    0.09
   2 -15   3    0.27    0.11
   2 -15   4   26.68    0.90
   2 -15   5    0.18    0.09
  -3   0  19   -0.03    0.11
  -3   0  18   37.31    1.24
  -3   0  18   38.28    1.25
  -3   0  17   -0.09    0.18
  -3   0  17   -0.13    0.19
  -3   0  17   -0.01    0.17
  -3   0  17    0.06    0.21
  -3   0  17    0.08    0.14
  -3   0  17    0.03    0.18
  -3   0  17   -0.03    0.19
  -3   0  17    0.12    0.19
  -3   0  16   82.50    2.60
  -3   0  16   84.67    2.63
  -3   0  16   78.68    2.63
  -3   0  16   78.11    2.62
  -3   0  16   77.33    2.58
  -3   0  16   83.29    2.60
  -3   0  16   82.44    2.62
  -3   0  16   78.96    2.62
  -3   0  16   78.27    2.62
  -3   0  15   -0.05    0.24
  -3   0  15   -0.15    0.24
  -3   0  15    0.11    0.24
  -3   0  15    0.06    0.23
  -3   0  15    0.15    0.19
  -3   0  15   -0.08    0.19
  -3   0  15   -0.02    0.23
  -3   0  15    0.06    0.21
  -3   0  15    0.08    0.22
  -3   0  15   -0.12    0.19
  -3   0  14  401.05   11.63
  -3   0  14  389.91   12.20
  -3   0  14  384.76   11.65
  -3   0  14  377.28   11.66
  -3   0  14  374.00   11.65
  -3   0  14  377.37   11.67
  -3   0  14  392.97   11.68
  -3   0  14  378.43   11.66
  -3   0  14  382.36   11.66
  -3   0  14  351.06   11.61
  -3   0  14  334.18   11.56
  -3   0  14  373.10   11.66
  -3   0  14  369.79   11.62
  -3   0  14  403.18   11.68
  -3   0  13   -0.09    0.21
  -3   0  13    0.22    0.37
  -3   0  13    0.07    0.23
  -3   0  13    0.05    0.22
  -3   0  13   -0.14    0.24
  -3   0  13    0.02    0.21
  -3   0  13    0.01    0.19
  -3   0  13   -0.04    0.15
  -3   0  13   -0.04    0.20
  -3   0  13    0.09    0.21
  -3   0  13    0.03    0.19
  -3   0  12  107.20    3.57
  -3   0  12  110.46    3.60
  -3   0  12  120.76    3.57
  -3   0  12  111.93    3.59
  -3   0  12  109.36    3.60
  -3   0  12  104.01    3.58
  -3   0  12  108.36    3.59
  -3   0  12  113.01    3.62
  -3   0  12  108.91    3.56
  -3   0  12  119.75    4.11
  -3   0  11    0.10    0.20
  -3   0  11   -0.19    0.43
  -3   0  11   -0.04    0.35
  -3   0  11    0.03    0.18
  -3   0  11    0.07    0.19
  -3   0  11    0.19    0.20
  -3   0  11   -0.10    0.17
  -3   0  11    0.14    0.20
  -3   0  11    0.07    0.18
  -3   0  11    0.19    0.17
  -3   0  10  139.53    4.73
  -3   0  10  127.03    4.30
  -3   0  10  125.32    4.29
  -3   0  10  138.43    4.85
  -3   0  10  128.60    4.31
  -3   0   9   -0.03    0.16
  -3   0   9   -0.03    0.30
  -3   0   9    0.04    0.37
  -3   0   8   93.60    2.91
  -3   0   8   88.75    3.33
  -3   0   7    0.07    0.14
  -3   0   7    0.14    0.14
  -3   0   7    0.18    0.33
  -3   0   7    0.16    0.28
  -3   0   6 1033.37   29.05
  -3   0   6  977.62   29.12
  -3   0   5   -0.08    0.17
  -3   0   5    0.11    0.23
  -3   0   5    0.28    0.26
  -3   0   4  101.27    3.14
  -3   0   4   99.70    3.19
  -3   0   3   -0.01    0.18
  -3   0   3    0.10    0.21
  -3   0   2 9833.11  305.02
  -3   0   2 9999.00  304.96
  -3   0   1   -0.01    0.16
  -3   0   0 1102.01   33.89
  -3   0  -1   -0.04    0.24
  -3   0  -2 1479.52   45.69
  -3   0  -3   -0.05    0.26
   3   0   4  253.07    8.08
   3   0   5   -0.02    0.27
   3   0   6  307.88    9.48
   3   0   6  291.25    9.13
   3   0   7   -0.09    0.32
   3   0   7    0.11    0.14
   3   0   8   85.93    3.14
   3   0   8   83.62    2.71
   3   0   9    0.16    0.35
   3   0   9    0.01    0.17
   3   0  10    3.89    0.29
   3   0  10    2.99    0.51
   3   0  10    4.02    0.26
   3   0  10    3.56    0.32
   3   0  10    3.71    0.29
   3   0  10    3.98    0.27
   3   0  10    3.37    0.25
   3   0  10    3.53    0.27
   3   0  11   -0.04    0.18
   3   0  11    0.10    0.21
   3   0  11   -0.11    0.22
   3   0  11    0.12    0.18
   3   0  11   -0.05    0.16
   3   0  11   -0.10    0.36
   3   0  11   -0.04    0.18
   3   0  11    0.20    0.15
   3   0  11   -0.19    0.19
   3   0  11    0.07    0.19
   3   0  11   -0.07    0.22
   3   0  12  400.37   12.15
   3   0  12  371.31   12.06
   3   0  12  401.53   12.10
   3   0  12  388.94   12.11
   3   0  12  418.62   12.21
   3   0  12  372.41   12.07
   3   0  12  388.21   12.07
   3   0  12  401.68   12.15
   3   0  12  394.03   12.82
   3   0  13   -0.08    0.24
   3   0  13   -0.08    0.18
   3   0  13   -0.06    0.22
   3   0  13    0.02    0.21
   3   0  13    0.01    0.26
   3   0  13    0.17    0.18
   3   0  13    0.19    0.23
   3   0  13    0.37    0.41
   3   0  13    0.12    0.22
   3   0  14   61.74    1.95
   3   0  14   61.31    2.04
   3   0  14   61.62    2.00
   3   0  14   53.07    2.49
   3   0  14   62.16    2.00
   3   0  14   52.90    1.90
   3   0  15    0.08    0.19
   3   0  15    0.18    0.20
   3   0  15   -0.01    0.17
   3   0  15    0.08    0.22
   3   0  15   -0.01    0.18
   3   0  16   52.27    1.61
   3   0  16   50.20    1.56
   3   0  16   53.57    1.64
   3   0  17    0.01    0.13
   3   0  17   -0.04    0.15
   3   0  17    0.07    0.11
   3   0  17    0.08    0.13
   3   0  17   -0.01    0.15
   3   0  18    6.82    0.29
   3   0  18    6.93    0.28
   3   0  18    6.65    0.28
   3   0  19    0.00    0.05
  -3  -1  19    0.22    0.11
  -3  -1  19    0.14    0.10
  -3  -1  18    0.18    0.14
  -3  -1  18    0.17    0.15
  -3   1  18    0.41    0.16
  -3  -1  18    0.34    0.17
  -3  -1  18    0.20    0.14
  -3   1  17    3.87    0.29
  -3  -1  17    4.10    0.27
  -3   1  17    4.03    0.28
  -3  -1  17    3.25    0.26
  -3  -1  17    3.64    0.23
  -3  -1  17    3.43    0.26
  -3  -1  17    3.84    0.27
  -3   1  17    3.98    0.27
  -3   1  17    4.21    0.28
  -3  -1  17    3.49    0.27
  -3  -1  17    3.50    0.28
  -3  -1  16    8.96    0.49
  -3  -1  16    9.82    0.50
  -3  -1  16    8.76    0.46
  -3   1  16    9.67    0.47
  -3   1  16   10.46    0.49
  -3  -1  16   10.49    0.48
  -3  -1  16    9.12    0.44
  -3  -1  16    8.93    0.46
  -3   1  16    9.55    0.41
  -3   1  16    9.49    0.48
  -3  -1  16   10.24    0.44
  -3   1  16   10.02    0.45
  -3  -1  16    9.55    0.47
  -3  -1  16    9.69    0.48
  -3   1  16    9.77    0.45
  -3  -1  16    9.11    0.43
  -3   1  16    8.92    0.48
  -3  -1  15   40.61    1.44
  -3  -1  15   37.98    1.42
  -3   1  15   41.06    1.41
  -3   1  15   42.50    1.42
  -3  -1  15   40.11    1.42
  -3  -1  15   40.88    1.41
  -3  -1  15   37.57    1.40
  -3   1  15   37.60    1.35
  -3  -1  15   38.00    1.38
  -3   1  15   40.86    1.42
  -3  -1  15   44.82    1.39
  -3  -1  15   38.49    1.41
  -3   1  15   40.27    1.39
  -3  -1  15   38.82    1.42
  -3   1  15   42.24    1.39
  -3  -1  15   38.26    1.36
  -3  -1  15   42.03    1.42
  -3   1  15   40.18    1.42
  -3   1  14    8.79    0.49
  -3  -1  14    9.81    0.49
  -3  -1  14    8.96    0.47
  -3  -1  14    8.99    0.49
  -3   1  14    8.87    0.45
  -3  -1  14    8.88    0.48
  -3  -1  14    9.28    0.50
  -3  -1  14    8.59    0.50
  -3   1  14    9.60    0.50
  -3   1  14    9.21    0.48
  -3  -1  14    8.56    0.49
  -3  -1  14    8.91    0.48
  -3   1  14    8.52    0.42
  -3  -1  14    7.91    0.39
  -3   1  14    9.53    0.49
  -3  -1  14    8.02    0.44
  -3  -1  14    7.99    0.47
  -3  -1  14    9.27    0.45
  -3  -1  14    8.44    0.74
  -3   1  14    9.48    0.78
  -3  -1  14    8.51    0.43
  -3   1  14    8.95    0.44
  -3   1  13    0.35    0.21
  -3  -1  13    0.61    0.26
  -3  -1  13    0.48    0.23
  -3  -1  13    0.76    0.22
  -3   1  13    0.21    0.18
  -3  -1  13    0.74    0.22
  -3  -1  13    0.32    0.25
  -3   1  13    0.68    0.24
  -3   1  13    0.52    0.25
  -3   1  13    0.70    0.24
  -3  -1  13    0.54    0.25
  -3  -1  13    0.30    0.23
  -3   1  13    0.42    0.38
  -3  -1  13    0.51    0.36
  -3   1  13    0.56    0.20
  -3   1  13    0.64    0.25
  -3  -1  13    0.67    0.27
  -3   1  13    0.86    0.26
  -3  -1  13    0.37    0.23
  -3   1  13    0.50    0.22
  -3  -1  13    0.59    0.20
  -3   1  12   23.54    0.91
  -3  -1  12   22.23    0.89
  -3   1  12   23.47    0.91
  -3   1  12   21.39    0.86
  -3   1  12   21.47    0.85
  -3  -1  12   22.48    0.89
  -3  -1  12   25.37    0.88
  -3   1  12   23.45    0.90
  -3  -1  12   23.30    0.91
  -3  -1  12   20.78    0.84
  -3   1  12   23.98    0.87
  -3  -1  12   22.23    0.89
  -3  -1  12   23.22    1.27
  -3  -1  12   23.13    0.91
  -3   1  12   20.99    0.84
  -3  -1  12   23.69    0.92
  -3  -1  11   37.00    1.30
  -3   1  11   37.40    1.33
  -3   1  11   36.54    1.31
  -3  -1  11   35.34    1.32
  -3  -1  11   38.21    1.72
  -3  -1  11   37.30    1.32
  -3   1  11   37.03    1.33
  -3  -1  11   44.00    1.32
  -3   1  11   34.67    1.28
  -3  -1  11   34.88    1.30
  -3   1  11   39.90    1.32
  -3  -1  11   37.37    1.33
  -3  -1  11   34.54    1.30
  -3   1  11   34.20    1.30
  -3  -1  11   36.30    1.33
  -3   1  11   32.21    1.25
  -3   1  11   38.75    1.34
  -3   1  11   37.91    1.29
  -3  -1  11   36.14    1.28
  -3  -1  11   39.72    1.86
  -3   1  11   38.16    1.30
  -3  -1  10  158.53    5.24
  -3   1  10  157.18    5.24
  -3   1  10  165.07    5.22
  -3  -1  10  173.00    5.69
  -3   1  10  161.91    5.26
  -3  -1  10  161.24    5.25
  -3  -1  10  164.54    5.27
  -3   1  10  156.27    5.24
  -3  -1  10  169.34    5.81
  -3  -1   9  151.16    4.59
  -3   1   9  142.50    4.58
  -3  -1   9  138.75    4.93
  -3  -1   9  134.11    5.03
  -3  -1   8   36.96    1.18
  -3   1   8   36.26    1.18
  -3  -1   8   34.54    1.47
  -3  -1   7   51.10    1.58
  -3   1   7   47.45    1.57
  -3  -1   7   47.37    1.93
  -3  -1   7   48.05    1.84
  -3  -1   6  234.61    7.10
  -3  -1   6  249.62    7.03
  -3  -1   5 2733.71   81.20
  -3  -1   5 2908.15   81.15
  -3  -1   4  277.90    8.68
  -3  -1   4  289.65    8.63
  -3   1   3  380.71   12.47
  -3  -1   3  422.22   12.50
  -3   1   2  470.72   15.05
  -3   1   2  484.86   15.03
  -3  -1   2  491.88   15.00
  -3   1   1  387.67   11.61
  -3  -1   1  359.17   11.53
  -3   1   1  387.12   11.70
  -3   1   1  370.37   11.58
  -3  -1   1  379.62   11.58
  -3   1   0  177.57    5.65
  -3  -1   0  191.85    5.81
  -3  -1  -1  836.65   23.50
  -3   1  -1  859.26   23.54
  -3  -1  -2 1840.31   56.74
  -3  -1  -3  692.71   21.53
  -3  -1  -4  366.60   11.57
   3  -1   4  368.87   11.60
   3  -1   5    2.03    0.35
   3  -1   6  170.31    5.36
   3  -1   6  160.00    5.01
   3   1   6  157.63    5.01
   3  -1   7   67.48    2.45
   3  -1   7   64.72    2.08
   3   1   7   62.32    2.07
   3  -1   8  219.89    7.07
   3  -1   8  209.24    6.61
   3  -1   9   32.35    1.54
   3  -1   9   30.95    1.11
   3   1  10    2.77    0.22
   3   1  10    3.22    0.30
   3  -1  10    2.83    0.25
   3   1  10    2.74    0.24
   3  -1  10    2.81    0.26
   3   1  10    3.03    0.22
   3  -1  10    3.10    0.53
   3  -1  10    3.36    0.24
   3   1  10    3.01    0.23
   3   1  10    3.05    0.24
   3  -1  10    2.94    0.27
   3   1  11   10.70    0.47
   3   1  11   11.34    0.50
   3  -1  11   10.25    0.56
   3   1  11   11.90    0.58
   3  -1  11   11.49    0.52
   3   1  11   10.98    0.48
   3  -1  11    9.54    0.46
   3  -1  11   11.26    0.53
   3   1  11   10.84    0.47
   3  -1  11   12.31    0.93
   3  -1  11   11.05    0.50
   3  -1  11   11.54    0.50
   3   1  11   11.42    0.50
   3   1  11   11.18    0.49
   3  -1  11   11.08    0.53
   3   1  12   28.36    1.03
   3  -1  12   26.35    1.01
   3   1  12   28.57    1.05
   3  -1  12   29.91    1.08
   3   1  12   30.15    1.04
   3  -1  12   26.41    1.01
   3  -1  12   30.73    1.10
   3   1  12   28.85    1.02
   3  -1  12   30.09    1.06
   3   1  12   28.97    1.04
   3  -1  12   30.47    1.10
   3   1  12   31.47    1.14
   3  -1  12   29.80    1.15
   3  -1  12   29.76    1.59
   3   1  12   27.66    1.56
   3  -1  12   30.79    1.07
   3   1  13   44.04    1.46
   3  -1  13   40.01    1.45
   3   1  13   36.66    1.35
   3  -1  13   35.63    1.31
   3   1  13   39.00    1.32
   3  -1  13   39.98    1.95
   3   1  13   41.69    1.97
   3  -1  13   40.84    1.41
   3   1  13   39.98    1.35
   3  -1  13   35.35    1.31
   3  -1  13   37.13    1.32
   3  -1  13   41.07    1.36
   3  -1  13   40.25    1.38
   3   1  13   41.02    1.34
   3  -1  13   42.15    1.41
   3  -1  14   40.60    1.50
   3   1  14   44.02    1.51
   3  -1  14   49.05    1.58
   3  -1  14   47.10    1.56
   3   1  14   47.53    1.54
   3  -1  14   48.65    1.60
   3  -1  14   49.70    1.61
   3  -1  14   41.78    2.08
   3   1  14   44.15    2.10
   3   1  14   50.20    1.64
   3   1  14   41.57    1.54
   3  -1  15   38.65    1.29
   3   1  15   33.72    1.20
   3  -1  15   32.41    1.19
   3   1  15   32.90    1.22
   3   1  15   40.36    1.32
   3   1  15   40.11    1.23
   3  -1  15   39.28    1.25
   3  -1  16    1.74    0.21
   3   1  16    2.03    0.21
   3  -1  16    1.91    0.21
   3  -1  16    1.66    0.17
   3   1  16    1.39    0.20
   3   1  16    1.42    0.16
   3  -1  16    1.49    0.20
   3   1  16    2.27    0.24
   3   1  16    1.60    0.21
   3  -1  17    1.56    0.17
   3   1  17    1.37    0.16
   3  -1  17    1.18    0.14
   3   1  17    1.20    0.18
   3   1  17    1.24    0.17
   3  -1  17    1.20    0.16
   3   1  17    1.16    0.16
   3   1  18    0.76    0.13
   3  -1  18    0.73    0.12
   3   1  18    0.73    0.12
  -3  -2  19   11.45    0.36
  -3  -2  19    9.02    0.34
  -3  -2  18   16.01    0.61
  -3  -2  18   15.74    0.59
  -3  -2  18   17.34    0.60
  -3  -2  18   15.56    0.58
  -3   2  17  103.96    3.06
  -3  -2  17   94.55    3.06
  -3  -2  17   92.45    3.06
  -3  -2  17   93.15    3.09
  -3  -2  17   95.77    3.07
  -3  -2  17   98.38    3.08
  -3  -2  16    5.35    0.35
  -3  -2  16    5.26    0.38
  -3  -2  16    5.87    0.39
  -3   2  16    6.64    0.37
  -3  -2  16    5.42    0.36
  -3   2  16    6.21    0.34
  -3   2  16    5.81    0.35
  -3  -2  16    6.40    0.35
  -3   2  16    6.00    0.31
  -3  -2  16    5.98    0.32
  -3  -2  16    5.63    0.37
  -3  -2  16    6.02    0.34
  -3  -2  16    5.66    0.34
  -3   2  16    5.69    0.29
  -3   2  16    6.84    0.38
  -3   2  15    7.89    0.45
  -3  -2  15    7.08    0.42
  -3  -2  15    6.98    0.43
  -3   2  15    7.47    0.39
  -3  -2  15    7.55    0.46
  -3  -2  15    7.29    0.45
  -3  -2  15    7.15    0.43
  -3   2  15    8.00    0.43
  -3  -2  15    6.53    0.42
  -3   2  15    6.84    0.39
  -3   2  15    7.99    0.43
  -3  -2  15    7.25    0.41
  -3  -2  15    6.83    0.41
  -3   2  15    7.71    0.36
  -3  -2  15    8.00    0.39
  -3   2  15    7.79    0.38
  -3   2  15    7.52    0.42
  -3  -2  15    8.06    0.42
  -3   2  15    7.91    0.41
  -3  -2  15    7.08    0.36
  -3   2  14    1.12    0.24
  -3  -2  14    1.40    0.25
  -3  -2  14    1.57    0.22
  -3   2  14    1.28    0.21
  -3  -2  14    1.31    0.25
  -3   2  14    1.33    0.24
  -3  -2  14    1.16    0.27
  -3   2  14    0.87    0.21
  -3   2  14    1.34    0.26
  -3  -2  14    1.20    0.28
  -3  -2  14    1.29    0.27
  -3  -2  14    1.42    0.26
  -3   2  14    0.98    0.24
  -3   2  14    0.84    0.23
  -3   2  14    1.19    0.26
  -3   2  14    1.23    0.19
  -3   2  14    1.42    0.42
  -3  -2  14    1.44    0.40
  -3   2  14    1.29    0.24
  -3  -2  14    1.04    0.19
  -3  -2  13    0.45    0.24
  -3  -2  13    0.48    0.24
  -3   2  13    0.59    0.20
  -3  -2  13    0.61    0.24
  -3   2  13    0.40    0.22
  -3  -2  13    0.25    0.26
  -3  -2  13    0.43    0.25
  -3   2  13    0.41    0.24
  -3   2  13    0.51    0.24
  -3  -2  13    0.48    0.26
  -3   2  13    0.48    0.23
  -3   2  13    0.45    0.22
  -3  -2  13    0.51    0.18
  -3   2  13    0.62    0.19
  -3   2  13    0.43    0.20
  -3  -2  13    0.32    0.22
  -3   2  13    0.59    0.24
  -3  -2  13    0.37    0.20
  -3   2  13    0.66    0.39
  -3  -2  13    0.25    0.36
  -3   2  12   27.06    1.01
  -3  -2  12   26.78    1.01
  -3  -2  12   30.33    1.00
  -3   2  12   29.21    0.99
  -3   2  12   27.13    1.04
  -3   2  12   25.99    0.97
  -3   2  12   25.69    0.99
  -3  -2  12   24.41    1.02
  -3   2  12   24.36    0.95
  -3  -2  12   26.28    1.02
  -3  -2  12   25.29    1.03
  -3   2  12   26.23    1.00
  -3   2  12   28.25    1.01
  -3   2  12   26.90    1.01
  -3  -2  12   26.98    1.01
  -3   2  12   24.57    0.94
  -3  -2  12   27.34    1.04
  -3   2  12   27.14    0.99
  -3  -2  12   26.39    0.97
  -3  -2  12   28.84    1.43
  -3   2  12   27.53    1.40
  -3   2  11    4.05    0.29
  -3   2  11    4.30    0.33
  -3  -2  11    4.04    0.30
  -3  -2  11    4.28    0.29
  -3   2  11    4.19    0.29
  -3   2  11    4.01    0.32
  -3   2  11    3.67    0.27
  -3   2  11    3.46    0.25
  -3  -2  11    4.05    0.31
  -3   2  11    3.98    0.29
  -3   2  11    3.83    0.27
  -3  -2  11    3.33    0.32
  -3  -2  11    3.97    0.33
  -3   2  11    4.28    0.30
  -3   2  11    3.64    0.30
  -3   2  11    4.00    0.30
  -3  -2  11    4.22    0.31
  -3   2  11    3.82    0.30
  -3   2  11    3.58    0.25
  -3  -2  11    4.31    0.33
  -3   2  11    4.22    0.29
  -3   2  11    4.91    0.36
  -3  -2  11    3.99    0.27
  -3   2  11    4.23    0.60
  -3  -2  11    4.14    0.59
  -3   2  11    4.21    0.53
  -3  -2  11    4.31    0.53
  -3   2  10    2.15    0.23
  -3   2  10    1.69    0.22
  -3   2  10    1.44    0.23
  -3   2  10    1.74    0.26
  -3   2  10    1.51    0.21
  -3   2  10    2.07    0.26
  -3   2  10    1.74    0.23
  -3  -2  10    1.48    0.22
  -3   2  10    1.90    0.22
  -3  -2  10    1.72    0.22
  -3   2  10    1.69    0.23
  -3  -2  10    1.85    0.26
  -3  -2  10    1.96    0.23
  -3   2  10    1.85    0.25
  -3   2  10    1.79    0.24
  -3   2  10    1.82    0.46
  -3  -2  10    2.31    0.50
  -3  -2  10    2.09    0.41
  -3   2  10    1.81    0.40
  -3   2  10    1.97    0.22
  -3   2   9    6.38    0.68
  -3  -2   9    7.16    0.69
  -3  -2   9    7.71    0.61
  -3   2   9    8.21    0.64
  -3  -2   9    8.30    0.38
  -3   2   9    7.53    0.37
  -3  -2   8   28.52    1.45
  -3   2   8   29.89    1.46
  -3  -2   8   30.74    1.36
  -3   2   8   30.38    1.37
  -3   2   8   32.66    1.09
  -3  -2   8   32.09    1.08
  -3  -2   7   76.60    2.99
  -3   2   7   80.97    3.03
  -3   2   7   79.38    2.90
  -3  -2   7   83.51    2.91
  -3  -2   7   83.77    2.64
  -3   2   7   83.96    2.64
  -3   2   6    9.12    0.64
  -3  -2   6    8.86    0.63
  -3  -2   6    9.03    0.55
  -3   2   6    9.22    0.56
  -3  -2   5   27.21    1.18
  -3   2   5   28.45    1.20
  -3   2   5   27.18    1.12
  -3  -2   5   28.77    1.13
  -3   2   4  133.10    4.52
  -3  -2   4  134.57    4.52
  -3  -2   4  142.03    4.47
  -3   2   4  141.47    4.46
  -3  -2   3  876.92   27.03
  -3   2   3  869.20   27.03
  -3   2   2 1461.81   45.85
  -3  -2   2 1510.34   45.82
  -3   2   2 1485.28   45.82
  -3   2   1   45.96    1.55
  -3  -2   1   42.80    1.51
  -3   2   1   46.60    1.52
  -3   2   0  894.83   27.59
   3   2   1  628.94   19.13
  -3  -2  -1  660.81   19.30
  -3   2  -1  600.53   19.11
  -3  -2  -2  209.87    6.43
   3   2   2  196.64    6.29
  -3  -2  -3   10.41    0.57
   3  -2   4  792.06   24.79
   3   2   4  799.36   24.78
  -3  -2  -4  799.29   24.74
   3  -2   5  254.67    8.20
   3   2   5  256.10    8.20
  -3  -2  -5  254.55    8.12
   3  -2   6    0.88    0.32
   3   2   6    0.76    0.29
   3   2   6    1.08    0.16
   3  -2   6    0.63    0.15
   3   2   7    1.41    0.34
   3  -2   7    1.25    0.36
   3   2   7    1.20    0.16
   3  -2   7    1.14    0.17
   3  -2   8   62.05    2.40
   3   2   8   62.90    2.39
   3   2   8   58.36    1.97
   3  -2   8   60.64    1.98
   3  -2   9   20.36    1.16
   3   2   9   18.95    1.12
   3  -2   9   20.03    0.77
   3   2   9   19.56    0.76
   3   2  10    7.20    0.37
   3   2  10    8.10    0.39
   3  -2  10    7.06    0.39
   3  -2  10    7.80    0.41
   3   2  10    7.93    0.40
   3   2  10    7.28    0.35
   3   2  10    7.16    0.35
   3   2  10    7.32    0.43
   3  -2  10    7.77    0.38
   3   2  10    7.66    0.40
   3  -2  10    8.44    0.76
   3   2  10    7.21    0.71
   3   2  10    7.48    0.40
   3  -2  10    7.06    0.40
   3   2  11   93.58    2.79
   3  -2  11   82.61    2.82
   3   2  11   83.25    2.83
   3  -2  11   84.18    2.83
   3   2  11   87.05    2.76
   3   2  11   86.92    2.77
   3   2  11   90.04    2.88
   3  -2  11   84.41    2.80
   3   2  11   85.77    2.83
   3   2  11   84.54    3.38
   3  -2  11   84.98    3.40
   3   2  11   84.21    2.83
   3  -2  11   85.60    2.84
   3   2  12   36.33    1.22
   3  -2  12   35.21    1.25
   3   2  12   33.30    1.26
   3  -2  12   34.31    1.26
   3   2  12   33.41    1.18
   3  -2  12   33.48    1.23
   3   2  12   33.78    1.19
   3   2  12   35.87    1.30
   3  -2  12   36.27    1.23
   3   2  12   34.32    1.25
   3  -2  12   33.42    1.77
   3   2  12   33.09    1.74
   3   2  12   33.59    1.26
   3  -2  12   35.25    1.27
   3   2  13    6.50    0.40
   3  -2  13    7.13    0.41
   3   2  13    7.46    0.44
   3  -2  13    6.37    0.36
   3  -2  13    5.38    0.33
   3  -2  13    7.52    0.41
   3   2  13    5.69    0.33
   3   2  13    6.45    0.35
   3  -2  13    5.87    0.33
   3  -2  13    6.41    0.73
   3   2  13    7.14    0.75
   3  -2  13    7.87    0.43
   3   2  13    7.20    0.42
   3   2  13    6.90    0.38
   3  -2  13    7.25    0.39
   3   2  13    7.18    0.37
   3  -2  13    7.06    0.40
   3   2  14   28.28    0.99
   3  -2  14   24.76    0.97
   3  -2  14   28.93    1.03
   3   2  14   30.74    1.01
   3  -2  14   29.39    1.05
   3  -2  14   30.48    1.07
   3   2  14   28.78    1.06
   3   2  14   25.31    0.98
   3  -2  14   30.65    1.08
   3   2  14   30.63    1.07
   3   2  14   27.27    1.50
   3  -2  14   27.19    1.51
   3   2  14   31.60    1.09
   3  -2  15   20.49    0.79
   3   2  15   21.04    0.79
   3   2  15   21.85    0.76
   3  -2  15   20.88    0.78
   3  -2  15   20.56    0.76
   3   2  15   21.92    0.74
   3  -2  15   16.39    0.70
   3   2  15   19.24    0.72
   3   2  15   22.20    0.81
   3  -2  15   17.23    0.80
   3   2  15   21.05    0.79
   3  -2  16    6.34    0.35
   3   2  16    7.54    0.36
   3  -2  16    7.38    0.36
   3  -2  16    7.11    0.37
   3   2  16    7.59    0.34
   3  -2  16    7.97    0.35
   3  -2  16    5.43    0.29
   3   2  16    7.42    0.37
   3   2  16    8.02    0.38
   3  -2  16    6.81    0.38
   3   2  17    9.65    0.39
   3  -2  17    9.82    0.40
   3  -2  17    8.49    0.40
   3   2  17    9.48    0.39
   3   2  17    8.88    0.36
   3  -2  17    8.89    0.36
   3   2  17    9.57    0.38
   3  -2  18   10.01    0.38
   3   2  18   11.81    0.38
   3   2  18   10.67    0.37
   3  -2  18   11.43    0.36
  -3  -3  19   10.49    0.36
  -3  -3  18    2.38    0.19
  -3  -3  18    3.15    0.18
  -3  -3  18    2.69    0.17
  -3   3  18    3.52    0.20
  -3  -3  18    2.90    0.19
  -3  -3  18    2.83    0.18
  -3  -3  18    3.24    0.20
  -3  -3  18    2.68    0.21
  -3  -3  17    1.31    0.20
  -3   3  17    1.71    0.21
  -3  -3  17    1.33    0.18
  -3  -3  17    1.84    0.20
  -3  -3  17    1.41    0.17
  -3   3  17    1.80    0.20
  -3  -3  17    1.72    0.22
  -3  -3  17    1.97    0.21
  -3  -3  17    1.57    0.20
  -3  -3  16    0.41    0.21
  -3   3  16    0.48    0.22
  -3  -3  16    0.20    0.21
  -3   3  16    0.63    0.21
  -3  -3  16    0.20    0.18
  -3  -3  16    0.67    0.22
  -3  -3  16    0.31    0.19
  -3   3  16    0.42    0.19
  -3  -3  16    0.50    0.24
  -3  -3  16    0.40    0.22
  -3   3  16    0.41    0.21
  -3  -3  16    0.49    0.23
  -3  -3  15   93.18    3.15
  -3   3  15   96.72    3.12
  -3   3  15  112.09    3.14
  -3  -3  15   94.08    3.14
  -3  -3  15   85.12    3.13
  -3   3  15   97.57    3.09
  -3   3  15   99.17    3.13
  -3  -3  15   98.39    3.13
  -3  -3  15   93.47    3.15
  -3  -3  15  101.84    3.10
  -3   3  15  103.22    3.10
  -3  -3  15   89.36    3.12
  -3   3  15   94.57    3.06
  -3  -3  15   92.28    3.15
  -3   3  15   98.57    3.11
  -3  -3  14   62.95    2.23
  -3   3  14   70.54    2.31
  -3  -3  14   71.76    2.25
  -3   3  14   69.61    2.25
  -3   3  14   73.34    2.26
  -3   3  14   70.08    2.27
  -3  -3  14   65.57    2.32
  -3   3  14   70.53    2.28
  -3  -3  14   63.56    2.33
  -3   3  14   77.23    2.29
  -3  -3  14   65.20    2.29
  -3   3  14   68.40    2.24
  -3  -3  14   69.10    2.28
  -3   3  14   67.65    2.28
  -3   3  14   65.45    2.21
  -3  -3  14   67.35    2.71
  -3   3  14   70.90    2.74
  -3  -3  13   22.95    0.88
  -3   3  13   24.28    0.95
  -3  -3  13   25.73    0.91
  -3   3  13   25.43    0.91
  -3   3  13   23.84    0.96
  -3   3  13   23.91    0.89
  -3   3  13   23.61    0.87
  -3   3  13   25.19    0.92
  -3  -3  13   23.59    0.97
  -3   3  13   28.47    0.96
  -3   3  13   24.34    0.93
  -3  -3  13   23.33    0.98
  -3   3  13   26.80    0.94
  -3   3  13   22.73    0.89
  -3   3  13   25.14    0.94
  -3  -3  13   24.13    0.93
  -3  -3  13   22.81    0.95
  -3   3  13   23.33    0.86
  -3  -3  13   24.98    1.31
  -3   3  13   25.39    1.31
  -3  -3  12    3.05    0.24
  -3   3  12    3.36    0.31
  -3  -3  12    3.32    0.29
  -3   3  12    2.76    0.30
  -3  -3  12    3.56    0.27
  -3   3  12    2.99    0.26
  -3   3  12    3.18    0.33
  -3   3  12    3.21    0.25
  -3   3  12    2.87    0.23
  -3   3  12    2.89    0.26
  -3   3  12    3.03    0.27
  -3  -3  12    3.37    0.34
  -3   3  12    2.95    0.29
  -3  -3  12    3.02    0.33
  -3   3  12    3.17    0.29
  -3   3  12    3.88    0.30
  -3   3  12    2.95    0.26
  -3  -3  12    3.33    0.50
  -3   3  12    3.37    0.51
  -3   3  12    3.18    0.29
  -3  -3  12    3.34    0.32
  -3   3  12    2.99    0.23
  -3  -3  12    3.37    0.29
  -3   3  12    2.82    0.28
  -3   3  11   40.67    1.41
  -3   3  11   40.08    1.40
  -3  -3  11   45.80    1.44
  -3   3  11   45.28    1.44
  -3   3  11   41.42    1.47
  -3  -3  11   43.63    1.46
  -3   3  11   41.62    1.49
  -3   3  11   42.15    1.44
  -3   3  11   41.45    1.46
  -3  -3  11   38.87    1.42
  -3   3  11   41.00    1.45
  -3   3  11   46.04    1.46
  -3  -3  11   40.67    1.46
  -3   3  11   39.90    1.45
  -3   3  11   43.19    1.51
  -3   3  11   39.80    1.45
  -3   3  11   40.95    1.39
  -3  -3  11   40.73    1.49
  -3   3  11   44.32    1.86
  -3  -3  11   46.21    1.90
  -3   3  10   19.13    0.73
  -3   3  10   19.14    0.77
  -3   3  10   21.88    0.75
  -3  -3  10   21.13    0.75
  -3  -3  10   18.31    0.76
  -3   3  10   19.39    0.80
  -3  -3  10   21.99    1.11
  -3   3  10   21.65    1.10
  -3   3  10   18.11    0.75
  -3   3  10   21.87    0.76
  -3   3  10   19.64    1.18
  -3  -3  10   21.18    1.20
  -3   3  10   19.22    0.76
  -3   3  10   21.04    0.82
  -3  -3  10   17.64    0.78
  -3  -3  10   19.55    0.76
  -3   3  10   19.66    0.79
  -3   3  10   20.63    0.81
  -3   3  10   19.74    0.78
  -3   3  10   19.28    0.75
  -3   3  10   18.97    0.76
  -3   3   9   67.92    2.80
  -3  -3   9   70.34    2.81
  -3   3   9   71.87    2.34
  -3  -3   9   74.27    2.34
  -3  -3   9   70.83    2.68
  -3   3   9   72.78    2.70
  -3  -3   8  119.70    4.35
  -3   3   8  118.78    4.34
  -3   3   8  122.18    3.90
  -3  -3   8  126.36    3.91
  -3   3   8  124.39    4.24
  -3  -3   8  127.99    4.24
  -3  -3   7   62.50    2.37
  -3   3   7   62.24    2.37
  -3  -3   7   61.97    1.97
  -3   3   7   59.60    1.97
  -3  -3   7   66.33    2.27
  -3   3   7   61.99    2.25
  -3   3   6    6.54    0.54
  -3  -3   6    6.14    0.27
  -3   3   6    5.42    0.26
  -3  -3   6    6.62    0.46
  -3   3   6    6.25    0.47
  -3   3   5   75.40    2.78
  -3  -3   5   78.00    2.78
  -3  -3   5   83.06    2.70
  -3   3   5   79.95    2.70
  -3  -3   4   45.62    1.72
  -3   3   4   46.89    1.73
  -3   3   3  290.53    9.66
  -3   3   3  304.60    9.62
  -3  -3   3  318.90    9.62
  -3   3   2   10.11    0.55
  -3   3   2    9.33    0.48
  -3  -3   2    9.57    0.48
  -3   3   2    9.25    0.55
  -3   3   1    1.11    0.24
  -3   3   1    1.08    0.19
  -3  -3   1    1.27    0.19
   3   3   0   52.31    1.85
  -3  -3   0   59.96    1.91
  -3   3   0   61.90    1.91
  -3   3   0   67.10    1.97
  -3   3   0   53.57    1.93
  -3   3   0   67.41    2.04
  -3   3  -1   35.21    1.24
   3   3   1   37.18    1.26
   3   3   2    4.29    0.31
  -3  -3  -2    4.50    0.41
   3   3   3    8.81    0.52
   3  -3   3    9.93    0.54
  -3  -3  -3    9.03    0.54
   3  -3   4   15.48    0.79
   3   3   4   16.40    0.80
  -3  -3  -4   16.37    0.77
   3  -3   5    0.32    0.28
   3   3   5    0.02    0.25
  -3  -3  -5    0.27    0.22
   3  -3   6    1.22    0.16
   3   3   6    1.06    0.15
   3  -3   6    1.48    0.34
   3   3   6    1.26    0.32
  -3  -3  -6    0.90    0.22
   3  -3   7  399.64   12.38
   3   3   7  391.09   12.38
   3   3   7  420.06   12.79
   3  -3   7  418.19   12.80
   3  -3   8  109.01    3.47
   3   3   8  107.01    3.47
   3  -3   8  115.27    3.94
   3   3   8  108.20    3.89
   3   3   9    1.31    0.20
   3  -3   9    1.53    0.20
   3  -3   9    1.66    0.24
   3  -3   9    1.45    0.24
   3  -3   9    1.50    0.21
   3   3   9    1.41    0.20
   3   3   9    1.42    0.23
   3   3   9    1.86    0.19
   3   3   9    1.27    0.40
   3  -3   9    1.94    0.44
   3   3   9    1.52    0.22
   3   3   9    1.58    0.18
   3  -3  10   41.34    1.40
   3   3  10   42.67    1.45
   3  -3  10   40.62    1.47
   3   3  10   39.85    1.42
   3   3  10   43.30    1.38
   3   3  10   42.67    1.39
   3  -3  10   38.85    1.43
   3   3  10   40.75    1.43
   3  -3  10   41.81    1.43
   3  -3  10   36.96    1.42
   3   3  10   42.14    1.37
   3   3  10   39.01    1.41
   3   3  10   41.93    1.91
   3  -3  10   41.88    1.92
   3   3  10   40.09    1.45
   3  -3  10   42.22    1.44
   3   3  10   41.22    1.43
   3   3  11  136.29    4.57
   3   3  11  152.01    4.55
   3  -3  11  145.88    4.60
   3  -3  11  142.51    4.59
   3   3  11  140.79    4.59
   3   3  11  145.61    4.52
   3   3  11  138.48    4.52
   3   3  11  148.84    4.62
   3  -3  11  143.57    4.56
   3   3  11  144.62    4.61
   3   3  11  139.07    5.15
   3  -3  11  140.34    5.17
   3  -3  11  145.13    4.60
   3   3  11  142.17    4.59
   3  -3  12   50.23    1.74
   3  -3  12   51.81    1.74
   3   3  12   49.21    1.73
   3   3  12   50.25    1.66
   3   3  12   53.03    1.67
   3  -3  12   45.03    1.77
   3   3  12   50.40    1.75
   3  -3  12   51.04    1.70
   3   3  12   48.70    1.74
   3   3  12   48.06    2.23
   3  -3  12   49.05    2.27
   3   3  12   49.94    1.73
   3  -3  12   51.46    1.74
   3  -3  13   47.59    1.66
   3   3  13   47.50    1.66
   3  -3  13   49.48    1.67
   3   3  13   46.41    1.59
   3  -3  13   46.65    1.64
   3   3  13   51.46    1.61
   3   3  13   51.91    1.69
   3  -3  13   43.34    1.70
   3  -3  13   48.89    1.63
   3   3  13   45.43    1.66
   3  -3  13   47.62    2.20
   3   3  13   45.61    2.16
   3  -3  13   49.21    1.67
   3   3  13   48.68    1.66
   3  -3  14  130.82    4.00
   3   3  14  128.09    3.99
   3   3  14  127.93    3.91
   3  -3  14  122.66    3.98
   3   3  14  133.09    3.93
   3   3  14  130.32    3.95
   3  -3  14  121.23    3.96
   3   3  14  118.54    3.97
   3  -3  14  125.68    3.99
   3   3  14  125.24    3.98
   3  -3  14  106.47    3.93
   3  -3  14  124.98    3.98
   3   3  14  131.57    4.00
   3  -3  14  118.25    4.03
   3   3  14  117.87    3.98
   3  -3  15   35.86    1.25
   3  -3  15   36.82    1.28
   3   3  15   37.95    1.23
   3  -3  15   36.98    1.28
   3   3  15   35.76    1.27
   3   3  15   38.04    1.28
   3  -3  15   33.09    1.30
   3   3  15   36.68    1.28
   3  -3  16    6.22    0.34
   3   3  16    5.80    0.30
   3  -3  16    5.68    0.31
   3   3  16    5.82    0.32
   3  -3  16    5.92    0.35
   3  -3  16    6.28    0.32
   3   3  16    5.70    0.31
   3   3  16    5.91    0.32
   3  -3  17    1.46    0.15
   3   3  17    1.58    0.14
   3   3  17    1.79    0.16
   3  -3  17    1.46    0.17
   3   3  17    1.47    0.16
   3   3  17    1.35    0.17
   3  -3  17    1.38    0.17
   3  -3  17    1.31    0.15
   3  -3  17    1.36    0.16
   3  -3  18    3.05    0.16
   3  -3  18    2.73    0.14
   3   3  18    3.53    0.18
   3  -3  18    3.28    0.15
  -3  -4  18    5.97    0.26
  -3  -4  18    5.95    0.25
  -3  -4  18    6.20    0.28
  -3  -4  18    6.14    0.26
  -3  -4  18    6.15    0.25
  -3  -4  18    5.13    0.22
  -3  -4  17    1.66    0.18
  -3  -4  17    1.51    0.14
  -3  -4  17    1.43    0.19
  -3  -4  17    1.63    0.18
  -3   4  17    2.02    0.20
  -3  -4  17    1.96    0.20
  -3   4  17    1.89    0.21
  -3  -4  17    1.52    0.20
  -3  -4  17    1.57    0.16
  -3  -4  16   17.52    0.71
  -3  -4  16   18.67    0.74
  -3  -4  16   18.44    0.75
  -3  -4  16   18.98    0.75
  -3   4  16   22.48    0.72
  -3  -4  16   19.89    0.76
  -3  -4  16   19.36    0.78
  -3  -4  16   19.28    0.73
  -3   4  16   23.10    0.74
  -3   4  15    6.59    0.36
  -3  -4  15    5.51    0.36
  -3   4  15    5.91    0.33
  -3   4  15    5.82    0.33
  -3  -4  15    5.64    0.33
  -3  -4  15    5.84    0.38
  -3   4  15    6.23    0.35
  -3  -4  15    4.83    0.33
  -3   4  15    6.30    0.37
  -3  -4  15    5.88    0.39
  -3  -4  14   48.94    1.78
  -3   4  14   51.84    1.71
  -3  -4  14   52.79    1.71
  -3   4  14   52.86    1.78
  -3   4  14   51.97    1.73
  -3  -4  14   48.17    1.76
  -3   4  14   53.01    1.71
  -3   4  14   51.71    1.74
  -3  -4  14   50.34    1.73
  -3   4  14   50.24    1.67
  -3   4  14   54.71    1.75
  -3  -4  14   48.40    1.78
  -3   4  14   53.87    1.73
  -3   4  13   35.37    1.16
  -3   4  13   32.66    1.19
  -3   4  13   31.41    1.17
  -3   4  13   29.40    1.14
  -3  -4  13   30.46    1.19
  -3   4  13   32.74    1.12
  -3  -4  13   32.98    1.11
  -3   4  13   32.13    1.10
  -3  -4  13   31.13    1.20
  -3   4  13   32.61    1.14
  -3   4  13   28.40    1.08
  -3   4  13   32.33    1.10
  -3  -4  13   31.01    1.14
  -3   4  13   30.93    1.14
  -3  -4  13   28.17    1.16
  -3   4  13   31.07    1.06
  -3   4  13   31.60    1.15
  -3  -4  13   32.96    1.55
  -3   4  13   31.12    1.52
  -3   4  12    7.07    0.39
  -3   4  12    6.91    0.43
  -3   4  12    6.14    0.40
  -3  -4  12    6.69    0.34
  -3   4  12    6.24    0.34
  -3   4  12    5.31    0.33
  -3   4  12    6.54    0.34
  -3  -4  12    5.63    0.36
  -3   4  12    6.54    0.36
  -3   4  12    5.72    0.37
  -3  -4  12    5.95    0.42
  -3  -4  12    6.25    0.42
  -3   4  12    6.21    0.37
  -3   4  12    6.06    0.33
  -3   4  12    7.35    0.41
  -3   4  12    5.97    0.34
  -3   4  12    6.24    0.37
  -3  -4  12    6.91    0.38
  -3   4  12    6.67    0.38
  -3  -4  12    6.79    0.41
  -3   4  12    6.24    0.31
  -3   4  12    5.80    0.59
  -3  -4  12    6.63    0.62
  -3   4  11  195.20    5.74
  -3   4  11  179.80    5.78
  -3   4  11  169.54    5.73
  -3  -4  11  195.45    5.72
  -3   4  11  187.79    5.72
  -3  -4  11  190.02    6.19
  -3   4  11  192.02    6.18
  -3  -4  11  163.83    5.75
  -3   4  11  184.71    5.70
  -3   4  11  179.94    5.71
  -3   4  11  191.10    5.73
  -3   4  11  181.89    5.77
  -3  -4  11  180.64    5.80
  -3   4  11  183.43    5.74
  -3   4  11  208.76    5.75
  -3   4  11  174.95    5.71
  -3   4  11  175.28    5.70
  -3   4  11  174.52    5.74
  -3  -4  11  175.54    5.74
  -3   4  11  177.54    5.78
  -3  -4  11  184.21    5.74
  -3   4  11  184.31    5.75
  -3  -4  11  173.40    5.78
  -3   4  11  178.38    5.67
  -3   4  10   11.52    0.53
  -3  -4  10   10.92    0.52
  -3  -4  10   10.95    0.47
  -3   4  10   10.63    0.45
  -3  -4  10   11.60    0.46
  -3   4  10   10.77    0.48
  -3   4  10   10.15    0.48
  -3   4  10   10.91    0.44
  -3   4  10   10.10    0.45
  -3  -4  10    9.88    0.48
  -3   4  10   10.76    0.46
  -3   4  10   10.21    0.50
  -3   4  10   10.89    0.49
  -3   4  10   10.65    0.42
  -3   4  10    9.53    0.47
  -3  -4  10   10.71    0.55
  -3   4  10   12.48    0.50
  -3   4  10   10.20    0.45
  -3   4  10    9.74    0.44
  -3   4  10   11.02    0.84
  -3  -4  10   11.57    0.85
  -3  -4  10   10.86    0.74
  -3   4  10   10.69    0.73
  -3  -4  10   10.57    0.49
  -3   4  10    9.59    0.48
  -3  -4   9    3.22    0.31
  -3   4   9    4.23    0.28
  -3   4   9    3.74    0.27
  -3   4   9    3.74    0.27
  -3   4   9    3.56    0.32
  -3   4   9    3.50    0.29
  -3   4   9    3.22    0.27
  -3  -4   9    3.33    0.23
  -3   4   9    3.79    0.24
  -3  -4   9    3.97    0.52
  -3  -4   9    3.49    0.44
  -3   4   9    3.13    0.50
  -3   4   9    3.62    0.44
  -3   4   8  249.97    7.93
  -3  -4   8  256.73    7.93
  -3   4   8  249.49    8.40
  -3  -4   8  253.13    8.39
  -3   4   8  265.71    8.26
  -3  -4   8  270.42    8.27
  -3   4   7  206.71    6.60
  -3  -4   7  213.24    6.60
  -3   4   7  207.79    7.01
  -3  -4   7  215.31    7.03
  -3   4   7  223.87    6.90
  -3  -4   7  229.40    6.90
  -3  -4   6   26.91    0.90
  -3   4   6   26.17    0.90
  -3  -4   6   30.09    1.14
  -3   4   6   30.42    1.15
  -3  -4   6   29.70    1.26
  -3   4   6   27.62    1.24
  -3  -4   5  226.75    7.13
  -3   4   5  214.20    7.12
  -3   4   4    0.81    0.25
  -3  -4   4    0.95    0.25
  -3   4   3  314.84    9.98
  -3  -4   3  319.05    9.98
  -3   4   2   13.94    0.71
  -3   4   2   14.52    0.76
  -3   4   2   11.58    0.60
  -3  -4   2   12.31    0.60
  -3   4   1   24.44    0.95
  -3   4   1   24.77    0.99
  -3  -4   1   20.59    0.83
  -3   4   1   20.50    0.83
  -3  -4   0   22.27    0.84
  -3   4   0   23.13    0.85
  -3   4   0   26.94    1.01
  -3   4   0   25.84    0.95
  -3   4   0   23.27    0.92
   3   4   0   21.13    0.82
  -3   4  -1    9.98    0.51
   3   4   1   11.00    0.53
  -3   4  -1   10.78    0.61
   3  -4   2    0.44    0.19
   3   4   2    0.20    0.19
   3   4   2    0.70    0.21
  -3   4  -2    0.34    0.16
   3  -4   3  387.48   12.06
   3   4   3  383.72   12.05
  -3  -4  -3  378.86   12.10
   3  -4   4  336.38   10.46
   3   4   4  334.08   10.45
  -3  -4  -4  318.95   10.43
   3  -4   5   51.13    1.94
   3   4   5   50.87    1.92
  -3  -4  -5   49.90    1.85
   3  -4   6  654.35   19.56
   3   4   6  633.58   19.53
  -3  -4  -6  627.90   19.37
   3  -4   6  619.64   19.18
   3   4   6  611.42   19.18
   3  -4   7    0.42    0.15
   3   4   7    0.44    0.15
   3  -4   7    0.98    0.35
   3   4   7    0.67    0.31
   3   4   8    0.36    0.15
   3  -4   8    0.02    0.15
   3  -4   8   -0.11    0.30
   3   4   8    0.39    0.31
   3  -4   8    0.19    0.19
   3  -4   8    0.25    0.16
   3   4   8   -0.04    0.15
   3  -4   9   12.81    0.59
   3   4   9   12.95    0.54
  -3   4  -9   12.24    0.52
   3   4   9   13.23    0.58
   3   4   9   12.34    0.53
   3  -4   9   12.00    0.53
   3   4   9   11.92    0.49
   3  -4   9   11.14    0.53
   3  -4   9   11.15    0.86
   3   4   9   12.32    0.86
   3  -4   9   12.81    0.54
   3   4   9   12.63    0.53
   3  -4   9   12.15    0.60
   3   4   9   11.70    0.48
   3   4  10    0.05    0.17
   3  -4  10    0.27    0.24
   3   4  10    0.12    0.18
   3   4  10    0.11    0.17
   3  -4  10    0.32    0.17
   3  -4  10    0.27    0.19
   3  -4  10    0.12    0.18
   3   4  10    0.28    0.18
   3   4  10    0.09    0.20
   3   4  10    0.35    0.20
   3  -4  10    0.27    0.33
   3   4  10   -0.13    0.33
   3   4  10    0.21    0.19
   3  -4  10    0.19    0.18
   3  -4  10    0.22    0.22
  -3   4 -10    0.40    0.16
   3  -4  11   95.38    3.14
   3   4  11  100.81    3.18
   3  -4  11   98.08    3.24
   3  -4  11   96.40    3.19
   3   4  11   97.80    3.18
   3  -4  11   99.15    3.18
   3  -4  11   88.47    3.17
   3   4  11  103.86    3.11
   3   4  11   95.51    3.70
   3  -4  11   95.26    3.73
   3   4  11   95.67    3.17
   3  -4  11   97.18    3.18
   3   4  11   97.93    3.19
   3   4  11  103.26    3.12
   3   4  11   98.04    3.22
  -3   4 -11   93.35    3.14
   3   4  12  113.07    3.82
   3  -4  12  116.61    3.79
   3   4  12  124.21    3.84
   3  -4  12  110.43    3.88
   3   4  12  113.08    3.82
   3  -4  12  119.82    3.84
   3   4  12  119.05    3.83
   3  -4  12  120.56    3.83
   3   4  12  123.89    3.76
   3   4  12  120.98    3.87
   3   4  12  123.30    3.76
   3   4  12  117.63    3.83
   3  -4  12  120.25    3.83
   3  -4  12  112.29    4.38
   3   4  12  108.46    4.33
   3  -4  13    7.93    0.44
   3   4  13    9.28    0.45
   3  -4  13    8.52    0.44
   3   4  13    8.68    0.44
   3  -4  13    7.87    0.49
   3   4  13    8.41    0.43
   3   4  13    8.96    0.46
   3  -4  13    8.80    0.77
   3   4  13    8.36    0.73
   3   4  13    8.57    0.40
   3  -4  13    8.64    0.44
   3   4  13    8.56    0.43
   3  -4  13    7.85    0.40
   3   4  14   11.25    0.51
   3  -4  14   12.08    0.52
   3   4  14   11.65    0.53
   3   4  14   10.86    0.52
   3   4  14   11.66    0.51
   3  -4  14    9.93    0.56
   3   4  14   13.06    0.50
   3  -4  14   11.56    0.52
   3  -4  14   10.63    0.51
   3  -4  15   56.35    1.90
   3   4  15   62.53    1.89
   3  -4  15   56.66    1.93
   3   4  15   57.45    1.91
   3  -4  15   60.45    1.92
   3   4  15   59.48    1.91
   3  -4  15   51.49    1.94
   3   4  16    0.76    0.19
   3  -4  16    0.71    0.19
   3  -4  16    0.85    0.16
   3  -4  16    0.62    0.17
   3   4  16    0.95    0.16
   3  -4  16    0.80    0.15
   3   4  16    1.23    0.18
   3   4  17    0.04    0.15
   3  -4  17    0.06    0.13
   3  -4  17    0.03    0.11
   3   4  17    0.22    0.12
   3  -4  17    0.03    0.12
   3   4  17    0.24    0.13
   3  -4  17    0.16    0.11
   3   4  17    0.23    0.12
   3  -4  18    0.10    0.08
  -3  -5  18    2.23    0.14
  -3  -5  18    1.59    0.10
  -3  -5  18    1.99    0.13
  -3  -5  18    1.55    0.14
  -3  -5  18    1.56    0.13
  -3  -5  17    7.26    0.32
  -3  -5  17    6.27    0.30
  -3  -5  17    7.18    0.31
  -3  -5  17    6.37    0.33
  -3  -5  17    6.12    0.26
  -3  -5  17    7.00    0.30
  -3  -5  16    3.62    0.27
  -3  -5  16    3.35    0.29
  -3   5  16    4.32    0.26
  -3  -5  16    3.28    0.22
  -3  -5  16    3.28    0.26
  -3  -5  16    3.23    0.20
  -3  -5  16    3.81    0.26
  -3   5  15    2.09    0.23
  -3  -5  15    1.99    0.26
  -3  -5  15    2.04    0.22
  -3  -5  15    1.88    0.25
  -3   5  15    2.28    0.24
  -3  -5  15    1.73    0.20
  -3  -5  15    2.05    0.26
  -3  -5  14   23.91    0.97
  -3   5  14   29.15    0.94
  -3  -5  14   27.45    1.03
  -3  -5  14   24.42    1.01
  -3   5  14   28.05    0.96
  -3   5  14   25.48    0.94
  -3  -5  14   25.76    0.95
  -3   5  13    4.02    0.28
  -3   5  13    4.98    0.35
  -3   5  13    4.69    0.34
  -3  -5  13    4.96    0.38
  -3   5  13    5.59    0.33
  -3  -5  13    4.93    0.28
  -3   5  13    4.99    0.28
  -3  -5  13    5.15    0.39
  -3   5  13    5.05    0.32
  -3   5  13    4.88    0.29
  -3   5  13    5.29    0.31
  -3   5  13    5.02    0.31
  -3  -5  13    4.67    0.30
  -3   5  13    4.87    0.38
  -3  -5  13    4.82    0.35
  -3   5  13    4.92    0.27
  -3   5  13    4.85    0.34
  -3   5  12  365.28   11.99
  -3  -5  12  396.34   11.96
  -3   5  12  400.43   11.96
  -3   5  12  378.86   12.02
  -3  -5  12  348.14   12.01
  -3   5  12  383.28   12.04
  -3   5  12  414.62   11.98
  -3  -5  12  367.11   12.05
  -3  -5  12  378.63   12.06
  -3   5  12  392.86   11.97
  -3   5  12  376.00   11.98
  -3   5  12  405.23   11.95
  -3   5  12  387.29   11.92
  -3  -5  12  370.32   12.03
  -3   5  12  409.64   12.00
  -3   5  12  377.19   11.98
  -3  -5  12  378.63   11.99
  -3   5  12  377.34   12.07
  -3   5  11    1.15    0.26
  -3   5  11    0.90    0.19
  -3   5  11    1.00    0.22
  -3   5  11    1.24    0.21
  -3  -5  11    1.13    0.20
  -3   5  11    0.80    0.19
  -3  -5  11    0.92    0.16
  -3   5  11    1.00    0.16
  -3  -5  11    0.85    0.25
  -3  -5  11    0.89    0.21
  -3  -5  11    0.88    0.33
  -3   5  11    0.69    0.19
  -3   5  11    0.74    0.18
  -3   5  11    1.17    0.21
  -3   5  11    0.91    0.16
  -3   5  11    0.85    0.21
  -3   5  11    0.88    0.27
  -3   5  11    1.34    0.24
  -3  -5  11    0.86    0.23
  -3   5  10   18.55    0.77
  -3   5  10   19.09    0.75
  -3  -5  10   16.74    0.74
  -3   5  10   19.10    0.79
  -3   5  10   17.75    0.73
  -3  -5  10   16.65    0.73
  -3  -5  10   18.79    0.67
  -3   5  10   18.64    0.67
  -3   5  10   19.22    0.72
  -3   5  10   18.63    0.65
  -3   5  10   17.72    0.69
  -3   5  10   17.65    0.70
  -3   5  10   18.37    0.67
  -3   5  10   18.20    0.76
  -3   5  10   19.94    0.70
  -3  -5  10   17.34    0.70
  -3   5  10   16.78    0.70
  -3  -5  10   19.20    0.99
  -3   5  10   18.94    1.00
  -3   5   9   24.29    0.97
  -3   5   9   24.53    0.93
  -3   5   9   24.45    0.94
  -3   5   9   24.97    0.98
  -3   5   9   26.03    0.90
  -3   5   9   23.96    0.94
  -3   5   9   26.03    0.88
  -3   5   9   24.35    0.88
  -3  -5   9   24.52    0.98
  -3   5   9   23.98    0.90
  -3   5   9   27.20    0.98
  -3   5   9   25.72    0.87
  -3  -5   9   25.39    1.17
  -3   5   9   27.31    1.20
  -3  -5   9   25.08    0.87
  -3   5   9   26.13    0.87
  -3  -5   9   23.61    0.93
  -3   5   9   21.81    0.89
  -3   5   8   14.89    0.63
  -3   5   8   15.73    0.65
  -3   5   8   13.30    0.85
  -3  -5   8   13.92    0.86
  -3  -5   8   15.28    0.54
  -3   5   8   14.78    0.54
  -3   5   8   14.95    0.64
  -3  -5   8   13.80    0.64
  -3  -5   7   34.18    1.13
  -3   5   7   34.71    1.14
  -3   5   7   33.68    1.48
  -3  -5   7   36.12    1.51
  -3   5   6    5.42    0.27
  -3   5   6    5.65    0.48
  -3  -5   6    5.24    0.48
  -3   5   5   66.74    2.21
  -3   5   5   70.15    2.47
  -3  -5   4  610.49   18.70
  -3   5   4  588.10   18.69
  -3  -5   3  568.42   17.19
  -3   5   3  535.91   17.17
  -3   5   2   21.14    0.87
  -3  -5   2   22.36    0.88
  -3  -5   1  162.38    5.38
  -3   5   1  155.96    5.37
   3   5  -1  184.48    5.39
  -3   5   1  191.25    5.62
  -3   5   0  155.27    4.54
  -3   5   0  147.66    4.46
   3   5   0  138.20    4.34
  -3   5   0  128.36    4.29
  -3  -5   0  128.53    4.29
  -3  -5  -1  246.26    7.98
   3  -5   1  259.62    8.05
   3   5   1  255.54    8.04
  -3   5  -1  249.67    7.98
  -3   5  -1  296.11    8.22
   3   5   1  268.36    8.12
  -3   5  -1  256.67    8.10
   3   5   1  256.85    7.97
  -3   5  -1  282.22    8.15
   3   5   1  229.80    8.04
  -3   5  -2  125.44    3.91
   3   5   2  124.37    3.98
   3   5   2  111.04    3.78
  -3   5  -2  134.88    4.03
   3  -5   2  121.18    3.91
   3   5   2  117.59    3.89
   3   5   3  272.32    8.78
   3  -5   3  282.13    8.75
   3   5   3  272.10    8.73
  -3  -5  -4    4.91    0.42
   3  -5   4    4.70    0.40
   3   5   4    4.11    0.37
   3   5   5    7.59    0.33
  -3  -5  -5    8.35    0.54
   3  -5   5    8.55    0.57
   3   5   5    8.17    0.55
   3  -5   6  127.36    4.12
   3   5   6  119.73    4.08
   3   5   6  116.90    3.75
   3   5   7    2.75    0.21
   3  -5   7    2.82    0.21
   3  -5   7    2.76    0.21
   3   5   7    2.70    0.20
   3   5   7    2.51    0.38
   3  -5   7    3.64    0.45
   3  -5   8    2.08    0.26
   3  -5   8    2.05    0.24
  -3   5  -8    2.08    0.23
   3  -5   8    1.63    0.37
   3   5   8    2.19    0.41
   3  -5   8    2.04    0.20
   3   5   8    2.14    0.20
   3   5   8    2.39    0.21
   3  -5   8    2.27    0.21
  -3   5  -8    2.54    0.23
   3   5   8    2.27    0.22
   3  -5   8    2.50    0.28
   3   5   8    2.19    0.20
   3  -5   9   15.32    0.69
   3   5   9   15.35    0.61
   3  -5   9   15.38    0.61
   3  -5   9   12.25    0.62
  -3   5  -9   15.15    0.64
   3   5   9   14.64    0.94
   3  -5   9   14.36    0.95
   3  -5   9   15.41    0.62
   3   5   9   15.14    0.61
  -3   5  -9   14.27    0.62
   3   5   9   15.44    0.69
   3   5   9   14.92    0.62
   3  -5   9   15.86    0.71
   3   5   9   16.28    0.58
   3   5  10   26.23    0.99
   3  -5  10   27.79    1.09
  -3   5 -10   27.61    0.99
   3   5  10   26.98    1.05
   3  -5  10   25.40    1.00
   3  -5  10   27.10    0.98
   3   5  10   27.39    0.98
   3  -5  10   25.35    1.00
   3   5  10   27.06    0.93
   3  -5  10   25.89    0.98
   3   5  10   25.81    0.97
   3   5  10   25.63    1.02
   3   5  10   24.39    1.35
   3  -5  10   25.67    1.39
   3  -5  10   28.29    1.06
   3   5  10   27.37    0.97
   3   5  11   77.85    2.53
  -3   5 -11   77.43    2.52
   3   5  11   77.93    2.59
   3  -5  11   72.92    2.54
   3   5  11   76.22    2.51
   3  -5  11   78.01    2.52
   3  -5  11   68.24    2.52
   3  -5  11   75.01    3.02
   3   5  11   70.81    2.97
   3   5  11   83.22    2.47
   3  -5  11   75.47    2.52
   3   5  11   74.96    2.51
   3   5  11   77.93    2.51
   3  -5  11   79.19    2.60
   3   5  11   75.81    2.56
   3   5  12   48.66    1.70
   3  -5  12   48.15    1.67
   3   5  12   48.96    1.66
   3   5  12   51.89    1.69
   3  -5  12   48.56    1.69
   3   5  12   48.49    1.67
   3  -5  12   48.61    1.67
   3   5  12   50.36    1.71
   3  -5  12   43.60    1.72
   3   5  12   49.08    1.65
  -3   5 -12   48.51    1.66
   3   5  12   49.36    1.73
   3   5  12   40.89    2.04
   3  -5  12   44.15    2.10
   3   5  12   53.39    1.63
   3  -5  13    0.72    0.25
   3   5  13    0.61    0.17
   3   5  13    0.55    0.21
  -3   5 -13    0.42    0.17
   3  -5  13    0.37    0.18
   3   5  13    0.40    0.16
   3   5  13    0.45    0.22
   3   5  13    0.55    0.20
   3  -5  13    0.34    0.19
   3   5  13    0.51    0.18
   3   5  13    0.20    0.21
   3   5  13    0.42    0.22
   3  -5  14   18.78    0.74
   3   5  14   21.20    0.72
   3   5  14   19.52    0.72
   3   5  14   20.44    0.77
   3  -5  14   17.61    0.78
   3  -5  14   18.36    0.74
   3   5  14   19.96    0.78
   3  -5  14   19.22    0.73
   3  -5  15    0.42    0.19
   3   5  15    0.24    0.14
   3   5  15    0.10    0.20
   3  -5  15    0.14    0.20
   3  -5  15    0.56    0.18
   3  -5  15    0.29    0.13
   3   5  15    0.30    0.17
   3   5  16    2.06    0.20
   3   5  16    1.95    0.18
   3  -5  16    1.77    0.17
   3  -5  16    1.90    0.20
   3   5  16    2.01    0.21
   3  -5  17    4.59    0.24
   3   5  17    6.11    0.25
   3  -5  17    5.62    0.25
   3  -5  17    4.84    0.21
  -3  -6  18    0.69    0.08
  -3  -6  17    1.99    0.15
  -3  -6  17    1.56    0.17
  -3  -6  17    1.86    0.18
  -3  -6  17    1.81    0.13
  -3  -6  17    2.10    0.16
   3   6 -16   20.73    0.72
  -3  -6  16   19.63    0.79
  -3  -6  16   22.01    0.80
  -3  -6  16   23.11    0.78
  -3  -6  16   22.49    0.77
  -3  -6  16   20.68    0.77
  -3  -6  15   15.78    0.64
  -3  -6  15   16.11    0.64
  -3  -6  15   14.72    0.59
  -3  -6  14  205.91    6.47
  -3   6  14  235.25    6.41
  -3  -6  14  190.00    6.42
  -3  -6  14  224.13    6.49
  -3  -6  14  179.46    6.40
  -3   6  13    1.47    0.22
  -3  -6  13    1.27    0.22
  -3   6  13    1.71    0.20
  -3   6  13    1.86    0.24
  -3   6  13    1.32    0.22
  -3  -6  13    1.49    0.22
  -3   6  13    1.49    0.20
  -3  -6  13    1.56    0.28
  -3   6  13    1.56    0.24
  -3  -6  13    1.27    0.26
  -3  -6  13    1.33    0.22
  -3   6  12   41.21    1.43
  -3   6  12   38.41    1.36
  -3  -6  12   35.03    1.37
  -3   6  12   38.85    1.39
  -3   6  12   37.37    1.36
  -3  -6  12   39.18    1.41
  -3   6  12   39.74    1.31
  -3   6  12   38.01    1.34
  -3   6  12   42.12    1.30
  -3  -6  12   36.08    1.36
  -3   6  12   39.06    1.27
  -3   6  12   37.86    1.30
  -3   6  12   37.76    1.42
  -3   6  11  245.93    7.22
  -3   6  11  218.15    7.15
  -3  -6  11  211.83    7.18
  -3   6  11  224.28    7.19
  -3  -6  11  224.25    7.20
  -3   6  11  231.06    7.10
  -3   6  11  226.75    7.14
  -3   6  11  242.38    7.09
  -3   6  11  230.82    7.06
  -3   6  11  247.85    7.13
  -3  -6  11  212.92    7.16
  -3   6  11  241.78    7.22
  -3   6  11  220.72    7.16
  -3   6  11  211.24    7.10
  -3   6  11  214.00    7.21
  -3   6  10   11.12    0.54
  -3   6  10    9.82    0.51
  -3  -6  10    9.75    0.50
  -3   6  10    9.88    0.49
  -3   6  10   10.76    0.45
  -3   6  10   10.25    0.48
  -3   6  10   11.31    0.45
  -3   6  10   10.83    0.42
  -3   6  10   10.87    0.47
  -3  -6  10    9.28    0.50
  -3   6  10   10.95    0.55
  -3   6  10    9.79    0.55
  -3   6   9  125.26    4.23
  -3   6   9  127.82    4.12
  -3   6   9  132.24    4.17
   3   6  -9  126.26    4.19
  -3   6   9  137.27    4.11
  -3   6   9  139.67    4.15
  -3   6   9  134.56    4.24
  -3   6   9  124.16    4.17
  -3   6   9  135.49    4.23
  -3   6   9  129.62    4.21
  -3  -6   9  122.12    4.20
  -3   6   9  131.31    4.22
   3   6  -8   11.61    0.51
  -3   6   8   11.51    0.49
  -3   6   8   11.45    0.44
  -3  -6   8   10.37    0.54
  -3   6   8   11.58    0.46
  -3   6   8   11.55    0.54
  -3   6   8    9.96    0.49
  -3   6   8   11.22    0.52
  -3   6   8   11.89    0.54
  -3  -6   8    9.53    0.48
  -3   6   8   12.18    0.55
  -3  -6   8   10.87    0.52
  -3   6   8   10.80    0.52
  -3  -6   7    0.80    0.21
  -3   6   7    1.11    0.20
  -3   6   7    0.99    0.14
  -3   6   7    1.08    0.20
  -3   6   7    1.06    0.27
  -3   6   7    0.92    0.20
  -3   6   7    1.24    0.20
  -3   6   7    1.06    0.18
  -3   6   6    1.77    0.17
  -3   6   6    1.28    0.27
  -3   6   5   39.34    1.29
  -3   6   5   34.91    1.45
   3   6  -4    7.89    0.35
  -3   6   4    6.62    0.43
   3   6  -3    1.78    0.18
  -3   6   3    1.50    0.20
   3   6  -2    4.14    0.26
  -3   6   2    4.77    0.51
   3   6  -2    4.65    0.34
   3   6  -1   14.07    0.56
  -3   6   1   14.04    0.82
   3   6  -1   14.17    0.64
   3   6   0   79.60    2.58
   3   6   0   73.44    2.67
  -3   6   0   84.63    2.87
  -3   6   0   77.73    2.78
   3   6   0   86.59    2.78
   3   6   1   22.89    1.02
  -3   6  -1   26.02    1.17
   3   6   1   25.94    0.93
  -3   6  -1   25.47    1.09
  -3   6  -2   54.38    1.97
   3   6   2   67.23    2.26
  -3   6  -2   73.75    2.22
   3   6   2   68.47    2.02
  -3   6  -2   75.82    2.32
   3   6   3    0.20    0.16
  -3   6  -3    0.16    0.21
   3   6   3    0.49    0.26
  -3   6  -3    0.36    0.35
   3   6   4  508.36   16.93
  -3  -6  -4  605.76   17.14
   3   6   5   37.61    1.54
  -3  -6  -5   43.53    1.63
   3  -6   6    5.09    0.36
  -3   6  -6    5.47    0.32
   3  -6   6    5.51    0.46
   3   6   6    5.66    0.46
   3   6   6    5.68    0.30
   3   6   7   38.12    1.24
   3   6   7   32.59    1.51
  -3   6  -7   37.35    1.31
   3  -6   7   36.89    1.35
   3   6   7   35.75    1.27
  -3   6  -7   38.20    1.33
   3  -6   8   57.85    1.98
  -3   6  -8   57.34    1.94
   3   6   8   53.89    1.87
   3   6   8   52.50    1.86
   3   6   8   51.73    2.19
   3   6   8   58.14    1.98
  -3   6  -8   57.84    1.93
   3  -6   8   60.03    2.00
   3   6   8   58.90    1.90
   3   6   8   61.21    1.86
   3   6   9  262.16    8.12
   3  -6   9  270.36    8.18
   3   6   9  228.72    8.43
   3  -6   9  250.42    8.12
  -3   6  -9  252.75    8.12
   3   6   9  243.84    8.05
   3  -6   9  283.07    8.20
   3   6   9  268.42    8.09
  -3   6  -9  269.23    8.11
   3   6   9  237.80    8.04
   3   6   9  271.68    8.02
   3   6  10   29.48    1.13
   3   6  10   26.90    1.02
   3   6  10   29.79    1.11
   3  -6  10   30.08    1.16
   3  -6  10   26.28    1.09
   3   6  10   27.86    1.03
   3   6  10   31.11    1.08
   3  -6  10   31.81    1.19
   3  -6  10   27.99    1.08
  -3   6 -10   29.30    1.08
   3   6  10   32.84    1.03
   3   6  11    3.45    0.32
   3  -6  11    3.14    0.24
   3   6  11    2.74    0.22
   3  -6  11    3.12    0.29
  -3   6 -11    3.44    0.29
   3   6  11    3.22    0.34
   3  -6  11    2.40    0.32
   3  -6  11    3.21    0.28
   3   6  11    3.20    0.24
   3   6  11    3.55    0.28
   3   6  11    3.01    0.28
   3  -6  11    3.16    0.37
   3   6  11    2.75    0.29
   3   6  11    3.31    0.23
   3   6  12   20.67    0.81
   3   6  12   18.69    0.72
   3  -6  12   18.52    0.82
   3  -6  12   19.18    0.84
   3   6  12   20.55    0.79
  -3   6 -12   19.47    0.77
   3   6  12   20.62    0.84
   3   6  12   20.05    0.82
   3  -6  12   18.53    0.78
   3   6  12   19.69    0.81
   3   6  12   20.71    0.74
   3   6  13   16.94    0.67
   3   6  13   19.75    0.75
   3  -6  13   17.03    0.75
   3   6  13   20.47    0.74
   3   6  13   19.52    0.78
  -3   6 -13   17.74    0.70
   3   6  13   19.82    0.76
   3  -6  13   16.84    0.71
   3   6  13   17.24    0.74
   3   6  13   18.73    0.69
   3   6  14    0.77    0.23
   3  -6  14    0.41    0.19
  -3   6 -14    0.54    0.15
   3  -6  14    0.56    0.17
   3   6  14    0.68    0.20
   3   6  14    0.68    0.18
   3   6  14    0.72    0.18
   3   6  14    0.48    0.15
   3  -6  14    0.55    0.20
   3   6  14    0.60    0.21
   3   6  15    0.17    0.16
   3   6  15    0.19    0.16
   3   6  15    0.15    0.20
   3  -6  15    0.36    0.18
   3  -6  15    0.21    0.15
   3   6  16    8.34    0.34
   3  -6  16    8.15    0.34
   3   6  17    2.40    0.14
   3  -6  17    2.16    0.14
   3  -6  17    2.61    0.14
  -3  -7  17   10.66    0.39
  -3  -7  17   11.47    0.40
  -3  -7  17   11.12    0.42
  -3  -7  17   12.30    0.43
  -3  -7  16    2.90    0.18
  -3  -7  16    3.20    0.19
  -3  -7  16    2.68    0.23
   3   7 -16    2.90    0.16
  -3  -7  15    0.35    0.16
  -3  -7  15    0.21    0.17
  -3  -7  15    0.60    0.21
  -3  -7  14   38.86    1.38
  -3  -7  14   37.48    1.41
  -3   7  13    5.87    0.36
  -3   7  13    6.69    0.40
  -3  -7  13    6.59    0.40
  -3  -7  13    7.05    0.41
  -3   7  13    7.55    0.43
  -3  -7  13    5.93    0.34
  -3   7  13    6.53    0.36
  -3  -7  13    6.12    0.44
  -3   7  12    2.57    0.25
  -3  -7  12    2.53    0.27
  -3   7  12    2.63    0.27
  -3   7  12    2.54    0.28
  -3   7  12    2.42    0.32
  -3  -7  12    2.44    0.30
  -3   7  12    2.40    0.31
  -3   7  12    2.84    0.27
  -3  -7  11   48.00    1.79
  -3   7  11   53.00    1.76
  -3   7  11   57.17    1.83
  -3   7  11   47.90    1.72
  -3  -7  11   51.25    1.80
  -3   7  11   57.27    1.70
  -3   7  11   51.38    1.75
   3   7 -11   46.89    1.74
  -3   7  11   51.43    1.67
  -3   7  11   53.36    1.79
  -3   7  11   50.95    1.82
  -3  -7  10   46.24    1.65
  -3   7  10   48.91    1.67
  -3   7  10   52.26    1.69
  -3   7  10   42.46    1.58
  -3   7  10   48.01    1.61
  -3   7  10   46.86    1.69
  -3  -7  10   42.43    1.64
  -3   7  10   49.52    1.62
  -3   7  10   49.05    1.54
  -3   7  10   45.68    1.52
  -3   7  10   48.18    1.66
  -3   7  10   47.54    1.66
  -3   7   9   63.63    2.10
   3   7  -9   59.79    2.11
  -3   7   9   69.94    2.11
  -3   7   9   68.02    2.16
  -3  -7   9   55.05    2.09
  -3   7   9   67.30    2.17
  -3   7   9   62.84    2.13
  -3   7   9   63.93    2.14
  -3   7   9   61.99    2.17
  -3  -7   9   58.69    2.13
  -3   7   8   99.82    3.13
   3   7  -8   95.70    3.16
  -3  -7   8   96.65    3.19
  -3   7   8   94.75    3.15
  -3   7   8   97.39    3.17
  -3   7   8   98.73    3.17
  -3  -7   8   86.12    3.13
  -3   7   8  101.32    3.17
  -3   7   8   99.00    3.17
  -3   7   8  101.20    3.13
  -3  -7   8   92.03    3.16
  -3   7   7    1.39    0.23
   3   7  -7    1.37    0.24
  -3   7   7    1.37    0.23
  -3   7   7    1.16    0.23
  -3   7   7    1.32    0.24
  -3   7   7    1.21    0.23
  -3   7   7    1.44    0.23
  -3   7   7    1.42    0.25
  -3  -7   7    1.25    0.24
  -3   7   7    1.21    0.18
  -3   7   6  124.43    3.87
  -3   7   6  117.31    3.86
  -3   7   6  123.04    3.90
  -3   7   6  124.05    3.89
  -3  -7   6  118.80    3.90
  -3   7   6  121.69    3.86
   3   7  -6  119.57    3.90
  -3   7   6  119.63    3.89
  -3   7   5   15.03    0.61
   3   7  -5   16.50    0.65
  -3   7   5   14.04    0.60
  -3   7   5   15.60    0.64
  -3  -7   5   14.88    0.63
  -3  -7   5   16.51    0.67
  -3   7   5   14.93    0.61
   3   7  -4  202.54    6.36
   3   7  -3   53.66    1.93
   3   7  -3   54.83    1.80
  -3   7   3   50.62    2.18
   3   7  -2    0.61    0.17
   3   7  -2    0.41    0.22
  -3   7   2    0.13    0.33
  -3   7   1    4.78    0.54
   3   7  -1    4.87    0.31
   3   7  -1    4.20    0.38
  -3   7   0  111.26    3.86
  -3   7   0  111.46    3.79
   3   7   0  122.54    3.80
   3   7   0  109.02    3.51
   3   7   0   99.07    3.64
   3   7   1   62.50    2.01
  -3   7  -1   64.23    2.33
   3   7   1   62.08    2.26
  -3   7  -1   56.61    2.22
   3   7   1   54.15    2.15
  -3   7  -2    5.51    0.54
  -3   7  -2    5.01    0.45
   3   7   2    4.96    0.49
   3   7   2    4.91    0.32
  -3   7  -3   63.98    2.42
  -3   7  -3   72.29    2.54
  -3   7  -4   45.81    1.57
  -3  -7  -4   44.27    1.84
  -3   7  -4   43.18    1.73
  -3   7  -4   47.16    1.85
   3   7   5    2.59    0.24
   3  -7   5    3.02    0.31
   3   7   5    3.12    0.23
  -3   7  -5    3.08    0.28
   3  -7   5    3.51    0.30
  -3   7  -5    3.28    0.38
  -3   7  -5    3.14    0.49
  -3   7  -6    5.77    0.37
   3  -7   6    5.69    0.40
  -3   7  -6    5.58    0.35
   3  -7   6    5.78    0.39
   3   7   6    5.26    0.30
   3   7   6    5.26    0.34
  -3   7  -6    5.36    0.62
  -3   7  -7    6.18    0.40
  -3   7  -7    7.10    0.39
   3   7   7    6.23    0.43
   3  -7   7    6.19    0.42
   3   7   7    6.71    0.35
   3   7   7    6.00    0.35
   3   7   7    6.37    0.38
  -3   7  -8   27.49    1.07
   3   7   8   28.24    0.99
  -3   7  -8   28.63    1.06
   3   7   8   27.79    1.11
   3  -7   8   28.78    1.11
   3   7   8   27.76    1.01
   3  -7   8   27.20    1.10
   3  -7   9    1.27    0.25
   3   7   9    0.99    0.26
  -3   7  -9    1.25    0.25
   3  -7   9    0.89    0.27
   3   7   9    0.58    0.27
   3  -7   9    1.45    0.31
   3   7   9    0.82    0.26
  -3   7  -9    0.89    0.23
   3   7   9    1.11    0.22
   3  -7  10   23.55    0.93
   3  -7  10   22.59    0.95
   3   7  10   24.95    0.89
   3  -7  10   26.11    1.05
   3   7  10   24.78    0.93
   3   7  10   23.50    0.99
   3   7  10   24.62    1.01
  -3   7 -10   25.79    0.96
   3   7  10   25.60    0.97
   3  -7  10   24.93    1.02
   3   7  11  105.90    3.31
  -3   7 -11  105.61    3.26
   3  -7  11   90.20    3.26
   3   7  11  101.89    3.28
   3  -7  11  102.03    3.32
   3  -7  11   91.35    3.25
   3   7  11  101.19    3.30
   3  -7  11  106.17    3.36
   3   7  11  104.90    3.24
   3  -7  11   95.40    3.24
   3   7  12   15.66    0.65
   3  -7  12   14.87    0.68
   3   7  12   15.87    0.63
  -3   7 -12   14.71    0.62
   3   7  12   14.12    0.65
   3  -7  12   13.75    0.60
   3   7  12   15.44    0.66
   3   7  13   24.18    0.87
   3   7  13   24.22    0.87
   3   7  13   24.47    0.86
   3   7  13   24.16    0.90
  -3   7 -13   21.22    0.83
   3   7  13   24.11    0.88
   3   7  13   21.90    0.87
   3   7  13   20.90    0.85
   3  -7  13   20.18    0.82
   3  -7  14    0.08    0.16
   3   7  14    0.07    0.15
   3   7  14    0.10    0.18
   3   7  14    0.14    0.16
  -3   7 -14    0.25    0.13
   3   7  14    0.08    0.16
   3  -7  15    2.47    0.17
   3  -7  15    2.83    0.22
   3   7  15    2.73    0.22
   3  -7  16    2.59    0.17
   3   7  16    2.27    0.16
  -3  -8  16    6.41    0.24
  -3  -8  16    6.52    0.29
  -3  -8  15    1.49    0.16
  -3  -8  15    1.77    0.21
  -3  -8  15    1.24    0.14
   3   8 -15    1.68    0.16
  -3  -8  14    4.08    0.27
  -3  -8  14    4.16    0.32
  -3  -8  14    4.65    0.29
  -3  -8  14    4.21    0.28
  -3   8  13   17.06    0.67
  -3  -8  13   17.54    0.70
  -3  -8  13   15.60    0.73
  -3   8  13   17.21    0.67
  -3  -8  13   17.96    0.69
  -3   8  12  105.82    3.49
  -3   8  12  117.08    3.50
  -3  -8  12  110.29    3.47
  -3  -8  12  102.64    3.46
  -3   8  12  109.55    3.46
  -3  -8  12   98.14    3.46
  -3   8  12  106.29    3.43
  -3   8  11    9.44    0.48
  -3  -8  11    8.67    0.50
  -3   8  11   10.77    0.53
   3   8 -11    8.88    0.45
  -3   8  11    8.92    0.53
  -3   8  11    9.23    0.51
  -3  -8  11    9.09    0.55
  -3   8  11   10.31    0.51
  -3  -8  11    9.21    0.49
  -3  -8  10  174.36    5.51
  -3   8  10  192.23    5.55
  -3   8  10  178.37    5.48
   3   8 -10  176.74    5.50
  -3   8  10  166.90    5.54
  -3   8  10  176.66    5.48
  -3  -8  10  163.18    5.52
  -3  -8  10  148.50    5.46
  -3   8  10  183.18    5.53
  -3  -8  10  175.09    5.57
  -3   8  10  177.55    5.52
  -3  -8   9  161.07    5.23
  -3   8   9  168.11    5.20
  -3   8   9  165.15    5.17
  -3  -8   9  149.07    5.16
  -3   8   9  162.86    5.19
  -3   8   9  157.94    5.21
  -3   8   9  167.21    5.16
  -3   8   9  173.45    5.21
  -3   8   9  164.07    5.15
  -3  -8   9  154.46    5.20
  -3  -8   9  162.25    5.18
  -3   8   8   12.01    0.55
   3   8  -8   11.64    0.57
  -3   8   8   11.04    0.54
  -3   8   8   12.07    0.58
  -3  -8   8   10.66    0.54
  -3   8   8   10.90    0.55
  -3   8   8   12.53    0.54
  -3  -8   8   11.04    0.56
  -3  -8   8   11.27    0.60
   3   8  -7    9.61    0.52
  -3   8   7   11.05    0.51
  -3   8   7   10.87    0.53
  -3   8   7    8.94    0.49
  -3   8   7    9.72    0.49
  -3   8   7    9.22    0.46
  -3   8   7    9.14    0.46
  -3  -8   7    9.86    0.53
   3   8  -6   22.38    0.90
  -3  -8   6   23.40    0.94
  -3   8   6   22.12    0.89
  -3   8   6   22.40    0.87
  -3   8   6   20.82    0.86
  -3   8   6   22.48    0.89
  -3   8   6   22.28    0.86
  -3   8   6   23.26    0.87
  -3  -8   6   23.22    0.91
   3   8  -5   -0.04    0.19
  -3  -8   5    0.13    0.20
  -3   8   5    0.34    0.17
  -3   8   5    0.27    0.20
  -3   8   5    0.12    0.16
  -3   8   5    0.18    0.17
  -3   8   5    0.48    0.18
  -3   8   5    0.22    0.20
  -3  -8   5    0.32    0.21
  -3   8   4   10.30    0.50
   3   8  -4   10.90    0.65
  -3   8   4   10.08    0.49
   3   8  -4   11.14    0.50
  -3   8   4   11.07    0.51
  -3  -8   4   10.60    0.54
  -3   8   4   10.09    0.51
   3   8  -4   10.64    0.53
  -3   8   3    1.90    0.22
   3   8  -3    1.90    0.22
  -3   8   3    1.78    0.47
   3   8  -3    1.38    0.28
   3   8  -2    7.64    0.55
  -3   8   2    8.48    0.75
  -3   8   2    7.92    0.41
   3   8  -2    8.98    0.44
   3   8  -2    8.07    0.44
   3   8  -1   17.70    0.76
   3   8  -1   21.12    1.03
  -3  -8   1   19.98    0.77
  -3   8   1   19.21    1.10
   3   8  -1   18.07    0.91
   3   8  -1   20.34    0.78
  -3   8   0   57.81    2.32
  -3   8   0   59.77    2.39
   3   8   0   67.06    2.37
   3   8   0   59.82    2.03
  -3   8   0   65.22    2.42
   3   8   0   54.41    2.19
   3   8   1    2.97    0.45
  -3   8  -1    2.77    0.43
   3   8   1    2.28    0.27
  -3   8  -1    2.85    0.48
  -3   8  -1    2.52    0.26
  -3   8  -2    0.21    0.33
  -3   8  -2    0.35    0.20
   3  -8   2    0.21    0.20
  -3   8  -2    0.11    0.14
   3   8   2    0.32    0.16
  -3   8  -2    0.54    0.30
  -3   8  -2    0.30    0.31
   3   8   2    0.07    0.30
   3   8   2    0.32    0.20
   3   8   3   41.48    1.36
  -3   8  -3   39.58    1.67
  -3   8  -3   40.84    1.74
   3   8   3   39.93    1.39
  -3   8  -3   42.15    1.43
   3  -8   3   40.65    1.42
  -3  -8  -3   37.74    1.37
   3  -8   3   40.31    1.44
  -3   8  -3   37.70    1.37
   3   8   4    4.17    0.30
  -3  -8  -4    4.66    0.51
  -3   8  -4    4.61    0.48
   3   8   4    4.55    0.28
   3  -8   4    4.19    0.36
  -3   8  -4    4.20    0.30
  -3  -8  -4    3.68    0.28
   3  -8   4    4.40    0.33
   3   8   5    9.31    0.44
  -3   8  -5   10.49    0.52
  -3   8  -5    9.42    0.72
  -3   8  -5    9.29    0.66
   3   8   5    9.49    0.48
   3  -8   5   10.04    0.52
  -3   8  -5    9.53    0.48
   3   8   5   10.19    0.52
   3  -8   5    9.85    0.54
   3   8   6   13.59    0.58
  -3   8  -6   14.11    0.65
  -3   8  -6   11.93    0.86
   3   8   6   13.92    0.61
   3  -8   6   14.93    0.67
   3  -8   6   14.29    0.68
   3   8   6   14.35    0.66
   3   8   7   64.15    2.06
  -3   8  -7   63.81    2.13
  -3   8  -7   55.28    2.38
  -3   8  -7   51.23    2.26
   3   8   7   58.90    2.08
   3  -8   7   65.28    2.15
  -3   8  -7   64.23    2.10
   3   8   7   61.48    2.13
   3   8   8   43.22    1.49
  -3   8  -8   42.29    1.54
   3   8   8   42.94    1.52
   3  -8   8   45.15    1.59
  -3   8  -8   43.19    1.52
   3   8   8   43.26    1.56
   3   8   9    0.35    0.20
  -3   8  -9    0.35    0.23
   3  -8   9    0.32    0.22
   3  -8   9    0.70    0.27
  -3   8  -9    0.48    0.24
  -3   8  -9    0.10    0.38
   3   8   9    0.21    0.26
   3  -8   9    0.33    0.27
   3   8   9    0.67    0.29
   3   8   9    0.22    0.24
   3  -8  10   18.77    0.81
   3   8  10   19.78    0.86
   3  -8  10   21.55    0.89
   3  -8  10   20.46    0.87
   3   8  10   21.20    0.87
  -3   8 -10   19.70    0.81
   3   8  10   20.82    0.79
   3   8  11   -0.01    0.20
   3  -8  11    0.25    0.26
  -3   8 -11    0.04    0.21
   3  -8  11    0.22    0.18
   3   8  11    0.01    0.20
   3   8  11   -0.06    0.23
   3   8  11    0.20    0.25
   3  -8  11    0.04    0.27
   3   8  11   -0.12    0.23
   3   8  12    2.29    0.28
   3   8  12    2.44    0.26
   3   8  12    2.13    0.26
   3   8  12    2.49    0.31
   3  -8  12    1.94    0.29
  -3   8 -12    2.47    0.25
   3   8  12    2.34    0.25
  -3   8 -13    0.72    0.18
   3   8  13    1.04    0.20
   3   8  13    1.01    0.20
   3   8  13    0.81    0.19
   3   8  13    1.05    0.20
   3   8  14    4.02    0.25
   3   8  14    4.26    0.26
   3   8  14    4.49    0.26
   3  -8  14    3.67    0.22
   3   8  15    0.00    0.13
   3   8  15    0.11    0.12
   3  -8  15    0.00    0.12
   3   8  16    5.34    0.22
   3  -8  16    4.73    0.20
  -3  -9  16    6.23    0.24
   3   9 -15    5.02    0.21
  -3  -9  15    5.19    0.25
   3   9 -14    1.27    0.17
  -3  -9  14    1.08    0.15
  -3  -9  14    1.28    0.21
  -3  -9  14    1.21    0.15
  -3  -9  13    6.89    0.34
  -3  -9  13    6.23    0.34
  -3   9  13    6.90    0.35
  -3  -9  13    6.85    0.39
  -3   9  13    6.43    0.34
   3   9 -12    3.84    0.25
  -3   9  12    3.99    0.33
  -3  -9  12    3.95    0.27
  -3   9  12    4.17    0.32
  -3  -9  12    4.00    0.30
  -3   9  12    4.13    0.30
  -3  -9  12    3.63    0.30
  -3   9  12    3.34    0.29
  -3   9  11   26.96    1.03
  -3  -9  11   27.90    1.07
  -3   9  11   30.12    1.07
   3   9 -11   27.33    1.02
  -3   9  11   25.76    1.06
  -3   9  11   30.24    1.07
  -3  -9  11   26.87    1.02
  -3   9  11   30.20    1.06
  -3  -9  11   28.74    1.12
  -3  -9  10   22.76    0.98
  -3   9  10   26.08    0.97
  -3   9  10   25.89    1.00
   3   9 -10   24.65    0.96
  -3   9  10   24.54    1.01
  -3   9  10   27.16    0.99
  -3  -9  10   23.72    0.94
  -3  -9  10   25.12    1.03
  -3   9  10   24.71    0.98
  -3  -9   9   39.38    1.50
  -3   9   9   46.26    1.53
  -3  -9   9   41.12    1.54
  -3  -9   9   41.43    1.49
  -3   9   9   44.91    1.54
  -3   9   9   42.80    1.56
  -3   9   9   43.78    1.51
  -3  -9   9   43.83    1.59
  -3  -9   8   25.90    1.04
  -3   9   8   26.05    1.03
  -3  -9   8   27.69    1.09
  -3   9   8   28.76    1.06
  -3   9   8   29.09    1.04
  -3  -9   8   27.11    1.07
  -3  -9   8   26.24    1.01
  -3  -9   7  159.85    5.15
  -3   9   7  164.87    5.13
  -3   9   7  150.66    5.09
  -3  -9   7  165.26    5.18
   3   9  -7  165.04    5.16
  -3  -9   7  165.72    5.19
  -3   9   7  168.89    5.15
  -3   9   7  165.35    5.11
  -3   9   7  146.17    5.08
   3   9  -6   13.29    0.62
  -3  -9   6   14.17    0.65
  -3   9   6   13.75    0.62
  -3   9   6   12.19    0.56
  -3   9   6   11.52    0.55
  -3   9   6   11.69    0.56
  -3   9   6   13.08    0.59
  -3  -9   6   13.81    0.63
  -3   9   6   12.46    0.59
   3   9  -5    2.23    0.28
  -3  -9   5    2.63    0.31
  -3   9   5    2.66    0.28
   3   9  -5    2.23    0.23
  -3   9   5    2.20    0.25
  -3   9   5    2.58    0.26
  -3  -9   5    2.59    0.29
   3   9  -4   15.51    0.71
  -3  -9   4   16.16    0.73
  -3   9   4   15.89    0.69
  -3  -9   4   16.30    0.73
  -3   9   4   15.84    0.67
   3   9  -4   17.60    0.69
  -3   9   4   16.16    0.70
  -3  -9   3    3.08    0.32
  -3   9   3    3.56    0.60
   3   9  -3    3.49    0.31
  -3   9   3    2.50    0.30
  -3   9   3    3.08    0.29
   3   9  -3    3.84    0.51
   3   9  -2    5.10    0.57
  -3  -9   2    4.38    0.34
  -3   9   2    3.85    0.28
   3   9  -2    4.30    0.33
  -3   9   2    5.02    0.64
   3   9  -2    4.42    0.33
  -3   9   2    4.23    0.30
   3   9  -1    6.68    0.39
  -3   9   1    5.80    0.35
  -3   9   1    6.77    0.37
  -3   9   1    6.12    0.66
   3   9  -1    6.72    0.40
   3   9  -1    6.75    0.64
   3   9   0    9.15    0.48
  -3   9   0    9.03    0.44
  -3   9   0    9.51    0.48
  -3  -9   0    9.46    0.47
   3  -9   0   10.86    0.52
  -3   9   0    9.41    0.43
   3   9   0   11.84    0.81
   3   9   0   11.24    0.52
  -3   9   0   10.99    0.84
   3   9   1    0.15    0.17
   3  -9   1    0.10    0.21
  -3   9  -1    0.15    0.15
  -3   9  -1    0.27    0.20
   3  -9   1    0.33    0.19
  -3  -9  -1    0.47    0.19
  -3   9  -1    0.08    0.36
   3   9   1    0.35    0.35
   3   9   1    0.19    0.21
  -3   9  -1    0.22    0.32
  -3   9  -1    0.35    0.33
   3   9   2   25.86    0.95
   3   9   2   24.81    0.99
  -3   9  -2   29.44    1.04
   3   9   2   26.82    0.99
  -3   9  -2   26.53    0.98
   3  -9   2   28.83    1.06
   3  -9   2   27.35    1.02
  -3  -9  -2   26.55    1.00
   3   9   2   27.60    1.05
  -3   9  -2   28.14    1.36
  -3   9  -2   26.27    1.35
   3   9   2   24.60    1.35
  -3   9  -2   27.04    1.38
   3   9   3    9.40    0.42
   3   9   3    8.06    0.42
  -3   9  -3    9.18    0.49
   3   9   3    9.04    0.45
  -3   9  -3    8.47    0.44
   3   9   3    8.76    0.46
   3  -9   3    9.55    0.51
  -3   9  -3    8.43    0.71
  -3   9  -3    8.34    0.69
   3   9   3    8.83    0.45
   3   9   3    8.91    0.42
   3  -9   3    8.62    0.47
  -3  -9  -3    8.20    0.43
   3  -9   4   33.98    1.27
  -3  -9  -4   30.03    1.19
   3   9   4   36.14    1.24
   3  -9   4   37.38    1.31
  -3   9  -4   34.77    1.23
   3   9   4   34.04    1.26
   3   9   4   34.77    1.19
  -3   9  -4   30.28    1.53
  -3   9  -4   30.10    1.51
  -3   9  -4   37.15    1.62
   3   9   4   34.94    1.19
   3   9   4   33.03    1.23
   3   9   5  159.83    5.05
   3   9   5  164.83    5.10
   3  -9   5  162.44    5.16
  -3   9  -5  163.99    5.09
   3   9   5  154.68    5.12
  -3   9  -5  165.77    5.14
  -3   9  -5  138.92    5.42
  -3   9  -5  141.00    5.39
  -3   9  -5  167.94    5.52
   3  -9   5  161.24    5.14
   3   9   5  157.42    5.11
   3   9   6  125.65    3.99
   3   9   6  131.75    4.05
   3  -9   6  126.82    4.10
   3   9   6  123.70    4.07
  -3   9  -6  132.63    4.08
  -3   9  -6  103.65    4.32
  -3   9  -6  101.60    4.28
   3   9   6  124.58    4.05
   3  -9   6  131.06    4.09
  -3   9  -7    8.93    0.53
   3   9   7    8.81    0.49
   3  -9   7    8.55    0.53
   3   9   7    8.71    0.51
   3   9   7    8.35    0.45
   3   9   7    8.91    0.51
   3  -9   7    9.59    0.55
  -3   9  -8   37.95    1.41
   3   9   8   38.30    1.39
  -3   9  -8   37.68    1.38
   3   9   8   39.52    1.43
   3   9   8   37.83    1.35
   3   9   8   38.37    1.41
   3   9   8   37.49    1.44
   3  -9   8   40.05    1.45
  -3   9  -9    7.27    0.45
   3  -9   9    6.91    0.43
   3   9   9    7.20    0.45
  -3   9  -9    7.37    0.44
   3   9   9    7.27    0.47
   3  -9   9    6.51    0.47
   3  -9   9    7.16    0.48
   3   9   9    6.86    0.39
   3  -9  10    0.36    0.26
  -3   9 -10    0.08    0.22
   3  -9  10    0.26    0.26
   3  -9  10    0.36    0.21
   3   9  10    0.15    0.23
   3   9  10    0.01    0.24
   3   9  10    0.57    0.21
   3   9  11    0.30    0.20
  -3   9 -11    0.52    0.21
   3  -9  11    0.39    0.23
   3  -9  11    0.56    0.27
   3   9  11    0.64    0.24
   3   9  11    0.51    0.24
   3   9  11    0.27    0.20
   3   9  12    1.73    0.22
   3   9  12    1.45    0.22
   3   9  12    1.96    0.24
   3   9  12    1.76    0.26
  -3   9 -12    1.80    0.22
   3  -9  12    1.64    0.25
   3   9  12    1.61    0.21
   3   9  12    1.93    0.25
   3  -9  13    0.05    0.11
  -3   9 -13    0.09    0.14
   3   9  13    0.04    0.15
   3   9  13    0.05    0.18
   3   9  13    0.17    0.16
   3   9  13    0.02    0.15
   3   9  13   -0.03    0.16
   3   9  14    1.72    0.16
   3   9  14    1.59    0.15
   3   9  14    1.40    0.17
   3   9  14    1.63    0.16
   3  -9  15    3.26    0.16
   3   9  15    3.84    0.18
  -3 -10  15    0.06    0.07
  -3 -10  14    0.61    0.15
   3  10 -14    0.34    0.12
   3  10 -13    0.01    0.14
  -3 -10  13    0.06    0.10
  -3 -10  13   -0.01    0.17
  -3  10  13    0.08    0.13
  -3 -10  13    0.02    0.10
  -3  10  12    3.23    0.27
  -3  10  12    3.57    0.25
   3  10 -12    2.91    0.21
  -3 -10  12    2.88    0.22
  -3  10  12    3.43    0.26
  -3  10  12    3.66    0.25
  -3  10  11   16.69    0.72
  -3  10  11   18.13    0.71
  -3  10  11   17.53    0.70
  -3 -10  11   16.34    0.72
  -3 -10  11   16.95    0.65
   3  10 -11   16.86    0.68
  -3 -10  10   32.75    1.24
  -3  10  10   40.97    1.32
  -3  10  10   35.39    1.32
   3  10 -10   37.59    1.30
  -3 -10  10   37.57    1.36
  -3  10  10   36.66    1.29
  -3 -10  10   36.56    1.33
  -3 -10   9   20.47    0.82
  -3 -10   9   22.65    0.91
  -3  10   9   23.87    0.90
  -3 -10   9   21.08    0.87
   3  10  -9   24.21    0.90
  -3  10   9   21.52    0.91
  -3 -10   9   23.76    0.95
  -3  10   9   22.81    0.88
  -3  10   8    3.24    0.33
  -3  10   8    3.04    0.30
  -3  10   8    3.36    0.32
  -3 -10   8    3.49    0.32
  -3  10   8    3.49    0.29
  -3 -10   8    3.79    0.38
  -3 -10   8    3.30    0.34
  -3 -10   7   23.96    0.97
  -3  10   7   26.38    0.95
  -3  10   7   25.26    0.96
  -3 -10   7   23.93    0.96
  -3  10   7   20.98    0.88
  -3  10   7   22.08    0.90
  -3  10   7   24.32    0.94
  -3 -10   7   24.98    1.00
  -3 -10   6    0.36    0.26
   3  10  -6   -0.04    0.23
  -3  10   6    0.28    0.24
  -3  10   6    0.23    0.21
  -3 -10   6    0.09    0.25
  -3  10   6    0.31    0.19
  -3 -10   5    8.06    0.49
   3  10  -5    7.75    0.48
  -3  10   5    7.40    0.44
  -3  10   5    6.99    0.40
  -3  10   5    7.50    0.44
  -3 -10   5    7.77    0.48
   3  10  -5    8.23    0.41
   3  10  -5    8.98    0.73
   3  10  -4    2.84    0.51
   3  10  -4    3.53    0.30
  -3 -10   4    3.98    0.36
  -3  10   4    3.81    0.32
  -3  10   4    3.66    0.27
  -3  10   4    4.30    0.34
  -3  10   3    4.79    0.37
  -3 -10   3    5.40    0.40
   3  10  -3    5.36    0.38
   3  10  -3    5.18    0.36
   3  10  -3    4.89    0.60
  -3  10   3    5.00    0.35
   3  10  -2  278.69    8.23
   3  10  -2  272.69    8.70
  -3  10   2  276.51    8.24
   3 -10  -2  257.66    8.21
  -3 -10   2  268.21    8.24
  -3  10   2  238.94    8.16
  -3  10   2  248.56    8.81
   3  10  -2  269.33    8.24
  -3  10   2  251.85    8.17
  -3  10   1  138.93    4.66
  -3 -10   1  152.03    4.74
  -3  10   1  141.47    4.69
   3  10  -1  156.82    4.74
   3  10  -1  152.61    5.21
  -3  10   1  140.59    5.28
   3 -10  -1  150.26    4.73
   3  10  -1  146.79    4.73
  -3  10   0  245.97    7.39
   3  10   0  255.91    7.43
   3  10   0  240.54    7.91
  -3  10   0  243.67    8.00
   3 -10   0  245.64    7.42
   3  10   0  234.80    7.39
   3  10   1    8.04    0.45
  -3  10  -1    8.10    0.46
   3 -10   1    9.13    0.51
  -3  10  -1    8.40    0.42
   3  10   1    8.57    0.50
   3  10   1    7.26    0.74
   3 -10   1    8.10    0.45
  -3  10  -1    8.52    0.80
   3  10   2   42.91    1.56
  -3  10  -2   47.44    1.62
   3  10   2   44.29    1.53
   3  10   2   44.10    1.55
   3 -10   2   48.21    1.65
  -3  10  -2   44.55    1.55
  -3  10  -2   42.36    1.97
   3 -10   2   45.09    1.59
  -3  10  -2   48.71    2.09
   3  10   3  164.15    5.55
  -3  10  -3  188.65    5.65
   3  10   3  177.05    5.54
   3  10   3  170.07    5.57
   3 -10   3  187.27    5.67
  -3  10  -3  175.04    5.57
  -3  10  -3  157.77    6.00
   3 -10   3  182.72    5.62
  -3  10  -3  178.08    6.10
  -3  10  -4    5.10    0.39
   3 -10   4    4.86    0.38
   3  10   4    5.11    0.35
  -3  10  -4    4.94    0.35
   3 -10   4    5.24    0.43
   3  10   4    5.21    0.36
   3  10   4    5.38    0.33
   3  10   4    5.53    0.33
  -3  10  -4    5.53    0.65
  -3  10  -4    4.36    0.54
   3  10   5   47.99    1.71
   3 -10   5   50.03    1.78
  -3  10  -5   48.36    1.70
   3  10   5   48.93    1.72
   3  10   5   48.86    1.66
   3 -10   5   50.83    1.75
   3  10   5   50.47    1.66
  -3  10  -5   48.27    2.12
  -3  10  -6   25.83    1.05
   3  10   6   26.88    1.08
   3  10   6   25.27    1.02
  -3  10  -6   27.61    1.02
   3  10   6   25.73    1.02
   3 -10   6   27.18    1.08
   3  10   6   25.78    0.97
   3 -10   6   26.94    1.06
   3  10   6   25.78    0.97
  -3  10  -6   24.38    1.36
   3  10   7   11.84    0.54
   3 -10   7   12.51    0.65
   3  10   7   12.51    0.58
   3  10   7   11.55    0.60
  -3  10  -7   13.10    0.64
   3  10   7   12.36    0.61
   3  10   7   12.50    0.65
   3  10   7   11.92    0.54
   3 -10   7   12.27    0.63
   3 -10   8   48.45    1.69
   3  10   8   45.32    1.58
   3  10   8   47.52    1.65
   3  10   8   46.22    1.65
  -3  10  -8   46.98    1.66
   3  10   8   45.27    1.58
   3  10   8   47.16    1.69
   3 -10   9    7.96    0.49
   3  10   9    7.84    0.41
   3  10   9    8.01    0.46
  -3  10  -9    7.79    0.44
   3  10   9    7.48    0.45
   3 -10   9    7.53    0.44
   3  10   9    7.85    0.41
   3  10   9    8.09    0.49
   3 -10  10   13.19    0.58
   3  10  10   14.02    0.61
   3  10  10   12.81    0.60
  -3  10 -10   12.69    0.58
   3  10  10   11.81    0.54
   3 -10  10   13.67    0.64
   3  10  10   13.26    0.55
   3 -10  10   14.32    0.64
   3 -10  11    0.16    0.21
  -3  10 -11    0.23    0.18
   3  10  11    0.33    0.18
   3  10  11    0.38    0.20
   3  10  11    0.08    0.18
   3  10  11    0.53    0.18
  -3  10 -12    0.03    0.16
   3  10  12    0.09    0.15
   3  10  12    0.17    0.18
   3  10  12    0.26    0.15
   3  10  13   27.44    0.91
   3  10  13   26.24    0.91
   3  10  13   26.21    0.90
   3  10  13   25.11    0.88
   3  10  14   12.50    0.42
   3  10  14   11.46    0.41
   3  10  14   12.38    0.41
   3  10  14   11.62    0.41
  -3 -11  13   28.23    0.98
   3  11 -13   29.82    0.97
  -3  11  12    0.20    0.14
   3  11 -12    0.22    0.14
  -3  11  12    0.09    0.13
  -3 -11  12    0.27    0.17
   3  11 -12    0.18    0.10
  -3  11  11    5.00    0.30
  -3 -11  11    5.08    0.32
  -3  11  11    4.71    0.29
  -3  11  11    5.23    0.31
  -3 -11  11    4.26    0.24
   3  11 -11    5.22    0.28
   3  11 -10   18.34    0.70
  -3  11  10   16.83    0.70
  -3  11  10   17.55    0.70
  -3 -11  10   18.05    0.73
  -3 -11  10   17.86    0.75
  -3  11   9   79.03    2.56
  -3  11   9   82.06    2.58
   3  11  -9   81.47    2.58
  -3  11   9   72.18    2.57
  -3  11   9   72.67    2.55
  -3 -11   9   78.97    2.60
  -3 -11   9   81.45    2.63
  -3 -11   8   84.87    2.82
  -3  11   8   86.68    2.77
  -3  11   8   89.54    2.79
  -3 -11   8   82.96    2.79
   3  11  -8   88.42    2.80
  -3  11   8   83.20    2.80
  -3 -11   8   87.35    2.84
  -3  11   7    9.64    0.48
  -3  11   7    9.82    0.51
  -3 -11   7    8.80    0.51
  -3 -11   7   10.55    0.57
  -3 -11   7    9.75    0.54
   3  11  -7   10.44    0.54
  -3  11   6    1.92    0.22
  -3  11   6    2.12    0.27
  -3 -11   6    2.17    0.31
  -3 -11   6    2.49    0.34
  -3  11   6    1.97    0.23
  -3 -11   6    2.30    0.31
  -3  11   5   45.19    1.60
  -3  11   5   47.56    1.66
  -3  11   5   48.57    1.66
   3  11  -5   43.88    2.03
  -3 -11   5   49.41    1.71
  -3  11   4    1.01    0.23
   3  11  -4    0.77    0.21
   3  11  -4    1.22    0.42
  -3  11   4    1.35    0.26
  -3 -11   4    1.30    0.27
  -3 -11   3    0.27    0.24
  -3 -11   3    0.16    0.25
   3  11  -3    0.04    0.22
  -3  11   3    0.03    0.19
   3  11  -3    0.22    0.19
   3  11  -3    0.09    0.37
  -3  11   3    0.03    0.22
  -3  11   2  219.01    7.42
  -3 -11   2  243.66    7.51
  -3 -11   2  260.55    7.54
   3 -11  -2  236.36    7.48
   3  11  -2  242.37    7.50
   3  11  -2  227.76    7.98
   3  11  -2  241.68    7.51
  -3  11   2  250.25    7.52
  -3  11   2  224.55    7.44
   3  11  -1   38.09    1.35
   3  11  -1   32.91    1.76
   3  11  -1   37.03    1.35
  -3  11   1   33.47    1.29
  -3 -11   1   36.42    1.35
   3 -11  -1   34.97    1.34
  -3  11   1   33.81    1.84
  -3  11   1   41.01    1.39
  -3 -11   0   46.91    1.66
  -3  11   0   46.66    1.65
   3  11   0   44.11    2.11
   3  11   0   48.42    1.67
  -3  11   0   42.91    2.16
   3 -11   0   48.74    1.69
  -3 -11  -1   20.14    0.84
  -3  11  -1   22.29    0.87
   3  11   1   19.98    0.83
   3 -11   1   21.24    0.84
  -3  11  -1   22.88    1.36
   3 -11   1   22.46    0.90
  -3  11  -1   18.78    0.78
  -3 -11  -2   60.50    2.14
  -3  11  -2   69.08    2.21
  -3  11  -2   61.59    2.69
   3  11   2   61.45    2.14
   3 -11   2   64.40    2.17
   3 -11   2   70.96    2.23
  -3  11  -2   60.87    2.12
   3  11   3   39.53    1.42
   3  11   3   40.89    1.44
   3 -11   3   42.99    1.54
  -3  11  -3   41.65    1.45
  -3  11  -3   44.20    1.52
   3 -11   3   41.49    1.49
  -3  11  -3   39.17    1.94
   3  11   4   96.42    3.10
   3 -11   4   94.32    3.17
   3  11   4   93.36    3.13
   3 -11   4   98.34    3.22
  -3  11  -4   95.50    3.13
  -3  11  -4  104.65    3.21
   3  11   4   95.53    3.19
  -3  11  -4   85.50    3.60
   3  11   5   75.94    2.50
   3 -11   5   79.44    2.59
   3  11   5   78.31    2.60
   3  11   5   77.16    2.54
   3 -11   5   80.28    2.62
   3  11   5   69.69    2.52
  -3  11  -5   78.04    2.54
   3 -11   6    0.28    0.28
  -3  11  -6    0.41    0.22
   3 -11   6    0.01    0.23
   3  11   6    0.12    0.25
   3  11   6    0.30    0.20
   3  11   6    0.13    0.20
   3  11   6    0.22    0.20
  -3  11  -6    0.18    0.26
  -3  11  -7    6.65    0.44
   3  11   7    5.02    0.36
  -3  11  -7    6.09    0.39
   3 -11   7    6.26    0.45
   3 -11   7    6.78    0.43
   3  11   7    5.85    0.36
   3  11   7    6.63    0.40
   3  11   7    6.85    0.45
  -3  11  -8   20.96    0.82
   3 -11   8   19.77    0.81
   3 -11   8   19.10    0.84
   3  11   8   18.46    0.78
   3 -11   8   20.86    0.85
   3  11   8   18.18    0.74
   3  11   8   20.46    0.79
   3  11   8   20.10    0.84
   3  11   9    7.49    0.44
  -3  11  -9    5.91    0.34
   3  11   9    6.67    0.36
   3 -11   9    7.31    0.43
   3  11   9    6.78    0.37
   3  11   9    6.96    0.38
   3 -11   9    6.33    0.38
   3 -11  10    0.89    0.23
  -3  11 -10    1.04    0.21
   3  11  10    1.03    0.18
   3  11  10    0.70    0.20
   3  11  10    1.02    0.23
   3  11  10    1.16    0.20
   3  11  10    1.04    0.19
   3  11  11    3.01    0.22
  -3  11 -11    2.69    0.22
   3  11  11    3.08    0.23
   3  11  11    2.35    0.21
   3 -11  11    3.10    0.25
   3  11  11    2.75    0.22
   3  11  12   11.25    0.43
   3  11  12   11.58    0.45
   3  11  12   11.58    0.45
   3  11  13    2.80    0.15
   3  11  13    2.42    0.13
  -3  11 -13    2.62    0.14
   3  11  13    2.68    0.14
  -3 -12  12    0.35    0.11
   3  12 -11   64.94    1.97
   3  12 -11   58.06    1.96
  -3  12  11   62.05    1.98
  -3  12  10   39.03    1.34
   3  12 -10   39.69    1.32
  -3 -12  10   40.11    1.36
   3  12 -10   39.78    1.33
   3  12  -9    1.90    0.20
  -3 -12   9    2.43    0.26
  -3  12   9    1.69    0.22
  -3 -12   9    1.89    0.26
   3  12  -9    2.27    0.23
   3  12  -8   34.70    1.21
  -3  12   8   32.36    1.20
  -3 -12   8   33.31    1.20
   3  12  -8   33.59    1.17
  -3  12   8   33.99    1.19
  -3 -12   8   34.59    1.24
  -3 -12   8   33.87    1.23
  -3  12   7   58.37    2.05
  -3 -12   7   60.10    2.07
  -3 -12   7   61.03    2.09
   3  12  -7   63.59    2.07
  -3 -12   7   63.71    2.10
  -3  12   7   60.51    2.04
   3  12  -6    0.98    0.26
  -3  12   6    0.87    0.22
  -3 -12   6    0.98    0.25
  -3 -12   6    0.97    0.28
  -3  12   5    5.04    0.33
  -3 -12   5    5.17    0.39
  -3  12   5    4.71    0.33
  -3 -12   4    7.67    0.45
  -3  12   4    7.01    0.39
  -3  12   4    6.80    0.41
  -3 -12   4    7.54    0.46
  -3 -12   3   34.72    1.33
  -3  12   3   36.31    1.33
  -3 -12   3   38.14    1.37
  -3  12   2   13.05    0.62
   3 -12  -2   11.89    0.58
  -3 -12   2   14.31    0.66
  -3 -12   2   13.28    0.62
  -3 -12   1    0.85    0.22
   3 -12  -1    1.16    0.24
  -3 -12   1    1.02    0.27
  -3  12   1    1.24    0.26
  -3  12   1    0.70    0.20
   3 -12   0  154.11    4.97
  -3  12   0  150.29    4.94
  -3 -12   0  147.72    4.94
   3 -12   1   61.33    2.15
   3 -12   1   68.85    2.22
  -3  12  -1   68.70    2.23
  -3  12  -1   67.76    2.19
  -3 -12  -1   60.08    2.15
  -3  12  -2    1.89    0.28
   3 -12   2    1.59    0.28
   3 -12   2    1.35    0.23
   3  12   2    1.69    0.23
  -3  12  -2    1.58    0.27
  -3  12  -3    0.27    0.23
   3  12   3    0.11    0.15
  -3  12  -3    0.10    0.17
   3 -12   3    0.19    0.25
   3 -12   3   -0.03    0.20
   3  12   3    0.39    0.22
  -3  12  -3    0.06    0.22
  -3  12  -4    0.94    0.26
   3  12   4    0.77    0.18
   3 -12   4    0.70    0.28
  -3  12  -4    0.97    0.21
   3 -12   4    0.48    0.22
   3  12   4    0.93    0.24
  -3  12  -4    0.77    0.23
  -3  12  -5   14.24    0.64
   3  12   5   13.93    0.57
  -3  12  -5   13.19    0.58
   3 -12   5   13.21    0.61
   3  12   5   12.33    0.54
  -3  12  -5   13.06    0.61
   3  12   5   13.52    0.62
   3 -12   5   15.01    0.67
   3  12   6   24.77    0.90
   3  12   6   22.00    0.86
  -3  12  -6   25.10    0.91
   3 -12   6   24.71    0.95
   3  12   6   22.56    0.86
  -3  12  -6   25.15    0.93
   3  12   6   25.15    0.95
   3 -12   6   26.28    0.99
   3 -12   7    2.25    0.26
   3  12   7    1.71    0.19
   3 -12   7    1.79    0.28
  -3  12  -7    1.93    0.23
   3  12   7    1.80    0.20
  -3  12  -7    1.93    0.22
   3  12   7    1.84    0.22
   3 -12   7    1.51    0.24
   3  12   7    2.15    0.26
   3 -12   8    0.18    0.20
   3  12   8    0.25    0.20
   3  12   8    0.06    0.16
   3  12   8    0.12    0.15
   3 -12   8    0.05    0.18
   3 -12   8    0.25    0.23
  -3  12  -8    0.03    0.18
   3  12   8    0.16    0.14
   3  12   8    0.17    0.17
  -3  12  -8    0.15    0.13
   3 -12   9    0.92    0.18
   3  12   9    0.89    0.15
   3  12   9    0.74    0.17
   3  12   9    1.16    0.17
   3  12   9    0.71    0.15
   3  12   9    1.01    0.20
   3 -12   9    0.73    0.20
   3  12  10    0.06    0.11
   3  12  10    0.07    0.13
   3  12  10    0.26    0.13
   3  12  10    0.10    0.10
   3  12  11    3.26    0.17
   3  12  11    4.52    0.21
   3  12  11    3.23    0.17
   3  12  11    4.30    0.21
   3  12  12    0.17    0.06
   3  12  12    0.13    0.06
  -3  12 -12    0.12    0.06
  -3 -13  10    3.64    0.21
   3  13 -10    3.50    0.18
  -3 -13   9   19.33    0.70
   3  13  -9   19.10    0.68
  -3  13   9   17.80    0.67
  -3 -13   8    4.40    0.29
  -3  13   8    4.10    0.28
   3  13  -8    4.93    0.28
  -3 -13   8    4.66    0.31
   3  13  -7   11.35    0.50
  -3 -13   7   11.70    0.53
  -3 -13   7   10.36    0.49
  -3  13   7   11.42    0.50
  -3 -13   6    0.11    0.20
  -3  13   6    0.02    0.19
  -3  13   6   -0.15    0.19
  -3 -13   6    0.15    0.21
  -3  13   5    0.74    0.21
  -3 -13   5    0.61    0.23
  -3 -13   5    0.90    0.25
  -3 -13   5    0.95    0.24
  -3  13   4    2.22    0.23
  -3 -13   4    2.63    0.29
  -3  13   4    2.21    0.24
   3  13  -4    2.59    0.26
  -3 -13   4    2.48    0.30
  -3 -13   4    2.82    0.32
   3  13  -3   27.42    1.02
  -3  13   3   26.78    0.99
  -3 -13   3   29.70    1.07
  -3  13   3   26.98    1.02
  -3  13   2   12.64    0.55
  -3  13   2   13.97    0.61
  -3 -13   2   14.06    0.63
   3  13  -2   13.26    0.59
  -3  13   1   54.65    1.87
   3 -13  -1   58.03    1.92
   3  13  -1   58.00    1.92
  -3  13   1   53.89    1.95
   3 -13   0   46.28    1.58
  -3 -13   0   49.80    1.62
  -3  13  -1   24.81    0.98
   3 -13   1   25.54    0.97
  -3 -13  -1   26.24    0.99
  -3  13  -2    8.64    0.46
  -3 -13  -2    8.66    0.47
   3 -13   2    8.45    0.47
   3 -13   3   12.67    0.55
  -3  13  -3   14.29    0.60
  -3 -13  -3   14.23    0.59
   3 -13   3   14.17    0.61
   3  13   4    7.38    0.34
   3 -13   4    7.84    0.40
  -3  13  -4    8.53    0.43
  -3 -13  -4    8.15    0.41
   3  13   4    7.42    0.38
   3 -13   4    8.90    0.46
   3  13   5    0.18    0.12
   3 -13   5    0.36    0.22
   3  13   5    0.05    0.17
   3 -13   5    0.16    0.17
   3  13   5    0.25    0.12
  -3  13  -5    0.10    0.16
   3  13   6    2.90    0.20
   3 -13   6    2.84    0.24
   3  13   6    2.99    0.20
  -3  13  -6    3.13    0.23
   3 -13   6    3.04    0.28
  -3 -13  -6    2.54    0.22
   3  13   6    2.88    0.23
   3  13   7    0.30    0.15
   3 -13   7    0.22    0.15
  -3 -13  -7    0.37    0.13
   3  13   7    0.25    0.13
   3 -13   7    0.28    0.19
   3 -13   7    0.16    0.17
   3  13   7    0.20    0.12
  -3  13  -7    0.23    0.12
   3 -13   8    0.26    0.14
   3 -13   8    0.07    0.16
   3  13   8    0.01    0.11
  -3 -13  -8   -0.03    0.08
   3  13   8    0.07    0.11
   3  13   9    0.11    0.09
   3  13   9    0.13    0.09
  -3  13  -9    0.17    0.11
   3  13  10    0.23    0.06
  -3  13 -10    0.26    0.08
   3  14  -8   12.14    0.44
  -3 -14   8   12.44    0.45
  -3  14   7    0.97    0.13
   3  14  -7    0.93    0.14
  -3 -14   7    0.99    0.16
  -3  14   6    0.23    0.13
  -3 -14   6    0.19    0.15
  -3 -14   6    0.13    0.15
  -3 -14   6    0.33    0.17
  -3 -14   5    0.98    0.20
  -3  14   5    0.82    0.15
  -3 -14   5    0.94    0.19
  -3 -14   5    1.07    0.21
   3  14  -5    0.87    0.17
   3  14  -4    4.92    0.30
  -3 -14   4    5.91    0.34
  -3 -14   4    6.12    0.35
  -3  14   4    5.26    0.27
   3  14  -3   18.10    0.69
  -3  14   3   17.31    0.65
  -3 -14   3   19.95    0.75
  -3 -14   3   19.60    0.73
  -3 -14   2    3.55    0.29
  -3 -14   2    3.72    0.29
  -3  14   2    3.10    0.23
  -3 -14   1    6.52    0.36
  -3  14   1    5.61    0.33
  -3 -14   0   13.56    0.56
   3 -14   0   12.11    0.50
  -3 -14  -1   -0.04    0.17
  -3  14  -1   -0.08    0.14
   3 -14   1   -0.04    0.14
  -3 -14  -2    8.22    0.40
  -3  14  -2    8.21    0.40
   3 -14   2    8.50    0.40
  -3 -14  -3    3.11    0.24
  -3  14  -3    3.25    0.23
   3 -14   3    3.50    0.25
  -3 -14  -4    0.66    0.14
  -3  14  -4    0.57    0.13
   3 -14   4    0.27    0.16
   3 -14   5    7.47    0.35
  -3 -14  -5    6.44    0.29
   3 -14   6    1.23    0.17
   3 -14   6    1.45    0.17
  -3 -14  -6    0.96    0.10
   3 -14   7    1.68    0.14
   3 -14   7    1.37    0.15
   3 -14   8    8.53    0.33
  -3 -15   5   21.27    0.72
  -3 -15   5   21.44    0.72
  -3 -15   5   23.26    0.73
   3  15  -5   20.81    0.71
  -3 -15   4   13.19    0.48
  -3 -15   4   12.40    0.48
  -3 -15   3    8.03    0.35
  -3 -15   3    8.29    0.35
  -3 -15   2    8.90    0.38
  -3 -15   2    8.58    0.36
  -3 -15   2    8.82    0.37
  -3 -15   1    0.36    0.14
  -3 -15   1    0.42    0.13
   3 -15  -1    0.23    0.09
  -3 -15   1    0.21    0.14
  -3 -15   0    0.27    0.13
   3 -15   0    0.41    0.11
  -3 -15   0    0.39    0.12
  -3 -15   0    0.27    0.13
   3 -15   1    0.58    0.12
  -3 -15  -1    0.57    0.11
  -3 -15  -1    0.74    0.13
   3 -15   2    2.14    0.17
  -3 -15  -2    2.16    0.14
  -3 -15  -2    2.24    0.16
  -3 -15  -3    3.17    0.17
   3 -15   3    3.84    0.20
   3 -15   4   20.29    0.69
  -4   0  19    0.03    0.09
  -4   0  19   -0.04    0.09
  -4   0  18    3.63    0.22
  -4   0  18    4.08    0.23
  -4   0  17    0.12    0.15
  -4   0  17    0.01    0.17
  -4   0  17   -0.01    0.18
  -4   0  17    0.09    0.18
  -4   0  17   -0.10    0.18
  -4   0  16   95.41    3.06
  -4   0  16   93.76    3.07
  -4   0  16   91.97    3.07
  -4   0  16   99.13    3.08
  -4   0  15   -0.10    0.24
  -4   0  15   -0.08    0.24
  -4   0  15   -0.09    0.17
  -4   0  15    0.01    0.17
  -4   0  15    0.01    0.20
  -4   0  15    0.16    0.19
  -4   0  15    0.03    0.22
  -4   0  15    0.02    0.19
  -4   0  15    0.20    0.23
  -4   0  15   -0.16    0.25
  -4   0  14   29.21    1.04
  -4   0  14   27.40    1.05
  -4   0  14   27.43    1.06
  -4   0  14   28.19    1.08
  -4   0  14   29.91    1.10
  -4   0  14   28.44    1.07
  -4   0  14   27.19    1.07
  -4   0  14   26.62    1.01
  -4   0  14   27.85    1.09
  -4   0  14   29.60    1.03
  -4   0  14   30.22    1.10
  -4   0  13   -0.01    0.20
  -4   0  13   -0.01    0.18
  -4   0  13   -0.21    0.36
  -4   0  13    0.06    0.18
  -4   0  13    0.06    0.24
  -4   0  13    0.18    0.22
  -4   0  13   -0.14    0.22
  -4   0  13    0.05    0.23
  -4   0  13    0.06    0.24
  -4   0  13   -0.08    0.19
  -4   0  13   -0.27    0.20
  -4   0  13   -0.03    0.24
  -4   0  13    0.33    0.25
  -4   0  12   17.16    0.76
  -4   0  12   19.43    0.73
  -4   0  12   17.17    0.72
  -4   0  12   18.53    0.78
  -4   0  12   16.96    0.75
  -4   0  12   19.69    1.14
  -4   0  12   17.18    0.77
  -4   0  12   17.59    0.77
  -4   0  12   18.10    0.76
  -4   0  12   17.42    0.77
  -4   0  12   18.78    0.81
  -4   0  12   17.92    1.27
  -4   0  12   19.49    0.80
  -4   0  11    0.06    0.20
  -4   0  11    0.07    0.19
  -4   0  11    0.01    0.16
  -4   0  11   -0.05    0.19
  -4   0  11    0.38    0.21
  -4   0  11   -0.10    0.41
  -4   0  11    0.04    0.32
  -4   0  11    0.11    0.16
  -4   0  11    0.14    0.20
  -4   0  11    0.13    0.21
  -4   0  11   -0.04    0.20
  -4   0  11   -0.10    0.18
  -4   0  11    0.01    0.16
  -4   0  11   -0.03    0.19
  -4   0  10   54.14    1.89
  -4   0  10   53.42    1.87
  -4   0  10   56.32    1.89
  -4   0  10   57.53    1.88
  -4   0  10   50.80    1.87
  -4   0  10   54.08    1.84
  -4   0  10   56.02    1.89
  -4   0  10   62.04    1.86
  -4   0  10   61.36    2.30
  -4   0  10   54.29    1.89
  -4   0  10   56.92    1.91
  -4   0  10   57.52    2.44
  -4   0   9   -0.04    0.14
  -4   0   9   -0.08    0.37
  -4   0   9    0.06    0.31
  -4   0   8  129.22    4.14
  -4   0   8  133.22    4.64
  -4   0   8  141.63    4.52
  -4   0   7    0.08    0.17
  -4   0   7    0.04    0.12
  -4   0   7    0.06    0.34
  -4   0   7    0.23    0.27
  -4   0   6  269.42    8.31
  -4   0   6  269.17    8.69
  -4   0   6  243.08    8.49
  -4   0   5   -0.05    0.29
  -4   0   5   -0.02    0.20
  -4   0   4   98.50    3.18
  -4   0   4   87.83    3.11
  -4   0   3    0.12    0.24
  -4   0   3   -0.01    0.21
  -4   0   2   57.06    2.07
  -4   0   2   57.09    1.97
  -4   0   2   59.24    1.98
  -4   0   1    0.06    0.16
  -4   0   1    0.02    0.18
  -4   0   0   17.84    0.70
  -4   0  -1    0.16    0.29
  -4   0  -1    0.11    0.08
  -4   0  -2  747.50   23.31
  -4   0  -3   -0.04    0.30
   4   0   4   54.49    2.04
   4   0   5    0.10    0.28
   4   0   5    0.12    0.13
   4   0   6   13.33    0.83
   4   0   6   13.21    0.53
   4   0   7    0.03    0.33
   4   0   7    0.11    0.16
   4   0   8  266.87    8.79
   4   0   8  265.72    8.31
   4   0   9   -0.13    0.35
   4   0   9   -0.04    0.18
   4   0   9    0.01    0.16
   4   0  10    6.01    0.37
   4   0  10    4.76    0.31
   4   0  10    5.77    0.34
   4   0  10    5.34    0.65
   4   0  10    5.47    0.31
   4   0  10    5.57    0.33
   4   0  11    0.23    0.20
   4   0  11    0.02    0.19
   4   0  11   -0.10    0.43
   4   0  11    0.03    0.21
   4   0  11    0.05    0.17
   4   0  11    0.01    0.21
   4   0  11   -0.08    0.24
   4   0  12   65.32    2.25
   4   0  12   73.31    2.32
   4   0  12   70.61    2.29
   4   0  12   73.21    2.98
   4   0  12   72.47    2.37
   4   0  12   66.88    2.31
   4   0  12   74.48    2.37
   4   0  12   73.53    2.41
   4   0  13    0.21    0.21
   4   0  13   -0.08    0.20
   4   0  13    0.03    0.23
   4   0  13    0.07    0.17
   4   0  13    0.21    0.24
   4   0  13   -0.16    0.38
   4   0  13   -0.13    0.25
   4   0  14   83.79    3.08
   4   0  14   90.49    3.13
   4   0  14  102.51    3.21
   4   0  14  109.14    3.17
   4   0  14  107.56    3.14
   4   0  14  108.58    3.25
   4   0  14  107.31    3.21
   4   0  15    0.16    0.16
   4   0  15   -0.06    0.20
   4   0  15   -0.11    0.17
   4   0  15    0.02    0.19
   4   0  15   -0.10    0.14
   4   0  15   -0.03    0.20
   4   0  15   -0.14    0.23
   4   0  16    3.37    0.28
   4   0  16    3.70    0.26
   4   0  16    3.12    0.22
   4   0  16    3.33    0.24
   4   0  17    0.08    0.11
   4   0  17    0.03    0.14
   4   0  17    0.03    0.13
   4   0  17    0.10    0.13
   4   0  18   14.30    0.47
   4   0  18   12.22    0.43
  -4  -1  19    6.13    0.24
  -4   1  19    6.09    0.24
  -4  -1  18   23.29    0.79
  -4   1  18   23.53    0.78
  -4  -1  18   22.45    0.79
  -4   1  18   23.07    0.79
  -4  -1  18   23.44    0.80
  -4  -1  17   35.34    1.21
  -4  -1  17   38.58    1.22
  -4  -1  17   33.58    1.20
  -4  -1  17   36.81    1.21
  -4   1  17   35.45    1.19
  -4  -1  17   33.10    1.20
  -4   1  17   36.36    1.22
  -4  -1  17   35.65    1.22
  -4  -1  16   31.64    1.11
  -4  -1  16   28.71    1.08
  -4   1  16   29.39    1.07
  -4   1  16   32.55    1.08
  -4  -1  16   31.47    1.10
  -4  -1  16   31.07    1.11
  -4  -1  16   29.13    1.05
  -4   1  16   32.26    1.11
  -4  -1  16   30.25    1.10
  -4  -1  16   32.08    1.10
  -4  -1  15   36.72    1.17
  -4  -1  15   33.35    1.21
  -4  -1  15   32.80    1.21
  -4  -1  15   32.59    1.19
  -4  -1  15   33.60    1.20
  -4   1  15   33.57    1.21
  -4  -1  15   32.28    1.20
  -4  -1  15   30.68    1.14
  -4   1  15   31.66    1.11
  -4   1  15   32.44    1.16
  -4  -1  15   31.98    1.19
  -4   1  15   33.45    1.19
  -4  -1  15   31.55    1.20
  -4  -1  15   32.66    1.19
  -4  -1  15   32.94    1.14
  -4   1  15   34.64    1.22
  -4  -1  14    7.92    0.42
  -4   1  14    7.32    0.42
  -4  -1  14    7.35    0.45
  -4   1  14    7.86    0.45
  -4   1  14    7.35    0.40
  -4  -1  14    7.48    0.44
  -4  -1  14    7.32    0.46
  -4  -1  14    7.98    0.48
  -4  -1  14    7.21    0.45
  -4  -1  14    7.52    0.45
  -4  -1  14    6.90    0.40
  -4   1  14    7.89    0.47
  -4   1  14    7.78    0.38
  -4   1  14    7.73    0.42
  -4  -1  14    6.93    0.38
  -4  -1  14    8.04    0.46
  -4   1  14    7.97    0.47
  -4   1  13   21.51    0.89
  -4  -1  13   23.75    0.84
  -4  -1  13   23.75    1.29
  -4   1  13   20.36    1.21
  -4   1  13   21.73    0.85
  -4   1  13   22.70    0.87
  -4   1  13   20.12    0.82
  -4  -1  13   21.43    0.86
  -4   1  13   22.62    0.88
  -4  -1  13   19.25    0.87
  -4   1  13   21.75    0.87
  -4  -1  13   21.87    0.89
  -4  -1  13   21.71    0.86
  -4  -1  13   20.72    0.87
  -4  -1  13   23.56    0.92
  -4   1  13   20.56    0.79
  -4   1  13   23.82    0.84
  -4  -1  13   21.43    0.81
  -4  -1  13   21.91    0.88
  -4   1  13   21.23    0.89
  -4   1  12    2.55    0.29
  -4  -1  12    2.66    0.26
  -4  -1  12    2.33    0.25
  -4  -1  12    2.98    0.60
  -4  -1  12    2.98    0.53
  -4   1  12    2.73    0.49
  -4   1  12    2.32    0.26
  -4   1  12    2.50    0.24
  -4  -1  12    2.52    0.28
  -4   1  12    2.28    0.25
  -4  -1  12    2.47    0.23
  -4  -1  12    2.56    0.29
  -4   1  12    2.91    0.29
  -4   1  12    2.55    0.27
  -4   1  12    2.41    0.24
  -4  -1  12    2.44    0.27
  -4   1  12    2.39    0.30
  -4   1  12    2.45    0.28
  -4  -1  12    2.52    0.29
  -4   1  12    2.39    0.28
  -4   1  12    2.43    0.22
  -4  -1  12    2.16    0.28
  -4   1  12    2.42    0.30
  -4  -1  12    2.02    0.29
  -4   1  11   25.75    0.98
  -4  -1  11   27.66    0.96
  -4  -1  11   26.04    0.99
  -4   1  11   26.77    0.95
[truncated: 688,573 more chars]
