# Supplementary material for: Crystal structure and Hirshfeld surface analysis of methyl 4′-amino-3′,5′-di­cyano-2,2′′-dioxodi­spiro[indoline-3,1′-cyclo­pentane-2′,3′′-indolin]-3′-ene-5′-carboximidate with an unknown solvent
Source: Acta Crystallogr E Crystallogr Commun. 2022 May 24;78(Pt 6):665–8. doi: 10.1107/S2056989022005370 (PMC9431790; doi:10.1107/S2056989022005370)
Supplement: Supplementary file 2 [file e-78-00665-Isup2.hkl]

data_I                                                                          
_shelx_title ' T181 in P2(1)/c'                                                 
_shelx_refln_list_code          4                                               
_shelx_F_calc_maximum      271.65                                               
_exptl_crystal_F_000       880.00                                               
_reflns_d_resolution_high  0.7837                                               
                                                                                
loop_                                                                           
 _space_group_symop_operation_xyz                                               
 'x, y, z'                                                                      
 '-x, y+1/2, -z+1/2'                                                            
 '-x, -y, -z'                                                                   
 'x, -y-1/2, z-1/2'                                                             
                                                                                
_cell_length_a    12.0085                                                       
_cell_length_b    12.4719                                                       
_cell_length_c    15.4909                                                       
_cell_angle_alpha  90.000                                                       
_cell_angle_beta   94.489                                                       
_cell_angle_gamma  90.000                                                       
                                                                                
_shelx_F_squared_multiplier     1.000                                           
                                                                                
loop_                                                                           
 _refln_index_h                                                                 
 _refln_index_k                                                                 
 _refln_index_l                                                                 
 _refln_F_squared_calc                                                          
 _refln_F_squared_meas                                                          
 _refln_F_squared_sigma                                                         
 _refln_observed_status                                                         
   1   0   0       7916.18       5773.83       177.76 o                         
   2   0   0       1611.59       1661.77        36.10 o                         
   3   0   0       9069.25       7681.97       236.24 o                         
   4   0   0        195.18        124.36         4.88 o                         
   5   0   0       6440.44       6284.20       384.06 o                         
   6   0   0        547.58        585.44        16.31 o                         
   7   0   0       8267.94       8356.15       496.60 o                         
   8   0   0        618.39        637.66        58.24 o                         
   9   0   0        149.37        143.93         4.09 o                         
  10   0   0        130.34        101.10         3.37 o                         
  11   0   0        142.69        135.97         4.85 o                         
  12   0   0        511.68        516.90        17.08 o                         
  13   0   0          8.63          9.40         0.83 o                         
  14   0   0        299.85        303.28         4.90 o                         
  15   0   0        182.42        131.95        19.41 o                         
   1   1   0      19920.08      16780.55       515.43 o                         
   2   1   0       2107.68       2072.30        64.06 o                         
   3   1   0       1502.07       1288.12        49.77 o                         
   4   1   0       5757.24       5175.74       120.40 o                         
   5   1   0        418.70        379.71         7.50 o                         
   6   1   0        833.40        768.30        15.28 o                         
   7   1   0       1326.71       1368.28        24.92 o                         
   8   1   0         10.65         18.50         1.35 o                         
   9   1   0       2105.26       2031.37        29.93 o                         
  10   1   0        845.25        796.19        12.13 o                         
  11   1   0         50.04         40.71         1.67 o                         
  12   1   0          3.30          1.52         0.77 o                         
  13   1   0         12.22         13.66         0.63 o                         
  14   1   0         84.97         98.15         2.04 o                         
  15   1   0         45.44         34.95         1.18 o                         
   0   2   0      19470.88      20789.50       638.67 o                         
   1   2   0       3323.72       3302.19        90.13 o                         
   2   2   0        616.01        479.80        14.53 o                         
   3   2   0       6483.18       6237.74       192.33 o                         
   4   2   0      12216.18      11567.71       273.07 o                         
   5   2   0       1542.53       1476.72        34.48 o                         
   6   2   0        199.38        195.69         6.71 o                         
   7   2   0         13.13         12.52         1.40 o                         
   8   2   0        539.71        622.27        16.12 o                         
   9   2   0         33.91         35.17         1.09 o                         
  10   2   0        824.67        788.91        19.41 o                         
  11   2   0        174.11        177.48         5.12 o                         
  12   2   0        168.33        174.45         3.01 o                         
  13   2   0          7.11          4.13         0.54 o                         
  14   2   0        430.95        481.27         6.91 o                         
  15   2   0         44.77         37.07         1.19 o                         
   1   3   0        448.50        491.35        16.01 o                         
   2   3   0        124.73         93.90         1.65 o                         
   3   3   0        395.94        422.90        15.88 o                         
   4   3   0       1509.78       1416.56        31.88 o                         
   5   3   0        106.20        112.58         2.43 o                         
   6   3   0         67.34         55.63         2.69 o                         
   7   3   0        184.44        187.07         5.04 o                         
   8   3   0        121.57        104.11         1.85 o                         
   9   3   0         92.40         88.16         2.52 o                         
  10   3   0        167.83        154.38         3.18 o                         
  11   3   0          7.61          6.12         0.60 o                         
  12   3   0         30.31         32.38         0.90 o                         
  13   3   0         33.35         38.01         0.91 o                         
  14   3   0        151.01        162.38         2.91 o                         
   0   4   0       2860.66       3334.45       235.27 o                         
   1   4   0       1327.93       1607.14        28.34 o                         
   2   4   0         45.92         75.89         3.27 o                         
   3   4   0        156.78        164.85         5.34 o                         
   4   4   0         30.30         27.90         1.20 o                         
   5   4   0         97.47         98.88         2.56 o                         
   6   4   0         17.12         19.86         1.13 o                         
   7   4   0         17.77         11.25         1.19 o                         
   8   4   0         14.44         12.01         1.04 o                         
   9   4   0          2.42          3.72         0.62 o                         
  10   4   0         67.21         65.21         1.17 o                         
  11   4   0        427.00        434.01         5.47 o                         
  12   4   0        160.13        150.10         3.38 o                         
  13   4   0         37.06         32.46         0.96 o                         
  14   4   0          0.00          2.17         0.48 o                         
   1   5   0         55.80         98.78         2.27 o                         
   2   5   0        107.50        139.63         7.21 o                         
   3   5   0        922.04        975.42        33.30 o                         
   4   5   0        296.91        270.04        11.45 o                         
   5   5   0        224.96        215.68         4.91 o                         
   6   5   0       1315.99       1256.29        25.23 o                         
   7   5   0        293.66        252.22         7.28 o                         
   8   5   0         56.76         54.84         1.19 o                         
   9   5   0        113.47        106.65         2.40 o                         
  10   5   0          0.92          0.03         0.48 o                         
  11   5   0         92.32         91.88         2.52 o                         
  12   5   0         23.30         23.85         0.77 o                         
  13   5   0         38.23         35.90         1.31 o                         
  14   5   0          0.20         -0.07         0.48 o                         
   0   6   0       1531.93       1703.30       193.79 o                         
   1   6   0        626.16        720.71        17.41 o                         
   2   6   0       2587.83       3017.61        71.93 o                         
   3   6   0        489.57        561.07        14.60 o                         
   4   6   0        433.78        447.08         8.69 o                         
   5   6   0       1201.93       1200.26        21.52 o                         
   6   6   0        702.05        628.45        17.64 o                         
   7   6   0        400.34        342.90         8.26 o                         
   8   6   0          1.47          2.10         0.54 o                         
   9   6   0        240.10        212.31         3.43 o                         
  10   6   0        807.75        819.39        11.17 o                         
  11   6   0         27.59         31.96         1.28 o                         
  12   6   0         32.39         35.36         1.20 o                         
  13   6   0          9.28         15.12         1.13 o                         
  14   6   0        288.80        262.33         4.91 o                         
   1   7   0         26.99         62.33         4.07 o                         
   2   7   0       1364.43       1482.28        31.98 o                         
   3   7   0        854.41        773.19        18.30 o                         
   4   7   0         33.38         34.83         2.90 o                         
   5   7   0         70.03         63.84         2.10 o                         
   6   7   0        115.40         96.34         2.21 o                         
   7   7   0         94.84         88.69         2.36 o                         
   8   7   0        403.50        395.62         7.22 o                         
   9   7   0         62.25         60.41         1.47 o                         
  10   7   0        772.86        830.94        12.43 o                         
  11   7   0        211.85        244.44         4.44 o                         
  12   7   0          0.02         -0.29         0.63 o                         
  13   7   0         89.67         91.87         2.59 o                         
   0   8   0       1517.63       1687.23        55.00 o                         
   1   8   0         30.28         17.53         1.09 o                         
   2   8   0        958.40        955.34        28.34 o                         
   3   8   0        427.18        423.27        11.38 o                         
   4   8   0          8.76          9.45         0.67 o                         
   5   8   0         70.04         62.01         2.52 o                         
   6   8   0          4.76          6.19         0.66 o                         
   7   8   0         40.70         41.75         1.24 o                         
   8   8   0          3.70          4.58         0.69 o                         
   9   8   0         64.12         73.90         1.84 o                         
  10   8   0        308.09        333.22         6.73 o                         
  11   8   0         10.09         11.22         0.88 o                         
  12   8   0         42.54         42.36         1.30 o                         
  13   8   0          0.04          0.49         0.49 o                         
   1   9   0        741.93        791.63        11.64 o                         
   2   9   0        330.09        328.15         7.58 o                         
   3   9   0         57.13         69.34         2.28 o                         
   4   9   0        336.54        285.18         4.09 o                         
   5   9   0          0.60          1.43         0.53 o                         
   6   9   0       1407.01       1329.39        37.78 o                         
   7   9   0         79.16         77.82         1.89 o                         
   8   9   0          3.09          4.45         0.74 o                         
   9   9   0         72.87         68.86         2.54 o                         
  10   9   0        108.90        117.89         4.51 o                         
  11   9   0          0.23          0.09         0.67 o                         
  12   9   0         67.23         61.02         2.43 o                         
   0  10   0         92.73         97.67         5.26 o                         
   1  10   0        389.89        368.18         6.53 o                         
   2  10   0          3.29          3.14         0.47 o                         
   3  10   0       1740.47       1705.61        21.56 o                         
   4  10   0       1391.10       1276.36        18.38 o                         
   5  10   0        536.89        495.04         8.88 o                         
   6  10   0        252.57        225.18         4.75 o                         
   7  10   0         67.59         59.16         1.86 o                         
   8  10   0          0.01          0.67         0.79 o                         
   9  10   0         15.21         11.15         1.53 o                         
  10  10   0          6.18          5.57         0.68 o                         
  11  10   0         79.96         93.99         5.19 o                         
   1  11   0       1142.46       1172.27        22.30 o                         
   2  11   0       2241.81       2165.00        30.34 o                         
   3  11   0        323.66        326.10         5.40 o                         
   4  11   0       1818.11       1703.16        35.55 o                         
   5  11   0        102.89         91.33         1.84 o                         
   6  11   0         75.39         72.46         3.25 o                         
   7  11   0         92.52         85.35         2.29 o                         
   8  11   0          0.18          0.08         0.58 o                         
   9  11   0         25.50         22.40         1.06 o                         
  10  11   0         14.31         16.51         1.46 o                         
  11  11   0          1.32          0.28         0.49 o                         
   0  12   0          2.27          2.68         0.86 o                         
   1  12   0         50.66         47.12         1.16 o                         
   2  12   0         48.35         46.62         1.11 o                         
   3  12   0       1083.94       1050.78        19.92 o                         
   4  12   0         25.33         32.66         1.42 o                         
   5  12   0         72.69         61.86         1.60 o                         
   6  12   0          0.00          0.26         0.62 o                         
   7  12   0         28.13         29.51         0.92 o                         
   8  12   0         34.15         45.20         3.49 o                         
   9  12   0        210.58        228.92         4.66 o                         
  10  12   0         43.10         34.85         1.46 o                         
   1  13   0        170.28        171.42         3.12 o                         
   2  13   0        179.23        185.27         4.85 o                         
   3  13   0        310.15        335.02        12.27 o                         
   4  13   0        128.04        119.45         3.40 o                         
   5  13   0        273.69        275.62         8.12 o                         
   6  13   0          1.28          2.73         0.62 o                         
   7  13   0          1.14          0.41         0.42 o                         
   8  13   0        300.26        301.41        11.15 o                         
   0  14   0          3.33          3.14         1.46 o                         
   1  14   0        127.73        138.78         2.55 o                         
   2  14   0         24.44         31.55         1.18 o                         
   3  14   0        100.78         89.18         5.05 o                         
   4  14   0         99.54        108.84        10.56 o                         
   5  14   0         22.87         30.02         1.21 o                         
   6  14   0         13.19         14.57         1.25 o                         
   7  14   0          7.67          7.30         0.40 o                         
   1  15   0          8.88         11.93         0.66 o                         
   2  15   0         20.46         19.96         0.98 o                         
   3  15   0          2.71          2.40         0.42 o                         
   4  15   0         23.66         26.57         0.83 o                         
   5  15   0          1.54          2.20         0.31 o                         
 -15   1   1          6.69          5.34         0.33 o                         
 -14   1   1         55.33         63.64         1.17 o                         
 -13   1   1          6.59          4.51         0.60 o                         
 -12   1   1        656.97        649.70         8.78 o                         
 -11   1   1         97.16         96.51         5.06 o                         
 -10   1   1       1154.06       1087.52        18.36 o                         
  -9   1   1        297.71        266.78         4.86 o                         
  -8   1   1         51.54         55.76        14.74 o                         
  -7   1   1       1364.68       1253.47        28.20 o                         
  -6   1   1          0.31          1.23         0.80 o                         
  -5   1   1       1049.33        962.48        15.63 o                         
  -4   1   1      12317.76      11962.84       164.13 o                         
  -3   1   1       2675.56       2628.14        36.16 o                         
  -2   1   1        104.43         57.34         2.51 o                         
  -1   1   1        193.86         86.88         1.41 o                         
   0   1   1        519.04        539.57         9.26 o                         
   1   1   1       3188.69       2634.71        81.28 o                         
   2   1   1        742.66        608.25        13.62 o                         
   3   1   1       6096.07       5911.90       115.93 o                         
   4   1   1       1118.93       1001.76        55.86 o                         
   5   1   1        132.68        121.59         3.66 o                         
   6   1   1        644.26        577.65        17.18 o                         
   7   1   1        836.90        847.24        26.83 o                         
   8   1   1        258.93        242.83         7.63 o                         
   9   1   1        161.62        157.95         5.42 o                         
  10   1   1         46.90         49.65         1.93 o                         
  11   1   1         65.04         59.13         3.01 o                         
  12   1   1          0.05          0.78         0.84 o                         
  13   1   1        181.54        197.81         2.73 o                         
  14   1   1        107.91        130.86         2.39 o                         
  15   1   1          3.11          2.90         0.34 o                         
 -15   2   1         65.25         64.82         1.82 o                         
 -14   2   1         12.85          5.78         0.43 o                         
 -13   2   1        382.34        379.89         4.54 o                         
 -12   2   1          0.00          1.79         0.58 o                         
 -11   2   1        472.83        433.44        14.64 o                         
 -10   2   1        406.30        400.79         7.46 o                         
  -9   2   1       1002.28        916.85        16.37 o                         
  -8   2   1       1390.12       1291.24        20.36 o                         
  -7   2   1        891.11        835.13        22.12 o                         
  -6   2   1       1195.61       1134.08        21.41 o                         
  -5   2   1        411.08        376.12         7.81 o                         
  -4   2   1        327.28        298.70         5.41 o                         
  -3   2   1        364.80        314.81         7.56 o                         
  -2   2   1       2369.06       2223.89        34.37 o                         
  -1   2   1       6412.34       6171.63        97.73 o                         
   0   2   1        274.82        421.39        28.40 o                         
   1   2   1       1215.58       1000.28        22.13 o                         
   2   2   1       1775.38       1668.90        51.86 o                         
   3   2   1       4927.47       4397.58       102.18 o                         
   4   2   1        400.17        276.30         8.72 o                         
   5   2   1       1276.04       1213.97        29.03 o                         
   6   2   1        607.76        585.82        17.71 o                         
   7   2   1         22.97         27.37         1.12 o                         
   8   2   1        167.17        157.61         3.67 o                         
   9   2   1        252.72        240.41         4.61 o                         
  10   2   1        203.94        175.38         3.43 o                         
  11   2   1          4.86          6.65         0.63 o                         
  12   2   1         96.89        100.64         2.61 o                         
  13   2   1        124.35        143.98         1.96 o                         
  14   2   1         60.24         67.57         1.95 o                         
  15   2   1        117.72        108.43         9.72 o                         
 -15   3   1         24.97         17.74         1.25 o                         
 -14   3   1         46.58         44.12         1.06 o                         
 -13   3   1          6.08          8.00         0.67 o                         
 -12   3   1        252.94        250.42         3.20 o                         
 -11   3   1         26.85         26.08         0.78 o                         
 -10   3   1        165.83        150.53         3.33 o                         
  -9   3   1       1196.25       1095.44        15.91 o                         
  -8   3   1        763.62        723.89        10.97 o                         
  -7   3   1        396.31        382.66         7.54 o                         
  -6   3   1         22.81         31.95         1.52 o                         
  -5   3   1       1047.76       1163.27        16.90 o                         
  -4   3   1       1041.87       1186.28        21.87 o                         
  -3   3   1          0.53          8.13         0.82 o                         
  -2   3   1       2312.82       2215.15        40.51 o                         
  -1   3   1      13132.05      12971.89       434.12 o                         
   0   3   1       4452.18       4033.04       244.30 o                         
   1   3   1        248.01        318.13        10.11 o                         
   2   3   1       3832.30       3815.03       159.46 o                         
   3   3   1        242.38        252.39         6.87 o                         
   4   3   1       1425.36       1422.82        34.04 o                         
   5   3   1          1.46          0.88         0.56 o                         
   6   3   1        514.72        480.18         7.70 o                         
   7   3   1        233.83        224.17         5.89 o                         
   8   3   1        109.73         92.75         1.54 o                         
   9   3   1        338.23        318.94         4.11 o                         
  10   3   1        203.62        200.35         3.66 o                         
  11   3   1         99.45         96.37         2.05 o                         
  12   3   1        165.04        178.45         3.11 o                         
  13   3   1        127.81        138.35         2.44 o                         
  14   3   1          4.54          5.34         0.56 o                         
 -14   4   1          1.81          1.25         0.48 o                         
 -13   4   1         35.81         34.68         1.11 o                         
 -12   4   1        243.98        278.24         5.43 o                         
 -11   4   1        639.80        635.59         9.57 o                         
 -10   4   1         23.07         24.23         0.72 o                         
  -9   4   1        138.49        123.74         3.10 o                         
  -8   4   1          0.54          1.99         0.60 o                         
  -7   4   1        311.44        284.80        10.21 o                         
  -6   4   1         83.86         75.86         2.46 o                         
  -5   4   1          0.80          6.14         1.64 o                         
  -4   4   1        771.50        756.11        19.78 o                         
  -3   4   1        202.44        156.43         8.17 o                         
  -2   4   1        172.09        165.42         4.34 o                         
  -1   4   1        734.04        755.03        29.53 o                         
   0   4   1       3544.59       4188.92        75.06 o                         
   1   4   1       2308.13       2475.95        80.30 o                         
   2   4   1       5884.23       6006.79       105.07 o                         
   3   4   1         86.12         73.70         2.19 o                         
   4   4   1       1628.44       1662.33        30.59 o                         
   5   4   1        138.32        152.25         2.93 o                         
   6   4   1          0.23          1.03         0.70 o                         
   7   4   1        111.43         95.93         3.66 o                         
   8   4   1        150.60        133.34         1.89 o                         
   9   4   1        820.05        745.32        11.78 o                         
  10   4   1        334.20        325.52         6.60 o                         
  11   4   1         39.02         39.56         0.92 o                         
  12   4   1         10.92          8.23         0.55 o                         
  13   4   1         29.06         33.13         0.97 o                         
  14   4   1        164.73        178.72         4.29 o                         
 -14   5   1         68.25         80.23         2.40 o                         
 -13   5   1          7.24          8.82         0.72 o                         
 -12   5   1          8.96          9.55         0.61 o                         
 -11   5   1          1.86          1.37         0.47 o                         
 -10   5   1        275.19        260.29         3.73 o                         
  -9   5   1          2.89          2.59         0.55 o                         
  -8   5   1         10.33         13.26         0.64 o                         
  -7   5   1        173.41        141.45         2.78 o                         
  -6   5   1          0.13          0.87         0.93 o                         
  -5   5   1          7.90         13.06         1.08 o                         
  -4   5   1        563.22        563.87        21.98 o                         
  -3   5   1       1149.08       1215.38        57.74 o                         
  -2   5   1        838.67        848.69        42.09 o                         
  -1   5   1         12.61         20.68         1.12 o                         
   0   5   1       1125.06       1372.75        25.26 o                         
   1   5   1        676.44        609.49        11.72 o                         
   2   5   1       1044.28       1206.48        61.07 o                         
   3   5   1       1664.63       1819.54        31.69 o                         
   4   5   1        312.04        299.05         8.72 o                         
   5   5   1          7.78          9.59         0.62 o                         
   6   5   1          7.30          4.08         0.51 o                         
   7   5   1          9.43         13.95         0.70 o                         
   8   5   1        178.88        162.16         2.66 o                         
   9   5   1          9.52          8.98         0.57 o                         
  10   5   1         15.05         12.63         0.58 o                         
  11   5   1          2.13          1.94         0.48 o                         
  12   5   1        276.93        274.60         6.41 o                         
  13   5   1        260.26        306.60         5.77 o                         
  14   5   1         66.11         60.71         1.46 o                         
 -14   6   1        345.75        330.40         8.18 o                         
 -13   6   1          0.29          1.67         0.83 o                         
 -12   6   1        322.63        346.21         5.92 o                         
 -11   6   1          1.44          2.30         0.71 o                         
 -10   6   1          0.00          0.37         0.76 o                         
  -9   6   1       2303.87       2175.82        75.57 o                         
  -8   6   1         62.39         60.78         1.83 o                         
  -7   6   1       2058.91       1939.22        53.34 o                         
  -6   6   1        242.37        207.72         6.33 o                         
  -5   6   1          3.41          3.14         1.13 o                         
  -4   6   1       2751.59       2790.34        46.83 o                         
  -3   6   1        101.73         98.28         2.61 o                         
  -2   6   1        933.87        916.47        13.45 o                         
  -1   6   1        985.38       1121.66        53.43 o                         
   0   6   1         37.10         22.50         1.88 o                         
   1   6   1       1001.65       1316.23        32.60 o                         
   2   6   1       1140.20       1118.50        30.21 o                         
   3   6   1        160.29        175.12         4.32 o                         
   4   6   1         90.43         69.40         3.07 o                         
   5   6   1       4204.33       4189.78       143.32 o                         
   6   6   1         95.72         92.35         2.46 o                         
   7   6   1         49.81         41.36         1.38 o                         
   8   6   1        796.97        695.32        16.10 o                         
   9   6   1         10.21         11.10         0.96 o                         
  10   6   1         17.48         16.99         1.14 o                         
  11   6   1        166.14        196.46         4.38 o                         
  12   6   1          2.24          4.39         0.74 o                         
  13   6   1        106.53        133.60         3.55 o                         
  14   6   1         41.34         37.59         1.11 o                         
 -13   7   1         46.56         65.25         2.02 o                         
 -12   7   1         20.74         25.16         1.45 o                         
 -11   7   1         41.17         49.07         1.29 o                         
 -10   7   1        377.60        395.50         5.60 o                         
  -9   7   1          0.07          0.66         0.91 o                         
  -8   7   1       1838.96       1797.43        51.59 o                         
  -7   7   1        128.80        125.83         2.50 o                         
  -6   7   1        583.48        536.00         9.95 o                         
  -5   7   1        882.01        839.54        12.64 o                         
  -4   7   1        440.55        435.38         9.34 o                         
  -3   7   1         13.61         32.43         1.53 o                         
  -2   7   1        180.84        199.28         4.11 o                         
  -1   7   1        466.10        579.74        16.52 o                         
   0   7   1       1404.11       1926.28       113.80 o                         
   1   7   1         19.64         19.98         1.48 o                         
   2   7   1        468.77        574.99        16.99 o                         
   3   7   1        382.91        418.98        12.51 o                         
   4   7   1        156.46        140.71         4.20 o                         
   5   7   1        922.31        946.20        24.62 o                         
   6   7   1       1486.88       1433.79        34.79 o                         
   7   7   1         30.12         25.53         1.13 o                         
   8   7   1          7.72         12.97         0.90 o                         
   9   7   1        337.49        309.07         5.50 o                         
  10   7   1         72.59         73.95         2.54 o                         
  11   7   1         61.66         54.82         1.52 o                         
  12   7   1         25.46         33.06         1.04 o                         
  13   7   1         17.42         15.15         0.96 o                         
 -13   8   1        132.41         98.01         3.49 o                         
 -12   8   1         37.04         46.34         1.22 o                         
 -11   8   1          5.63          3.30         0.71 o                         
 -10   8   1         51.66         58.58         1.49 o                         
  -9   8   1        898.57        893.23        16.66 o                         
  -8   8   1         82.44         76.97         1.82 o                         
  -7   8   1        733.17        650.55        14.21 o                         
  -6   8   1        673.29        636.33        13.74 o                         
  -5   8   1         14.13         11.68         0.71 o                         
  -4   8   1         57.98         45.90         1.20 o                         
  -3   8   1        126.68        135.28         3.36 o                         
  -2   8   1         16.17         15.49         1.18 o                         
  -1   8   1        300.18        393.28        10.10 o                         
   0   8   1        187.08        249.67         6.66 o                         
   1   8   1       1157.70       1266.66        44.47 o                         
   2   8   1         92.06        125.98         2.92 o                         
   3   8   1         20.27         18.00         1.06 o                         
   4   8   1        123.22        125.69         2.14 o                         
   5   8   1         90.85         92.38         1.48 o                         
   6   8   1        625.37        605.85         7.78 o                         
   7   8   1         63.70         63.50         1.54 o                         
   8   8   1       1384.25       1348.18        32.71 o                         
   9   8   1         29.92         33.20         1.54 o                         
  10   8   1        221.22        217.94         5.74 o                         
  11   8   1         46.13         55.56         1.69 o                         
  12   8   1          5.50          7.48         0.71 o                         
  13   8   1        197.61        165.14         5.51 o                         
 -12   9   1        182.68        180.18         3.64 o                         
 -11   9   1          6.87          5.67         0.66 o                         
 -10   9   1         82.95         88.99         2.29 o                         
  -9   9   1        451.86        468.50        13.24 o                         
  -8   9   1        180.58        178.28         3.39 o                         
  -7   9   1        333.96        355.42         7.25 o                         
  -6   9   1        620.51        576.89        13.25 o                         
  -5   9   1        195.87        179.16         3.37 o                         
  -4   9   1         12.56          8.33         0.85 o                         
  -3   9   1         41.86         45.18         1.21 o                         
  -2   9   1         42.56         38.60         0.97 o                         
  -1   9   1         79.97         76.33         1.92 o                         
   0   9   1        458.41        490.13        11.19 o                         
   1   9   1        170.32        156.03         4.14 o                         
   2   9   1          3.14          4.50         0.46 o                         
   3   9   1          0.90          1.66         0.45 o                         
   4   9   1         48.32         39.25         1.25 o                         
   5   9   1        640.65        606.35         9.70 o                         
   6   9   1         69.32         63.65         1.39 o                         
   7   9   1        668.85        613.06        15.86 o                         
   8   9   1         49.73         55.47         1.58 o                         
   9   9   1         70.64         72.02         1.81 o                         
  10   9   1          7.07          6.76         0.94 o                         
  11   9   1          0.06          0.17         0.64 o                         
  12   9   1         83.26         73.04         3.21 o                         
 -11  10   1          1.96          1.03         0.65 o                         
 -10  10   1          1.65          1.82         0.69 o                         
  -9  10   1         41.51         34.85         2.37 o                         
  -8  10   1         76.72         94.21         2.40 o                         
  -7  10   1         27.61         25.93         0.95 o                         
  -6  10   1        388.92        335.76        11.71 o                         
  -5  10   1        403.70        360.75         6.04 o                         
  -4  10   1        124.62        110.54         2.19 o                         
  -3  10   1       1086.99       1029.56        14.47 o                         
  -2  10   1          4.12          3.72         0.52 o                         
  -1  10   1         21.00         21.16         0.76 o                         
   0  10   1        360.48        349.16         5.92 o                         
   1  10   1          5.92          4.95         0.55 o                         
   2  10   1        103.37         86.24         1.38 o                         
   3  10   1         57.43         58.03         1.24 o                         
   4  10   1         69.13         54.79         1.49 o                         
   5  10   1         98.22         82.47         1.69 o                         
   6  10   1        393.35        399.27         7.93 o                         
   7  10   1          5.77          5.58         1.19 o                         
   8  10   1        327.34        297.85         6.51 o                         
   9  10   1        334.61        371.91        17.29 o                         
  10  10   1         79.70         88.32         3.83 o                         
  11  10   1         28.02         28.27         1.99 o                         
 -11  11   1          0.32          0.28         0.56 o                         
 -10  11   1         50.34         55.61         3.17 o                         
  -9  11   1        102.66        105.67         3.05 o                         
  -8  11   1          0.15          0.00         0.77 o                         
  -7  11   1        128.96        137.59         2.99 o                         
  -6  11   1        307.44        323.39         6.32 o                         
  -5  11   1         28.63         29.05         1.21 o                         
  -4  11   1          7.84          9.75         0.76 o                         
  -3  11   1        219.28        253.58         5.73 o                         
  -2  11   1          4.10          6.79         0.61 o                         
  -1  11   1        405.06        439.31        11.00 o                         
   0  11   1        327.64        354.95         7.49 o                         
   1  11   1         36.94         33.03         0.93 o                         
   2  11   1         62.98         56.68         1.09 o                         
   3  11   1        147.55        145.88         3.68 o                         
   4  11   1          0.29          1.51         0.69 o                         
   5  11   1         11.65         11.79         0.97 o                         
   6  11   1          2.22          4.36         0.79 o                         
   7  11   1         12.54         15.96         1.01 o                         
   8  11   1          2.03          1.23         0.80 o                         
   9  11   1         15.32         18.37         0.99 o                         
  10  11   1         16.12         19.66         1.03 o                         
 -10  12   1          0.93          0.98         0.49 o                         
  -9  12   1          1.54          1.89         0.77 o                         
  -8  12   1        208.87        214.75         7.10 o                         
  -7  12   1         34.84         38.70         1.10 o                         
  -6  12   1         78.80         69.13         1.50 o                         
  -5  12   1        212.95        225.30         4.10 o                         
  -4  12   1          8.89          6.64         0.71 o                         
  -3  12   1          8.68          6.97         0.73 o                         
  -2  12   1        487.42        495.23         8.13 o                         
  -1  12   1         53.55         61.76         1.95 o                         
   0  12   1        143.39        138.39         2.33 o                         
   1  12   1          4.20          2.52         0.57 o                         
   2  12   1         16.49         12.77         0.77 o                         
   3  12   1        458.57        456.30        12.86 o                         
   4  12   1         29.38         27.02         1.27 o                         
   5  12   1        644.78        673.32        12.61 o                         
   6  12   1        116.14        115.80         3.48 o                         
   7  12   1        229.48        238.39         5.15 o                         
   8  12   1          0.07          1.25         0.50 o                         
   9  12   1          0.10          0.46         0.45 o                         
  -8  13   1          4.32          5.56         0.94 o                         
  -7  13   1        156.30        185.46         6.90 o                         
  -6  13   1         64.00         61.19         2.02 o                         
  -5  13   1        208.82        222.04         3.96 o                         
  -4  13   1        145.72        136.10         4.31 o                         
  -3  13   1        431.61        391.78         7.54 o                         
  -2  13   1        271.11        296.35         6.45 o                         
  -1  13   1        149.98        148.15         2.41 o                         
   0  13   1         58.38         61.28         1.35 o                         
   1  13   1          4.33          5.67         0.69 o                         
   2  13   1         32.58         38.81         1.14 o                         
   3  13   1        174.71        178.03         3.94 o                         
   4  13   1         99.38         88.50         2.73 o                         
   5  13   1         50.28         42.45         1.58 o                         
   6  13   1         90.72         88.28         1.86 o                         
   7  13   1          0.32          1.31         0.45 o                         
   8  13   1          9.29          4.92         0.73 o                         
  -7  14   1          0.16          0.47         0.37 o                         
  -6  14   1         35.29         49.70         2.23 o                         
  -5  14   1          4.38          5.19         0.55 o                         
  -4  14   1          5.91          4.12         0.80 o                         
  -3  14   1         43.54         42.24         3.17 o                         
  -2  14   1         80.65         93.48         3.43 o                         
  -1  14   1          1.02          0.69         0.62 o                         
   0  14   1         12.02         12.75         0.69 o                         
   1  14   1         88.72         86.06         2.23 o                         
   2  14   1         23.89         25.00         1.06 o                         
   3  14   1          0.00         -0.38         0.60 o                         
   4  14   1         67.62         73.71         6.41 o                         
   5  14   1        194.79        210.35         5.22 o                         
   6  14   1        132.35        126.33        21.61 o                         
   7  14   1         83.18         76.61         2.72 o                         
  -5  15   1         17.68         16.03         0.91 o                         
  -4  15   1         48.46         53.94         1.30 o                         
  -3  15   1          2.03          2.09         0.41 o                         
  -2  15   1         60.91         55.97         1.45 o                         
  -1  15   1        122.64        119.45         2.40 o                         
   0  15   1         51.47         44.55         1.14 o                         
   1  15   1          5.28          4.45         0.56 o                         
   2  15   1          6.57          6.00         0.51 o                         
   3  15   1          3.15          4.39         0.48 o                         
   4  15   1          6.40          4.44         0.36 o                         
 -15   0   2        169.08        191.72         4.24 o                         
 -14   0   2         11.54         20.09         1.00 o                         
 -13   0   2        106.00        115.73         2.74 o                         
 -12   0   2         57.72         50.45         1.55 o                         
 -11   0   2         30.81         15.07         0.91 o                         
 -10   0   2        371.37        324.24         8.39 o                         
  -9   0   2       1200.00       1154.38        16.91 o                         
  -8   0   2       1869.30       1924.10        44.94 o                         
  -7   0   2         97.14         98.15         3.84 o                         
  -6   0   2      10732.10      10257.29       214.79 o                         
  -5   0   2      17427.40      17076.80       303.39 o                         
  -4   0   2        374.98        403.15         8.07 o                         
  -3   0   2      73791.02      69128.48      1503.34 o                         
  -2   0   2       5634.94       5393.68       190.76 o                         
  -1   0   2       6221.44       5898.89       181.80 o                         
   0   0   2       2759.34       1890.22        58.76 o                         
   1   0   2      20022.79      19093.91       586.95 o                         
   2   0   2        991.68       1213.63        38.55 o                         
   3   0   2      10504.52      10313.54       318.50 o                         
   4   0   2       5146.92       5210.72       162.49 o                         
   5   0   2       1836.28       1728.51       300.97 o                         
   6   0   2        935.79        955.29        33.25 o                         
   7   0   2       1064.76        885.05        71.49 o                         
   8   0   2        567.49        585.24        39.21 o                         
   9   0   2         57.09         52.89         2.60 o                         
  10   0   2         93.99        102.38         3.02 o                         
  11   0   2        305.30        306.04         8.88 o                         
  12   0   2        571.89        604.44        11.50 o                         
  13   0   2          3.11          3.81         0.73 o                         
  14   0   2         14.36         13.81         0.60 o                         
  15   0   2         20.16         24.75         1.25 o                         
 -15   1   2          1.63          3.10         0.31 o                         
 -14   1   2         76.22         90.58         1.62 o                         
 -13   1   2          6.01          6.78         0.58 o                         
 -12   1   2          3.47          4.28         0.58 o                         
 -11   1   2         23.57         24.26         0.90 o                         
 -10   1   2         66.49         62.45         1.68 o                         
  -9   1   2       1269.22       1142.85        25.24 o                         
  -8   1   2       1501.24       1377.33        27.00 o                         
  -7   1   2       2764.44       2684.16        66.85 o                         
  -6   1   2       1282.02       1262.10        22.86 o                         
  -5   1   2       1314.21       1330.56        21.52 o                         
  -4   1   2       7949.12       7976.63       123.52 o                         
  -3   1   2       3553.16       3364.63        60.48 o                         
  -2   1   2       1851.74       1653.68        29.04 o                         
  -1   1   2        722.49        899.58        14.19 o                         
   0   1   2      22903.74      22439.97       436.34 o                         
   1   1   2       1896.78       2191.08        39.25 o                         
   2   1   2        143.00        181.31         6.83 o                         
   3   1   2      14347.64      12828.56       395.53 o                         
   4   1   2       3697.11       3691.42       115.72 o                         
   5   1   2        357.47        341.11        27.60 o                         
   6   1   2        287.50        274.11        38.06 o                         
   7   1   2         13.67         20.31         1.66 o                         
   8   1   2         71.91         63.20         2.82 o                         
   9   1   2        325.37        301.14         6.62 o                         
  10   1   2        613.82        598.25        17.22 o                         
  11   1   2          0.82          1.99         0.73 o                         
  12   1   2          4.31          4.96         0.95 o                         
  13   1   2        111.31        117.57         3.09 o                         
  14   1   2         66.73         62.60         1.14 o                         
  15   1   2         45.05         44.34         1.23 o                         
 -15   2   2         34.88         32.17         0.72 o                         
 -14   2   2         55.70         52.65         0.95 o                         
 -13   2   2        273.92        283.52         3.50 o                         
 -12   2   2         39.49         36.38         0.85 o                         
 -11   2   2        289.92        283.78         5.61 o                         
 -10   2   2        136.47        116.82         3.48 o                         
  -9   2   2        662.57        623.88         8.78 o                         
  -8   2   2       1114.33       1018.49        22.62 o                         
  -7   2   2        630.53        586.60        10.67 o                         
  -6   2   2         45.38         44.76         3.56 o                         
  -5   2   2        484.31        424.52         8.71 o                         
  -4   2   2       3601.56       3380.01        63.39 o                         
  -3   2   2      10452.31      10359.30       184.45 o                         
  -2   2   2       9855.44       9990.08       217.57 o                         
  -1   2   2       7985.47       8388.83       115.10 o                         
   0   2   2       1510.23       1406.92        25.14 o                         
   1   2   2       3515.72       3468.27        61.90 o                         
   2   2   2        949.27        904.32        20.36 o                         
   3   2   2       1622.60       1417.35        46.11 o                         
   4   2   2       2018.76       2050.06        65.39 o                         
   5   2   2       3800.85       3810.42       120.04 o                         
   6   2   2         15.28          8.90         3.10 o                         
   7   2   2        576.44        546.50        26.87 o                         
   8   2   2        255.07        260.40         5.53 o                         
   9   2   2        181.41        177.71         3.43 o                         
  10   2   2          6.31          6.47         0.56 o                         
  11   2   2        121.46        110.44         2.24 o                         
  12   2   2        473.62        500.75         7.44 o                         
  13   2   2         18.44         15.63         0.74 o                         
  14   2   2          8.10          7.46         0.45 o                         
 -15   3   2         27.06         19.94         2.79 o                         
 -14   3   2        131.07        136.29         1.88 o                         
 -13   3   2         13.70         10.98         0.59 o                         
 -12   3   2         23.57         24.80         0.76 o                         
 -11   3   2         41.19         43.64         0.97 o                         
 -10   3   2         60.36         58.90         1.36 o                         
  -9   3   2         16.47         16.12         0.70 o                         
  -8   3   2        286.88        256.33         4.14 o                         
  -7   3   2       1186.86       1113.14        21.65 o                         
  -6   3   2        157.81        139.15         3.89 o                         
  -5   3   2       1125.64       1048.35        17.19 o                         
  -4   3   2        742.41        781.53        14.88 o                         
  -3   3   2         67.74         66.64         1.78 o                         
  -2   3   2        931.87       1044.45        23.96 o                         
  -1   3   2         53.04         62.20         1.24 o                         
   0   3   2       2237.40       2191.37        80.96 o                         
   1   3   2        916.63        864.88        13.78 o                         
   2   3   2         48.17         43.82         1.46 o                         
   3   3   2         27.94         30.45         1.72 o                         
   4   3   2          8.38          7.00         0.91 o                         
   5   3   2          4.58          1.52         0.85 o                         
   6   3   2        130.65        120.15         2.51 o                         
   7   3   2        121.70        107.78         2.85 o                         
   8   3   2        283.43        283.33         5.17 o                         
   9   3   2          5.30          6.76         0.55 o                         
  10   3   2        151.53        143.39         2.06 o                         
  11   3   2         91.85         91.82         1.91 o                         
  12   3   2          8.55          9.46         0.66 o                         
  13   3   2          1.78          3.52         0.55 o                         
  14   3   2         72.36         76.91         1.81 o                         
 -14   4   2          1.48          4.13         0.47 o                         
 -13   4   2          7.89         11.69         0.70 o                         
 -12   4   2         23.66         19.57         0.61 o                         
 -11   4   2        143.14        145.80         1.78 o                         
 -10   4   2        154.75        153.96         2.13 o                         
  -9   4   2        510.83        455.27         7.79 o                         
  -8   4   2         68.51         70.56         1.51 o                         
  -7   4   2        267.15        245.35         6.24 o                         
  -6   4   2          1.64          1.31         0.95 o                         
  -5   4   2          8.44          7.52         1.18 o                         
  -4   4   2        264.92        226.23         4.48 o                         
  -3   4   2         63.78         90.32         4.60 o                         
  -2   4   2        172.42        240.10        12.79 o                         
  -1   4   2        216.81        196.17         5.56 o                         
   0   4   2       4698.85       4625.99       200.41 o                         
   1   4   2        670.72        625.79        27.97 o                         
   2   4   2       3350.49       3468.33        62.22 o                         
   3   4   2          3.36          2.91         0.64 o                         
   4   4   2        943.85        965.12        26.42 o                         
   5   4   2        223.27        195.33         4.02 o                         
   6   4   2        672.70        695.97        10.54 o                         
   7   4   2        122.95         90.90         1.53 o                         
   8   4   2         20.30         22.61         0.66 o                         
   9   4   2        332.13        300.87         3.99 o                         
  10   4   2        375.00        357.21         6.08 o                         
  11   4   2        187.74        200.74         3.59 o                         
  12   4   2          0.46          1.11         0.49 o                         
  13   4   2         57.62         63.86         1.64 o                         
  14   4   2          0.86          1.34         0.38 o                         
 -14   5   2         67.51         65.43         1.58 o                         
 -13   5   2         13.19         14.51         0.72 o                         
 -12   5   2         15.94         10.46         0.62 o                         
 -11   5   2          3.15          4.46         0.49 o                         
 -10   5   2         67.79         59.12         1.43 o                         
  -9   5   2       1060.13        972.76        20.82 o                         
  -8   5   2        164.71        135.82         3.02 o                         
  -7   5   2       1013.46        976.09        19.48 o                         
  -6   5   2          6.84          6.34         1.10 o                         
  -5   5   2        241.49        256.30         5.27 o                         
  -4   5   2         82.33         63.69         1.64 o                         
  -3   5   2        133.18        151.69         4.31 o                         
  -2   5   2        107.22        143.79         6.43 o                         
  -1   5   2        168.39        139.48         5.26 o                         
   0   5   2       1566.23       1739.84        50.57 o                         
   1   5   2        700.91        743.95        11.20 o                         
   2   5   2        128.67        111.06         5.40 o                         
   3   5   2        878.73        854.51        18.12 o                         
   4   5   2          2.10          3.70         0.61 o                         
   5   5   2        851.49        809.33        17.19 o                         
   6   5   2          0.02          0.71         0.50 o                         
   7   5   2         44.64         51.22         1.42 o                         
   8   5   2          6.37          4.90         0.46 o                         
   9   5   2         99.58         82.13         1.93 o                         
  10   5   2        534.89        521.04        13.27 o                         
  11   5   2        362.32        373.97         7.36 o                         
  12   5   2         65.90         74.15         1.48 o                         
  13   5   2         84.95         90.59         2.12 o                         
  14   5   2         39.44         35.99         0.96 o                         
 -14   6   2         78.38         65.08         1.77 o                         
 -13   6   2          4.87         10.71         0.83 o                         
 -12   6   2          0.15          0.67         0.69 o                         
 -11   6   2        104.83        105.10         2.28 o                         
 -10   6   2         31.65         32.53         1.31 o                         
  -9   6   2         46.63         44.91         1.19 o                         
  -8   6   2        278.86        251.77         6.96 o                         
  -7   6   2        572.99        519.39        15.08 o                         
  -6   6   2       1534.41       1448.17        31.08 o                         
  -5   6   2         53.75         46.04         2.27 o                         
  -4   6   2        530.27        488.09        22.24 o                         
  -3   6   2         13.43         30.73         1.43 o                         
  -2   6   2       1143.60       1166.92        38.20 o                         
  -1   6   2        519.71        538.89        30.43 o                         
   0   6   2        758.40        764.83        14.83 o                         
   1   6   2        505.35        516.88        10.02 o                         
   2   6   2        901.25       1056.71        28.56 o                         
   3   6   2        456.49        474.32        19.79 o                         
   4   6   2         82.92         76.86         3.38 o                         
   5   6   2         47.76         58.83         2.95 o                         
   6   6   2        416.13        410.84        18.74 o                         
   7   6   2        263.90        242.36         6.31 o                         
   8   6   2        577.01        527.97        25.08 o                         
   9   6   2         79.14         61.76         2.02 o                         
  10   6   2         15.66         17.24         1.19 o                         
  11   6   2        245.12        252.15         4.06 o                         
  12   6   2          9.91          5.98         0.60 o                         
  13   6   2         33.57         31.22         1.30 o                         
 -13   7   2         10.18          9.97         1.32 o                         
 -12   7   2         49.28         57.59         2.40 o                         
 -11   7   2        141.38        146.63         3.27 o                         
 -10   7   2        435.40        467.42         6.50 o                         
  -9   7   2         16.79         20.84         1.11 o                         
  -8   7   2        205.85        226.49         4.33 o                         
  -7   7   2         46.40         38.55         1.18 o                         
  -6   7   2         38.85         38.14         1.62 o                         
  -5   7   2         57.11         50.32         2.14 o                         
  -4   7   2         82.13         91.25         3.83 o                         
  -3   7   2          5.00          3.12         0.87 o                         
  -2   7   2        332.99        418.94        10.61 o                         
  -1   7   2        281.97        320.49        30.92 o                         
   0   7   2        215.84        236.46         5.83 o                         
   1   7   2       1392.74       1469.87        56.80 o                         
   2   7   2         37.69         41.70         1.33 o                         
   3   7   2         41.01         35.15         1.48 o                         
   4   7   2        918.14        952.84        34.37 o                         
   5   7   2          5.78          6.10         0.56 o                         
   6   7   2         50.47         49.90         1.71 o                         
   7   7   2        859.01        878.63        12.86 o                         
   8   7   2         20.10         21.23         1.38 o                         
   9   7   2         76.24         80.85         2.11 o                         
  10   7   2         14.01         16.29         1.13 o                         
  11   7   2         69.33         76.32         1.59 o                         
  12   7   2         29.50         23.25         0.93 o                         
  13   7   2         38.02         41.13         1.95 o                         
 -13   8   2         75.59         68.82         2.37 o                         
 -12   8   2         58.97         64.89         2.14 o                         
 -11   8   2         33.71         36.96         1.23 o                         
 -10   8   2         66.59         67.26         1.82 o                         
  -9   8   2        280.64        308.49         6.20 o                         
  -8   8   2        105.79        114.09         2.35 o                         
  -7   8   2          2.35          1.60         0.57 o                         
  -6   8   2        491.39        425.69         9.88 o                         
  -5   8   2        524.74        489.21        11.76 o                         
  -4   8   2         17.78         29.35         1.11 o                         
  -3   8   2         70.60         57.46         1.51 o                         
  -2   8   2       1077.94       1102.94        20.04 o                         
  -1   8   2          3.51         14.16         1.01 o                         
   0   8   2       1078.81       1146.50        53.41 o                         
   1   8   2        217.40        224.84         6.37 o                         
   2   8   2       1282.45       1326.35        28.21 o                         
   3   8   2          2.58          1.83         0.48 o                         
   4   8   2         42.53         33.99         0.89 o                         
   5   8   2         16.98         18.54         0.78 o                         
   6   8   2         26.25         23.97         1.05 o                         
   7   8   2        948.85        892.79        12.63 o                         
   8   8   2        199.39        203.41         3.79 o                         
   9   8   2        154.83        160.67         3.56 o                         
  10   8   2         33.28         26.76         1.21 o                         
  11   8   2          3.14          5.75         0.68 o                         
  12   8   2        166.32        175.02         5.23 o                         
 -12   9   2        120.53        135.65         4.88 o                         
 -11   9   2          6.13          3.51         0.63 o                         
 -10   9   2         19.00         23.40         1.05 o                         
  -9   9   2         76.28         72.40         2.56 o                         
  -8   9   2        282.67        265.29         7.23 o                         
  -7   9   2         41.89         43.51         2.73 o                         
  -6   9   2        514.29        482.68        15.49 o                         
  -5   9   2        207.95        191.94         4.08 o                         
  -4   9   2         32.66         42.45         1.53 o                         
  -3   9   2         29.34         30.09         0.93 o                         
  -2   9   2        379.74        441.39         8.11 o                         
  -1   9   2         28.03         29.87         0.83 o                         
   0   9   2        248.04        234.64         5.05 o                         
   1   9   2        897.93        906.98        15.34 o                         
   2   9   2        257.60        242.64         3.53 o                         
   3   9   2        175.76        188.09         2.16 o                         
   4   9   2        275.28        267.42         4.44 o                         
   5   9   2         18.04         15.09         0.73 o                         
   6   9   2        154.31        159.34         3.10 o                         
   7   9   2        700.02        670.23        15.14 o                         
   8   9   2        346.45        367.54         7.40 o                         
   9   9   2         22.36         21.74         1.26 o                         
  10   9   2          1.00          0.25         0.64 o                         
  11   9   2         21.43         16.41         1.43 o                         
  12   9   2          2.29          2.23         0.63 o                         
 -11  10   2          8.94         10.25         1.00 o                         
 -10  10   2        237.43        255.00         5.10 o                         
  -9  10   2        118.54        120.81         5.09 o                         
  -8  10   2        322.02        319.83         9.19 o                         
  -7  10   2        721.68        755.75        16.78 o                         
  -6  10   2         59.36         52.07         1.35 o                         
  -5  10   2         59.32         74.42         2.67 o                         
  -4  10   2          1.36          1.35         0.79 o                         
  -3  10   2       1854.57       1834.38        28.83 o                         
  -2  10   2       1799.26       1682.59        27.27 o                         
  -1  10   2         69.47         79.21         1.87 o                         
   0  10   2        841.78        779.09        12.29 o                         
   1  10   2         41.96         44.30         0.97 o                         
   2  10   2        487.19        435.15         5.13 o                         
   3  10   2        340.66        315.56         4.62 o                         
   4  10   2          1.88          1.31         0.55 o                         
   5  10   2        354.14        322.99         5.99 o                         
   6  10   2         84.90         75.85         1.82 o                         
   7  10   2        133.53        116.64         3.03 o                         
   8  10   2        178.24        179.84         4.80 o                         
   9  10   2         44.53         49.60         1.95 o                         
  10  10   2         69.51         68.28         2.07 o                         
  11  10   2          0.53          3.93         0.43 o                         
 -11  11   2         32.84         41.44         1.64 o                         
 -10  11   2        216.53        231.68         4.44 o                         
  -9  11   2          6.45          5.29         1.22 o                         
  -8  11   2        159.29        159.94         4.02 o                         
  -7  11   2        654.12        711.17        17.76 o                         
  -6  11   2         18.76         21.37         1.15 o                         
  -5  11   2         19.14         23.81         1.02 o                         
  -4  11   2       1392.44       1437.95        22.60 o                         
  -3  11   2       1699.36       1667.00        25.11 o                         
  -2  11   2          1.43          2.67         0.58 o                         
  -1  11   2        458.43        429.87         9.52 o                         
   0  11   2         40.84         46.48         1.01 o                         
   1  11   2        690.71        679.21         9.71 o                         
   2  11   2          1.94          1.86         0.46 o                         
   3  11   2        467.89        448.69         9.92 o                         
   4  11   2        355.98        341.68         9.44 o                         
   5  11   2        245.55        227.84         4.81 o                         
   6  11   2        431.62        444.88         9.24 o                         
   7  11   2        215.08        207.27         5.23 o                         
   8  11   2         31.82         30.66         1.15 o                         
   9  11   2         44.92         53.06         2.54 o                         
  10  11   2         35.85         30.25         1.16 o                         
 -10  12   2         59.54         42.45         1.74 o                         
  -9  12   2         64.72         57.70         1.46 o                         
  -8  12   2        135.55        140.65         3.08 o                         
  -7  12   2        441.68        462.46        11.56 o                         
  -6  12   2         33.30         35.24         0.93 o                         
  -5  12   2         30.30         24.17         1.22 o                         
  -4  12   2         12.14         17.20         0.99 o                         
  -3  12   2         86.92         91.40         2.67 o                         
  -2  12   2       1105.45       1077.92        12.98 o                         
  -1  12   2         13.01         13.32         0.79 o                         
   0  12   2        186.55        173.60         3.62 o                         
   1  12   2         30.48         35.13         1.09 o                         
   2  12   2          3.18          2.15         0.68 o                         
   3  12   2         15.27         11.31         0.79 o                         
   4  12   2          1.19          1.14         0.69 o                         
   5  12   2         17.82         12.85         0.98 o                         
   6  12   2         31.62         31.40         1.25 o                         
   7  12   2        287.86        288.82         5.71 o                         
   8  12   2         92.72         91.03         1.62 o                         
   9  12   2         65.53         65.42         3.10 o                         
  -8  13   2          9.56          2.93         0.84 o                         
  -7  13   2         63.59         62.42         1.57 o                         
  -6  13   2          4.55          5.04         1.01 o                         
  -5  13   2          3.01          0.51         0.48 o                         
  -4  13   2          0.09          0.08         0.56 o                         
  -3  13   2         82.73         93.76         2.14 o                         
  -2  13   2          0.07          1.07         0.71 o                         
  -1  13   2         66.82         59.02         1.29 o                         
   0  13   2        146.31        160.20         2.57 o                         
   1  13   2         44.84         39.41         1.56 o                         
   2  13   2         83.77         92.87         1.70 o                         
   3  13   2         55.27         59.85         1.88 o                         
   4  13   2        334.52        328.14         7.76 o                         
   5  13   2         64.40         63.02         2.64 o                         
   6  13   2         42.07         44.91         1.19 o                         
   7  13   2        154.52        151.14         8.93 o                         
   8  13   2          6.08          5.68         0.57 o                         
  -7  14   2         42.67         23.42         1.25 o                         
  -6  14   2        108.06        117.73         2.48 o                         
  -5  14   2         11.36         13.94         1.46 o                         
  -4  14   2         26.68         28.27         3.52 o                         
  -3  14   2         20.32         23.84         1.23 o                         
  -2  14   2        213.16        216.80         9.16 o                         
  -1  14   2        457.93        497.85        17.79 o                         
   0  14   2         35.89         42.07         0.97 o                         
   1  14   2         18.07         21.80         0.71 o                         
   2  14   2          1.53          1.20         0.53 o                         
   3  14   2         60.43         57.94         1.61 o                         
   4  14   2         14.38         10.80         0.63 o                         
   5  14   2          0.83          0.85         0.66 o                         
   6  14   2         18.91         18.02         1.15 o                         
  -4  15   2         97.17        124.79         3.87 o                         
  -3  15   2         59.36         61.09         1.49 o                         
  -2  15   2         25.31         25.08         0.92 o                         
  -1  15   2         66.22         71.82         1.72 o                         
   0  15   2         69.09         68.46         1.56 o                         
   1  15   2         24.34         19.96         0.93 o                         
   2  15   2         78.75         71.72         2.47 o                         
   3  15   2         10.53         15.20         0.62 o                         
   4  15   2          2.28          2.49         0.33 o                         
 -15   1   3         83.05         83.04         1.34 o                         
 -14   1   3          8.15          7.20         0.42 o                         
 -13   1   3        282.46        308.10         8.54 o                         
 -12   1   3         44.07         43.90         1.23 o                         
 -11   1   3          7.83          9.86         0.62 o                         
 -10   1   3        743.58        702.48         8.08 o                         
  -9   1   3       2488.01       2385.27        33.86 o                         
  -8   1   3          4.96          6.45         0.69 o                         
  -7   1   3        419.35        422.62        10.98 o                         
  -6   1   3        393.82        378.88         8.53 o                         
  -5   1   3        570.06        572.86        11.61 o                         
  -4   1   3        383.34        318.99         6.79 o                         
  -3   1   3       2647.84       2805.69       144.68 o                         
  -2   1   3       2983.82       2914.37        64.69 o                         
  -1   1   3         63.75         68.30         1.93 o                         
   0   1   3       3477.05       3677.57       102.72 o                         
   1   1   3       3946.36       3806.14        89.44 o                         
   2   1   3       1683.44       1553.04        34.60 o                         
   3   1   3       5262.94       4828.79       150.08 o                         
   4   1   3        512.43        486.85        17.50 o                         
   5   1   3        663.41        640.82        14.49 o                         
   6   1   3        273.93        252.14         5.77 o                         
   7   1   3        318.25        308.51         8.34 o                         
   8   1   3         36.06         31.16         0.99 o                         
   9   1   3          2.66          3.25         0.78 o                         
  10   1   3          0.00          0.40         0.64 o                         
  11   1   3        225.37        223.60         4.11 o                         
  12   1   3          8.73         10.78         0.91 o                         
  13   1   3        121.97        129.56         3.77 o                         
  14   1   3         37.52         39.22         1.31 o                         
 -15   2   3         27.18         23.09         0.54 o                         
 -14   2   3        220.03        235.09         2.83 o                         
 -13   2   3        440.02        439.97         5.47 o                         
 -12   2   3         11.89          9.01         0.67 o                         
 -11   2   3          5.67          6.13         0.57 o                         
 -10   2   3       1787.14       1676.92        22.47 o                         
  -9   2   3        188.72        184.94         3.24 o                         
  -8   2   3         40.56         30.00         0.79 o                         
  -7   2   3        114.12         96.86         3.47 o                         
  -6   2   3        244.50        268.34         5.55 o                         
  -5   2   3        944.19        971.22        16.16 o                         
  -4   2   3        896.59        940.58        17.79 o                         
  -3   2   3       5387.51       6086.11       133.23 o                         
  -2   2   3       4741.04       5313.55        82.02 o                         
  -1   2   3       4340.42       4144.93        64.22 o                         
   0   2   3        267.38        257.22         6.08 o                         
   1   2   3       3727.94       3646.61        65.05 o                         
   2   2   3       2997.63       2778.17        50.00 o                         
   3   2   3         94.80         72.57         3.97 o                         
   4   2   3       5689.27       4891.36      1129.07 o                         
   5   2   3         52.27         33.53         1.16 o                         
   6   2   3        169.19        165.01         4.84 o                         
   7   2   3         19.89         15.71         1.26 o                         
   8   2   3        785.52        785.39        10.21 o                         
   9   2   3         88.64         86.31         1.49 o                         
  10   2   3          5.08          8.32         0.63 o                         
  11   2   3          4.12          1.32         0.59 o                         
  12   2   3       1014.28       1100.10        17.37 o                         
  13   2   3         30.08         34.64         0.90 o                         
  14   2   3         48.76         58.23         1.24 o                         
 -14   3   3         25.34         23.08         0.69 o                         
 -13   3   3         69.18         78.24         1.26 o                         
 -12   3   3        638.39        644.75         7.45 o                         
 -11   3   3        230.18        212.13         3.55 o                         
 -10   3   3        469.25        451.54         8.69 o                         
  -9   3   3        376.52        366.88         6.00 o                         
  -8   3   3        158.06        141.21         2.68 o                         
  -7   3   3        599.58        627.86        13.38 o                         
  -6   3   3       1641.71       1665.42        34.10 o                         
  -5   3   3        109.91        148.52         3.55 o                         
  -4   3   3        196.40        170.70         7.15 o                         
  -3   3   3       2102.30       2127.20        47.53 o                         
  -2   3   3       3462.73       3546.39        69.58 o                         
  -1   3   3       5378.07       5348.19        82.49 o                         
   0   3   3       4828.81       4711.42       103.07 o                         
   1   3   3       5015.45       4589.62       100.48 o                         
   2   3   3        455.78        452.69         8.91 o                         
   3   3   3         53.96         64.62         2.24 o                         
   4   3   3        129.61        100.32         7.39 o                         
   5   3   3        538.53        524.75        10.05 o                         
   6   3   3        988.61        944.47        19.34 o                         
   7   3   3        129.78        137.72         3.01 o                         
   8   3   3         14.89         13.87         0.69 o                         
   9   3   3         43.89         52.21         1.05 o                         
  10   3   3          6.34          5.78         0.60 o                         
  11   3   3         29.43         33.86         1.11 o                         
  12   3   3         85.95         84.77         1.77 o                         
  13   3   3        134.67        156.66         3.64 o                         
  14   3   3         72.32         75.94         1.87 o                         
 -14   4   3          1.22          0.35         0.46 o                         
 -13   4   3          4.48          3.37         0.54 o                         
 -12   4   3         47.16         49.41         0.94 o                         
 -11   4   3        181.15        190.10         2.49 o                         
 -10   4   3         15.94         19.52         0.67 o                         
  -9   4   3        825.91        784.43         7.99 o                         
  -8   4   3        276.63        237.75         3.17 o                         
  -7   4   3         14.84         13.10         0.95 o                         
  -6   4   3          2.10          3.72         1.19 o                         
  -5   4   3         19.24         37.69         2.22 o                         
  -4   4   3         42.84         59.99         2.22 o                         
  -3   4   3       2190.13       2209.48        49.19 o                         
  -2   4   3      21456.49      22115.00       392.03 o                         
  -1   4   3       1710.79       1826.33        25.50 o                         
   0   4   3        704.27        727.06        16.86 o                         
   1   4   3        584.82        558.90        13.01 o                         
   2   4   3        770.27        818.65        15.45 o                         
   3   4   3       2766.18       2672.60        48.58 o                         
   4   4   3       1414.21       1368.85        24.93 o                         
   5   4   3        505.96        466.08         8.09 o                         
   6   4   3        233.80        235.59         4.52 o                         
   7   4   3         21.58         25.76         0.68 o                         
   8   4   3        321.26        305.47         3.24 o                         
   9   4   3        204.04        185.94         3.91 o                         
  10   4   3       1411.25       1345.96        23.69 o                         
  11   4   3         16.43         19.02         0.85 o                         
  12   4   3         84.01         94.64         2.06 o                         
  13   4   3        135.71        148.03         6.91 o                         
  14   4   3          2.60          4.50         0.48 o                         
 -14   5   3          0.19          0.26         0.48 o                         
 -13   5   3         32.06         30.82         1.51 o                         
 -12   5   3          9.17          6.34         0.58 o                         
 -11   5   3        388.03        390.08         7.53 o                         
 -10   5   3        145.32        119.92         2.73 o                         
  -9   5   3       1019.37       1006.66        18.51 o                         
  -8   5   3         38.70         40.20         1.07 o                         
  -7   5   3        419.90        379.26         6.92 o                         
  -6   5   3        594.44        530.71        13.73 o                         
  -5   5   3        132.23        109.59         3.68 o                         
  -4   5   3       1035.45       1043.66        21.45 o                         
  -3   5   3       3958.31       3852.27       113.31 o                         
  -2   5   3        359.12        394.41         9.89 o                         
  -1   5   3        223.48        330.97         8.36 o                         
   0   5   3         43.11         48.97         1.53 o                         
   1   5   3          1.85          4.87         0.71 o                         
   2   5   3        168.52        170.74         5.94 o                         
   3   5   3       1900.30       1921.16        35.23 o                         
   4   5   3        506.86        529.21         9.51 o                         
   5   5   3        589.95        555.86         9.94 o                         
   6   5   3        137.74        132.43         2.36 o                         
   7   5   3         29.80         33.02         0.75 o                         
   8   5   3         95.44        100.28         1.47 o                         
   9   5   3        108.69         91.42         1.94 o                         
  10   5   3        172.65        152.50         3.74 o                         
  11   5   3        188.55        196.83         3.30 o                         
  12   5   3          0.92          1.01         0.52 o                         
  13   5   3         56.29         64.59         1.65 o                         
  14   5   3         38.38         36.15         1.78 o                         
 -14   6   3        327.05        312.19        14.71 o                         
 -13   6   3        123.96        132.31         3.73 o                         
 -12   6   3          1.85          4.73         0.70 o                         
 -11   6   3        144.31        145.03         3.78 o                         
 -10   6   3        146.03        145.02         3.52 o                         
  -9   6   3        114.50        114.16         2.52 o                         
  -8   6   3         62.76         47.14         2.32 o                         
  -7   6   3        203.74        192.45         6.46 o                         
  -6   6   3        226.10        211.63         3.82 o                         
  -5   6   3        491.60        444.25        34.75 o                         
  -4   6   3          3.16          0.59         0.69 o                         
  -3   6   3          7.27         11.62         0.98 o                         
  -2   6   3          0.75          4.93         0.96 o                         
  -1   6   3        419.35        521.86        10.18 o                         
   0   6   3       3973.25       3937.34        89.38 o                         
   1   6   3          3.13          2.90         1.40 o                         
   2   6   3       4145.61       4370.85       129.01 o                         
   3   6   3          0.04          1.94         0.76 o                         
   4   6   3         20.86         16.30         1.00 o                         
   5   6   3        157.43        151.93         8.95 o                         
   6   6   3         32.86         38.26         2.53 o                         
   7   6   3        579.15        524.92        11.39 o                         
   8   6   3         15.10         13.87         0.82 o                         
   9   6   3         19.94         20.08         0.91 o                         
  10   6   3          2.43          1.20         0.89 o                         
  11   6   3        110.86        137.51         2.74 o                         
  12   6   3         94.98        113.89         2.25 o                         
  13   6   3         30.90         29.34         1.03 o                         
 -13   7   3         24.67         26.28         1.60 o                         
 -12   7   3         12.93         22.08         1.06 o                         
 -11   7   3         19.00         18.94         1.03 o                         
 -10   7   3          8.78         10.43         0.90 o                         
  -9   7   3        981.16        996.00        13.50 o                         
  -8   7   3         61.75         60.61         1.56 o                         
  -7   7   3        149.56        108.55         4.18 o                         
  -6   7   3        836.89        815.26        12.53 o                         
  -5   7   3         24.76         26.69         0.97 o                         
  -4   7   3        213.81        243.98         6.09 o                         
  -3   7   3        324.50        371.97         7.86 o                         
  -2   7   3         96.33        112.77         3.71 o                         
  -1   7   3          2.37          0.35         0.94 o                         
   0   7   3         66.63         85.21         2.72 o                         
   1   7   3       1376.92       1537.22        49.56 o                         
   2   7   3         25.88         27.54         1.35 o                         
   3   7   3        411.65        475.33        28.96 o                         
   4   7   3        113.35        127.94         4.43 o                         
   5   7   3        211.57        223.86         3.39 o                         
   6   7   3         24.31         20.54         1.17 o                         
   7   7   3         10.14         13.12         0.92 o                         
   8   7   3          6.71          6.79         0.75 o                         
   9   7   3         99.73         96.30         2.90 o                         
  10   7   3         58.93         52.21         1.73 o                         
  11   7   3          0.00          0.10         0.62 o                         
  12   7   3         22.99         20.93         0.74 o                         
  13   7   3         28.91         21.89         1.25 o                         
 -13   8   3        669.38        615.15        34.85 o                         
 -12   8   3        264.90        275.45         6.46 o                         
 -11   8   3        160.63        173.37         2.92 o                         
 -10   8   3         96.42         92.56         2.20 o                         
  -9   8   3         38.23         42.21         1.80 o                         
  -8   8   3        215.27        201.92         4.96 o                         
  -7   8   3        215.38        191.66         7.85 o                         
  -6   8   3        281.84        287.32         7.55 o                         
  -5   8   3          0.28          1.49         0.75 o                         
  -4   8   3         19.23         22.67         0.74 o                         
  -3   8   3         10.78         12.57         0.91 o                         
  -2   8   3          3.24          7.39         0.67 o                         
  -1   8   3        716.12        799.80        18.92 o                         
   0   8   3          0.17          2.28         1.03 o                         
   1   8   3        713.59        726.33        14.34 o                         
   2   8   3        261.23        243.53         3.45 o                         
   3   8   3        286.70        279.20         3.37 o                         
   4   8   3         76.35         64.36         1.10 o                         
   5   8   3       1699.82       1632.79        18.58 o                         
   6   8   3         11.65         12.94         0.92 o                         
   7   8   3        434.80        392.52         9.50 o                         
   8   8   3        120.50        118.32         5.05 o                         
   9   8   3          5.99          6.76         1.00 o                         
  10   8   3        181.40        205.05         5.68 o                         
  11   8   3         88.91         83.55         3.52 o                         
  12   8   3        103.79        107.77         4.11 o                         
 -12   9   3        431.09        466.56        14.92 o                         
 -11   9   3         14.77         19.00         0.75 o                         
 -10   9   3          5.66          5.62         0.69 o                         
  -9   9   3         20.63         20.77         1.23 o                         
  -8   9   3          8.41         10.65         0.91 o                         
  -7   9   3        300.41        305.04         5.92 o                         
  -6   9   3          2.04          2.39         0.65 o                         
  -5   9   3        287.67        266.07         4.97 o                         
  -4   9   3        268.95        261.86         5.58 o                         
  -3   9   3         18.40         22.13         1.16 o                         
  -2   9   3        144.61        115.99         2.77 o                         
  -1   9   3        145.04        172.04         2.26 o                         
   0   9   3        722.58        695.99        15.48 o                         
   1   9   3         89.39         84.70         1.57 o                         
   2   9   3         24.37         30.60         0.73 o                         
   3   9   3         64.91         61.26         0.91 o                         
   4   9   3        728.68        665.02        10.32 o                         
   5   9   3        179.78        170.34         2.75 o                         
   6   9   3         25.50         29.09         1.24 o                         
   7   9   3          0.51          0.83         0.62 o                         
   8   9   3         10.63          8.16         1.07 o                         
   9   9   3        275.29        290.69         5.96 o                         
  10   9   3         75.40         77.38         2.02 o                         
  11   9   3         79.87         94.11         2.68 o                         
  12   9   3         97.26         77.59         2.79 o                         
 -11  10   3         41.43         51.26         5.47 o                         
 -10  10   3        104.36        111.25         2.55 o                         
  -9  10   3        248.68        263.22         9.41 o                         
  -8  10   3        320.41        327.75         7.68 o                         
  -7  10   3          6.13          5.98         0.73 o                         
  -6  10   3          1.99          4.13         0.70 o                         
  -5  10   3         78.62         71.80         1.83 o                         
  -4  10   3          9.11          6.75         0.78 o                         
  -3  10   3         39.52         35.73         1.11 o                         
  -2  10   3        166.29        160.73         2.38 o                         
  -1  10   3        308.29        286.67         3.70 o                         
   0  10   3        947.83        957.13        11.09 o                         
   1  10   3         14.15         14.77         0.73 o                         
   2  10   3          0.12          2.04         0.49 o                         
   3  10   3       1342.92       1228.92        19.29 o                         
   4  10   3        572.30        530.36        10.54 o                         
   5  10   3        186.73        164.00         2.95 o                         
   6  10   3        307.86        296.28         4.65 o                         
   7  10   3        632.40        624.49        10.75 o                         
   8  10   3        112.46        114.94         2.76 o                         
   9  10   3         25.54         19.19         1.94 o                         
  10  10   3         14.49         11.01         0.71 o                         
  11  10   3          9.46         11.72         1.39 o                         
 -10  11   3         17.23         21.05         0.80 o                         
  -9  11   3          2.29          3.73         1.01 o                         
  -8  11   3          1.49          1.57         1.13 o                         
  -7  11   3        168.76        178.71         3.50 o                         
  -6  11   3         61.00         73.95         1.70 o                         
  -5  11   3         42.55         48.91         1.39 o                         
  -4  11   3        359.24        357.53         7.22 o                         
  -3  11   3          0.62          0.83         0.59 o                         
  -2  11   3          5.42          5.81         0.74 o                         
  -1  11   3        771.68        732.96        12.57 o                         
   0  11   3       1000.59       1009.30        11.51 o                         
   1  11   3         32.54         38.87         0.86 o                         
   2  11   3          0.88          1.99         0.54 o                         
   3  11   3        298.84        289.65         4.01 o                         
   4  11   3        575.23        508.17         7.30 o                         
   5  11   3         44.04         39.68         2.09 o                         
   6  11   3        383.60        377.24        10.64 o                         
   7  11   3        413.59        394.57        11.32 o                         
   8  11   3         29.65         28.92         1.95 o                         
   9  11   3        236.76        264.06        16.66 o                         
  10  11   3         25.69         26.74         0.99 o                         
  -9  12   3          0.03          0.90         0.45 o                         
  -8  12   3         53.15         51.17         1.49 o                         
  -7  12   3        474.77        511.12         8.42 o                         
  -6  12   3          3.73          4.66         0.64 o                         
  -5  12   3        639.49        685.82        13.10 o                         
  -4  12   3          3.70          4.14         0.92 o                         
  -3  12   3        251.53        253.80         5.78 o                         
  -2  12   3        496.28        512.99         6.99 o                         
  -1  12   3        294.72        306.94         5.33 o                         
   0  12   3        353.71        355.19         7.22 o                         
   1  12   3        302.80        295.30         6.09 o                         
   2  12   3        240.22        236.37         3.45 o                         
   3  12   3          0.60          1.03         0.52 o                         
   4  12   3         21.68         14.46         0.88 o                         
   5  12   3         56.16         54.50         1.50 o                         
   6  12   3          2.19          3.00         0.58 o                         
   7  12   3          0.07          0.25         0.55 o                         
   8  12   3        146.93        133.86         2.70 o                         
   9  12   3         71.04         68.92         3.81 o                         
  -8  13   3         68.62         81.40         2.47 o                         
  -7  13   3         18.00         19.32         0.83 o                         
  -6  13   3        213.86        238.26         4.82 o                         
  -5  13   3          5.59          6.49         0.66 o                         
  -4  13   3         48.40         70.63         1.68 o                         
  -3  13   3        190.23        193.14         3.96 o                         
  -2  13   3          0.05          1.55         0.74 o                         
  -1  13   3          4.77          4.11         0.53 o                         
   0  13   3         17.86         12.87         0.66 o                         
   1  13   3         26.25         29.71         0.82 o                         
   2  13   3         55.09         45.57         0.99 o                         
   3  13   3         96.21         96.36         2.39 o                         
   4  13   3         39.84         36.88         1.15 o                         
   5  13   3          8.47          5.25         0.57 o                         
   6  13   3          6.31          7.00         0.61 o                         
   7  13   3          0.13          0.67         0.50 o                         
   8  13   3         33.83         23.51         0.94 o                         
  -7  14   3          8.60          4.67         0.63 o                         
  -6  14   3          0.38          0.31         0.54 o                         
  -5  14   3         89.79         98.81         2.68 o                         
  -4  14   3        283.75        293.96         5.95 o                         
  -3  14   3        135.65        130.25         4.17 o                         
  -2  14   3         19.31         19.85         0.76 o                         
  -1  14   3          7.78          9.78         0.56 o                         
   0  14   3          0.28          0.21         0.48 o                         
   1  14   3         12.31         11.68         0.52 o                         
   2  14   3         80.14         92.58         1.89 o                         
   3  14   3         19.98         22.92         0.96 o                         
   4  14   3          9.03          9.32         0.59 o                         
   5  14   3         72.79         79.36         2.22 o                         
   6  14   3        130.24        131.63         5.12 o                         
  -4  15   3         64.47         57.34         1.33 o                         
  -3  15   3         73.41         56.90         1.73 o                         
  -2  15   3          1.39          1.31         0.52 o                         
  -1  15   3          7.42          9.44         0.66 o                         
   0  15   3        141.98        141.86         9.03 o                         
   1  15   3         69.95         60.40         9.27 o                         
   2  15   3          3.72          2.22         0.49 o                         
   3  15   3         29.44         24.28         2.34 o                         
   4  15   3         28.35         19.17         1.05 o                         
 -15   0   4         47.73         49.04         1.26 o                         
 -14   0   4         53.80         73.59         1.61 o                         
 -13   0   4        172.29        190.03         5.51 o                         
 -12   0   4          0.02          0.72         0.84 o                         
 -11   0   4        374.25        357.08         5.25 o                         
 -10   0   4         48.50         38.53         1.10 o                         
  -9   0   4         55.69         50.26         1.28 o                         
  -8   0   4        132.30        114.07         2.68 o                         
  -7   0   4       1640.32       1577.88        85.74 o                         
  -6   0   4        703.53        693.72        17.30 o                         
  -5   0   4       1029.18       1013.85        23.83 o                         
  -4   0   4        524.90        650.74        37.19 o                         
  -3   0   4        363.03        700.60        15.60 o                         
  -2   0   4         17.04         44.83         2.22 o                         
  -1   0   4       1402.68       1583.71        50.19 o                         
   0   0   4      25360.67      24281.63       746.93 o                         
   1   0   4       8468.38       8268.01       255.48 o                         
   2   0   4       5065.86       4588.71       142.69 o                         
   3   0   4       1701.75       1764.12        56.32 o                         
   4   0   4        366.45        379.84        14.22 o                         
   5   0   4       1494.33       1501.18        46.77 o                         
   6   0   4       1388.35       1203.45        37.78 o                         
   7   0   4        400.11        394.69        13.17 o                         
   8   0   4        301.36        311.35         9.62 o                         
   9   0   4        587.22        546.06        12.31 o                         
  10   0   4        132.55        109.03         2.78 o                         
  11   0   4         16.15         21.37         1.25 o                         
  12   0   4        333.75        336.46         9.20 o                         
  13   0   4         15.69         19.84         1.28 o                         
  14   0   4         36.91         43.84         1.45 o                         
 -15   1   4          4.91          1.40         0.29 o                         
 -14   1   4         33.76         39.73         1.11 o                         
 -13   1   4          7.08          9.70         0.67 o                         
 -12   1   4        295.83        305.56         5.46 o                         
 -11   1   4          7.23          3.61         0.55 o                         
 -10   1   4        641.87        609.75         6.34 o                         
  -9   1   4         45.94         29.80         0.80 o                         
  -8   1   4        222.11        195.77         2.54 o                         
  -7   1   4       1371.79       1346.05        26.20 o                         
  -6   1   4       3136.14       3311.31        60.64 o                         
  -5   1   4       3082.69       3501.48        63.64 o                         
  -4   1   4        803.29        786.90        20.10 o                         
  -3   1   4       1707.03       1979.24        42.66 o                         
  -2   1   4       8204.07       8794.33       179.59 o                         
  -1   1   4         20.42         24.58         1.77 o                         
   0   1   4       1525.02       1431.78        32.24 o                         
   1   1   4       5327.90       4904.56       152.24 o                         
   2   1   4       2509.08       2410.58        53.51 o                         
   3   1   4       2615.82       2563.44        57.10 o                         
   4   1   4       2446.71       2455.54        55.16 o                         
   5   1   4        107.54        121.31         3.09 o                         
   6   1   4        671.19        667.63        17.22 o                         
   7   1   4        145.35        123.24         4.81 o                         
   8   1   4       1187.89       1112.68        33.61 o                         
   9   1   4          0.02          1.61         0.76 o                         
  10   1   4          4.53          5.64         0.73 o                         
  11   1   4        612.47        643.28        10.63 o                         
  12   1   4         20.58         28.99         1.18 o                         
  13   1   4        110.52        114.81         3.35 o                         
  14   1   4         98.44        119.89         2.74 o                         
 -15   2   4         36.22         34.99         1.53 o                         
 -14   2   4        105.20        106.34         1.34 o                         
 -13   2   4        134.75        126.89         1.98 o                         
 -12   2   4         22.36         21.85         0.97 o                         
 -11   2   4         45.30         50.10         1.29 o                         
 -10   2   4        258.73        259.57         4.22 o                         
  -9   2   4        214.26        194.01         2.38 o                         
  -8   2   4          3.65          3.55         0.48 o                         
  -7   2   4        220.02        215.96         5.91 o                         
  -6   2   4        213.21        198.87         5.30 o                         
  -5   2   4        475.00        541.16        11.23 o                         
  -4   2   4      10066.75      11640.87       254.34 o                         
  -3   2   4        886.27        961.68        15.93 o                         
  -2   2   4       2164.41       2680.31        41.97 o                         
  -1   2   4         19.52         26.76         1.17 o                         
   0   2   4       2395.64       2387.13        37.39 o                         
   1   2   4      10237.92      10305.49       183.84 o                         
   2   2   4         25.38         19.49         1.20 o                         
   3   2   4       5662.13       5555.24        99.69 o                         
   4   2   4        224.00        251.46         5.90 o                         
   5   2   4         31.33         18.97         0.84 o                         
   6   2   4        404.89        395.00         6.96 o                         
   7   2   4          0.33          2.54         0.78 o                         
   8   2   4        407.77        373.86         5.23 o                         
   9   2   4         29.53         28.55         1.01 o                         
  10   2   4        745.80        761.79         8.27 o                         
  11   2   4        196.25        232.10         3.50 o                         
  12   2   4          4.82         10.29         0.77 o                         
  13   2   4         13.51         12.72         0.62 o                         
  14   2   4         16.27         17.93         0.75 o                         
 -14   3   4         62.92         63.59         1.38 o                         
 -13   3   4         63.19         65.86         1.06 o                         
 -12   3   4         32.64         34.37         0.95 o                         
 -11   3   4          0.36          1.90         0.56 o                         
 -10   3   4        245.63        214.85         3.70 o                         
  -9   3   4          6.16          5.96         0.54 o                         
  -8   3   4        527.43        502.08         8.91 o                         
  -7   3   4          0.55          1.39         1.53 o                         
  -6   3   4        821.08        836.36        16.89 o                         
  -5   3   4         82.70        121.78         6.69 o                         
  -4   3   4        100.48         86.09         3.40 o                         
  -3   3   4        243.57        322.47         8.50 o                         
  -2   3   4        148.04        112.25         2.47 o                         
  -1   3   4         54.50         41.95         1.36 o                         
   0   3   4       3054.61       3161.42        69.67 o                         
   1   3   4        923.05        922.24        17.11 o                         
   2   3   4       1770.34       1749.12        32.05 o                         
   3   3   4         91.45        112.21         3.16 o                         
   4   3   4        496.01        537.50        11.03 o                         
   5   3   4       1559.74       1581.61        22.36 o                         
   6   3   4        989.77        965.41        17.26 o                         
   7   3   4        596.62        561.62         9.76 o                         
   8   3   4          6.51          5.25         0.64 o                         
   9   3   4       1290.85       1350.85        13.48 o                         
  10   3   4         35.25         29.46         0.87 o                         
  11   3   4        454.62        457.47         6.86 o                         
  12   3   4        167.42        193.08         3.17 o                         
  13   3   4          0.36          0.79         0.45 o                         
  14   3   4          1.30          1.30         0.37 o                         
 -14   4   4        203.80        199.71        11.82 o                         
 -13   4   4          9.92         10.85         0.58 o                         
 -12   4   4         24.68         22.72         0.70 o                         
 -11   4   4         26.29         28.49         0.91 o                         
 -10   4   4          5.80          4.95         0.54 o                         
  -9   4   4        612.34        549.98         6.48 o                         
  -8   4   4        343.39        310.63         3.64 o                         
  -7   4   4       2032.22       2002.51        29.28 o                         
  -6   4   4         29.80         33.35         2.15 o                         
  -5   4   4        145.82        151.35         5.13 o                         
  -4   4   4        192.78        170.52         5.32 o                         
  -3   4   4          6.54          6.17         1.23 o                         
  -2   4   4       5048.42       5564.29        86.31 o                         
  -1   4   4         35.43         28.12         1.06 o                         
   0   4   4        571.31        562.80        13.21 o                         
   1   4   4         30.29         48.14         2.17 o                         
   2   4   4         45.40         62.53         2.47 o                         
   3   4   4       2328.76       2300.16        42.04 o                         
   4   4   4        317.77        340.15         5.28 o                         
   5   4   4        140.84        143.49         2.76 o                         
   6   4   4        207.94        210.65         3.53 o                         
   7   4   4         69.01         56.67         1.57 o                         
   8   4   4       1311.03       1264.66        12.61 o                         
   9   4   4         18.54         18.92         0.75 o                         
  10   4   4         11.81          9.49         0.66 o                         
  11   4   4         20.30         17.84         0.83 o                         
  12   4   4        145.30        163.47         3.25 o                         
  13   4   4        211.59        223.96         6.07 o                         
  14   4   4          9.02          9.50         0.59 o                         
 -14   5   4          0.00          1.90         0.38 o                         
 -13   5   4         12.55         14.15         0.69 o                         
 -12   5   4        171.00        168.52         2.96 o                         
 -11   5   4         12.33         11.32         0.65 o                         
 -10   5   4        534.48        571.26         7.29 o                         
  -9   5   4         26.06         22.31         0.78 o                         
  -8   5   4         13.28         13.60         0.66 o                         
  -7   5   4          3.18          4.82         0.53 o                         
  -6   5   4         56.34         63.00         1.75 o                         
  -5   5   4        126.39        159.96         5.37 o                         
  -4   5   4        688.06        652.28        19.62 o                         
  -3   5   4       3824.13       4179.02        92.15 o                         
  -2   5   4        180.99        170.74         7.77 o                         
  -1   5   4        803.48        848.97        19.15 o                         
   0   5   4        824.88        822.69        15.16 o                         
   1   5   4        110.52        106.73         2.59 o                         
   2   5   4        526.07        517.69        10.02 o                         
   3   5   4         30.88         31.81         1.59 o                         
   4   5   4       1251.58       1217.95        32.07 o                         
   5   5   4        652.99        629.11        10.78 o                         
   6   5   4       1803.01       1816.61        18.29 o                         
   7   5   4        190.90        173.17         3.01 o                         
   8   5   4        694.97        661.59         8.43 o                         
   9   5   4          7.65          7.48         0.58 o                         
  10   5   4         97.25        101.78         1.93 o                         
  11   5   4        397.16        416.41        13.07 o                         
  12   5   4         67.05         69.47         2.64 o                         
  13   5   4         17.02         20.04         0.99 o                         
 -14   6   4          0.26         -0.35         0.56 o                         
 -13   6   4          2.01          3.14         0.83 o                         
 -12   6   4         17.99         17.07         0.93 o                         
 -11   6   4        116.50        126.49         2.44 o                         
 -10   6   4         29.14         30.71         1.37 o                         
  -9   6   4          3.03          1.45         0.62 o                         
  -8   6   4         13.26         14.68         0.92 o                         
  -7   6   4        253.99        227.37         5.45 o                         
  -6   6   4          0.04          3.99         0.57 o                         
  -5   6   4          4.20          1.32         1.53 o                         
  -4   6   4         53.36         54.58         3.69 o                         
  -3   6   4         51.60         51.84         4.43 o                         
  -2   6   4        591.41        668.85        21.40 o                         
  -1   6   4       1547.07       1593.98        35.29 o                         
   0   6   4       1004.16       1154.24        36.32 o                         
   1   6   4        460.05        514.45        16.73 o                         
   2   6   4         93.62         94.87         4.25 o                         
   3   6   4       4159.61       3908.71       339.48 o                         
   4   6   4        951.75        886.23        43.27 o                         
   5   6   4         19.12         20.69         1.04 o                         
   6   6   4         14.67         12.69         0.66 o                         
   7   6   4        830.10        770.41        21.72 o                         
   8   6   4          2.99          3.96         0.73 o                         
   9   6   4         22.93         20.96         0.96 o                         
  10   6   4        551.27        565.42        10.76 o                         
  11   6   4          0.60          1.11         1.08 o                         
  12   6   4          6.81          8.57         0.66 o                         
  13   6   4         86.06        108.22         2.46 o                         
 -13   7   4         45.07         52.21         2.30 o                         
 -12   7   4         63.56         73.09         2.02 o                         
 -11   7   4         18.51         24.52         0.98 o                         
 -10   7   4        372.46        383.21        11.92 o                         
  -9   7   4        251.52        237.85         4.75 o                         
  -8   7   4         82.44         83.31         1.54 o                         
  -7   7   4        110.83         96.86         1.85 o                         
  -6   7   4        344.70        334.90         5.24 o                         
  -5   7   4        104.68        107.13         2.04 o                         
  -4   7   4        669.18        673.77        15.38 o                         
  -3   7   4       1300.37       1411.88        44.33 o                         
  -2   7   4        825.11        960.19        21.56 o                         
  -1   7   4        269.35        278.63         9.62 o                         
   0   7   4         12.58         23.47         1.42 o                         
   1   7   4        108.74        109.89         3.52 o                         
   2   7   4         53.52         43.43         3.76 o                         
   3   7   4        360.08        314.74         6.05 o                         
   4   7   4         74.18         82.42         2.00 o                         
   5   7   4        376.08        353.92         5.42 o                         
   6   7   4        440.75        425.50         7.20 o                         
   7   7   4         31.62         28.95         1.08 o                         
   8   7   4        201.07        196.11         4.40 o                         
   9   7   4          0.09          0.16         0.59 o                         
  10   7   4         43.11         46.40         1.49 o                         
  11   7   4          0.45          0.04         0.56 o                         
  12   7   4        179.26        191.40         4.66 o                         
  13   7   4         20.64         17.57         1.05 o                         
 -13   8   4          0.86          0.20         0.32 o                         
 -12   8   4          4.79          5.94         0.71 o                         
 -11   8   4          4.07          4.34         0.60 o                         
 -10   8   4        163.66        169.42         3.34 o                         
  -9   8   4         30.21         34.84         1.31 o                         
  -8   8   4        298.05        263.35         4.25 o                         
  -7   8   4         25.38         26.06         1.16 o                         
  -6   8   4         45.96         53.26         1.56 o                         
  -5   8   4          0.40          0.36         0.68 o                         
  -4   8   4       1177.87       1190.39        13.31 o                         
  -3   8   4         55.82         73.88         1.29 o                         
  -2   8   4          6.54          5.97         0.48 o                         
  -1   8   4         15.67         13.20         0.59 o                         
   0   8   4        337.09        335.75         4.37 o                         
   1   8   4        192.95        177.14         2.78 o                         
   2   8   4        482.69        467.58         5.95 o                         
   3   8   4         30.84         29.70         0.82 o                         
   4   8   4         39.12         38.11         0.89 o                         
   5   8   4       1850.01       1740.94        18.60 o                         
   6   8   4        434.83        415.12         6.20 o                         
   7   8   4        782.09        787.09        16.94 o                         
   8   8   4         27.84         28.38         1.31 o                         
   9   8   4          2.09          0.82         0.97 o                         
  10   8   4         30.54         45.96         2.72 o                         
  11   8   4          0.90          0.27         0.64 o                         
  12   8   4          0.57          0.80         0.59 o                         
 -12   9   4          6.89          4.60         0.84 o                         
 -11   9   4         12.21         15.00         0.75 o                         
 -10   9   4        110.52        128.61         3.09 o                         
  -9   9   4        115.62        136.31         2.53 o                         
  -8   9   4          0.84          1.11         0.58 o                         
  -7   9   4        671.84        650.13        14.22 o                         
  -6   9   4         94.35         84.25         1.69 o                         
  -5   9   4         38.22         49.24         1.12 o                         
  -4   9   4        224.54        231.65         3.49 o                         
  -3   9   4        112.31        113.17         1.85 o                         
  -2   9   4         66.04         69.42         1.34 o                         
  -1   9   4        284.86        299.37         3.81 o                         
   0   9   4         19.19         25.48         0.86 o                         
   1   9   4         87.10         96.97         1.89 o                         
   2   9   4          6.09          6.88         0.50 o                         
   3   9   4        280.98        237.69         4.15 o                         
   4   9   4          0.04          1.37         0.48 o                         
   5   9   4         96.93         80.81         1.76 o                         
   6   9   4          4.17          3.48         0.63 o                         
   7   9   4          7.61          8.10         0.66 o                         
   8   9   4        273.91        278.99         7.23 o                         
   9   9   4          1.45          2.26         1.06 o                         
  10   9   4          2.86          2.56         0.63 o                         
  11   9   4          0.33          0.33         0.49 o                         
 -11  10   4         28.84         27.01         0.86 o                         
 -10  10   4          8.06          7.76         0.61 o                         
  -9  10   4          5.57          6.67         0.94 o                         
  -8  10   4         77.83         84.71         2.78 o                         
  -7  10   4         18.97         19.52         1.11 o                         
  -6  10   4        815.56        884.19        14.96 o                         
  -5  10   4         24.06         21.42         1.06 o                         
  -4  10   4        850.61        837.79        17.37 o                         
  -3  10   4         34.91         26.37         1.07 o                         
  -2  10   4         26.70         32.27         0.91 o                         
  -1  10   4        160.95        163.29         2.14 o                         
   0  10   4          1.02          1.82         0.60 o                         
   1  10   4         66.37         65.83         1.26 o                         
   2  10   4         20.71         15.10         0.68 o                         
   3  10   4         30.67         36.05         0.85 o                         
   4  10   4        979.59        945.60        11.93 o                         
   5  10   4          2.87          2.35         0.58 o                         
   6  10   4         79.72         81.59         2.10 o                         
   7  10   4        118.38        119.97         2.51 o                         
   8  10   4         50.02         48.78         1.50 o                         
   9  10   4         38.69         41.16         1.20 o                         
  10  10   4        213.21        194.06         3.84 o                         
  11  10   4         89.39         86.54         2.22 o                         
 -10  11   4         94.98         90.45         1.67 o                         
  -9  11   4        152.49        155.10         5.72 o                         
  -8  11   4         11.37          8.09         1.16 o                         
  -7  11   4        364.19        386.79         6.60 o                         
  -6  11   4          3.70          4.34         1.02 o                         
  -5  11   4        189.57        221.11         4.73 o                         
  -4  11   4        417.63        437.72         7.41 o                         
  -3  11   4          5.68          7.83         0.80 o                         
  -2  11   4         72.89         64.24         1.30 o                         
  -1  11   4         32.03         31.69         0.83 o                         
   0  11   4         16.18         16.26         0.60 o                         
   1  11   4        514.44        480.43         8.06 o                         
   2  11   4        204.97        197.77         3.24 o                         
   3  11   4        709.68        668.71         8.91 o                         
   4  11   4        425.85        418.72         6.36 o                         
   5  11   4        222.17        210.46         5.55 o                         
   6  11   4         22.85         19.06         0.86 o                         
   7  11   4          9.21          7.21         0.62 o                         
   8  11   4          2.48          2.44         0.71 o                         
   9  11   4        117.62        122.73         5.61 o                         
  10  11   4         22.51         20.37         0.78 o                         
  -9  12   4          5.53          2.64         0.52 o                         
  -8  12   4        309.91        358.30        11.99 o                         
  -7  12   4         10.91         13.53         0.80 o                         
  -6  12   4         22.58         31.30         1.49 o                         
  -5  12   4        284.21        323.89         6.34 o                         
  -4  12   4         17.57         20.84         1.21 o                         
  -3  12   4         45.77         50.41         1.48 o                         
  -2  12   4         26.00         28.05         1.16 o                         
  -1  12   4          3.46         10.11         0.64 o                         
   0  12   4        203.28        195.77         4.32 o                         
   1  12   4          3.92          2.46         0.47 o                         
   2  12   4         55.58         54.51         1.30 o                         
   3  12   4          4.93          5.65         0.59 o                         
   4  12   4        446.69        431.64         7.22 o                         
   5  12   4         26.66         24.06         1.05 o                         
   6  12   4          8.51          9.14         0.63 o                         
   7  12   4         30.61         26.99         0.97 o                         
   8  12   4          0.04          0.73         0.55 o                         
   9  12   4        251.00        206.20         4.76 o                         
  -8  13   4          0.21          0.27         0.38 o                         
  -7  13   4         78.24         69.92         2.93 o                         
  -6  13   4        222.16        264.39         5.16 o                         
  -5  13   4         70.85         73.56         2.42 o                         
  -4  13   4        113.67        119.55         3.65 o                         
  -3  13   4         12.64         17.19         0.76 o                         
  -2  13   4          4.91          6.12         0.90 o                         
  -1  13   4         53.82         65.77         2.00 o                         
   0  13   4        121.22        124.39         2.04 o                         
   1  13   4          6.12          8.88         0.57 o                         
   2  13   4        180.53        181.46         3.89 o                         
   3  13   4         55.22         55.59         1.53 o                         
   4  13   4          0.02          0.13         0.50 o                         
   5  13   4          5.12          7.04         0.63 o                         
   6  13   4         24.79         21.78         1.96 o                         
   7  13   4          3.61          5.66         0.54 o                         
  -6  14   4        103.84        109.36         2.72 o                         
  -5  14   4         86.99        109.40         3.52 o                         
  -4  14   4         65.01         64.82         1.61 o                         
  -3  14   4         31.43         38.43         1.86 o                         
  -2  14   4        129.93        138.49         3.23 o                         
  -1  14   4          2.20          1.36         0.62 o                         
   0  14   4         20.38         20.00         0.70 o                         
   1  14   4         20.26         21.07         0.59 o                         
   2  14   4         50.14         43.88         1.12 o                         
   3  14   4          4.70          3.76         0.69 o                         
   4  14   4        133.13        134.13         3.02 o                         
   5  14   4          3.26          3.06         0.59 o                         
   6  14   4          5.77          4.93         0.44 o                         
  -4  15   4         81.83         52.67         1.19 o                         
  -3  15   4         92.22         89.28         2.75 o                         
  -2  15   4         84.91         92.81         2.44 o                         
  -1  15   4        149.90        162.14         6.66 o                         
   0  15   4          0.45          5.00         0.65 o                         
   1  15   4          1.16          1.19         0.84 o                         
   2  15   4        180.09        185.98         6.27 o                         
   3  15   4        148.81        141.44         4.81 o                         
 -15   1   5         68.65         43.83         1.01 o                         
 -14   1   5         21.73         22.96         0.57 o                         
 -13   1   5         28.35         30.89         0.84 o                         
 -12   1   5        257.12        259.78         5.25 o                         
 -11   1   5        534.83        522.34        11.67 o                         
 -10   1   5        116.05        106.93         2.11 o                         
  -9   1   5          0.12          0.68         0.46 o                         
  -8   1   5         24.28         21.11         0.87 o                         
  -7   1   5         94.56         86.22         3.46 o                         
  -6   1   5        151.01        146.30         4.36 o                         
  -5   1   5         65.24         72.57         2.66 o                         
  -4   1   5        319.07        303.49         8.93 o                         
  -3   1   5      16951.16      19683.51       608.00 o                         
  -2   1   5       2117.74       2241.39        44.07 o                         
  -1   1   5         50.46         52.43         2.46 o                         
   0   1   5       8383.33       9098.45       198.94 o                         
   1   1   5          1.23          2.51         1.88 o                         
   2   1   5       1939.03       1893.78        60.44 o                         
   3   1   5         16.48         14.15         2.44 o                         
   4   1   5       2805.73       2666.13        73.05 o                         
   5   1   5         52.07         46.80         1.52 o                         
   6   1   5          5.88          1.67         1.00 o                         
   7   1   5         86.15         79.67         2.36 o                         
   8   1   5         32.79         26.63         1.37 o                         
   9   1   5        248.07        221.39         4.04 o                         
  10   1   5          3.55          1.88         0.74 o                         
  11   1   5          0.18          1.90         0.88 o                         
  12   1   5        489.90        547.17         9.99 o                         
  13   1   5        115.91        141.34         4.57 o                         
  14   1   5          4.16          3.03         0.51 o                         
 -14   2   5          0.74          1.17         0.31 o                         
 -13   2   5        377.75        387.84         5.88 o                         
 -12   2   5        112.46        118.52         1.88 o                         
 -11   2   5        510.08        450.16         8.05 o                         
 -10   2   5         96.92         84.01         1.30 o                         
  -9   2   5          4.62          3.70         0.49 o                         
  -8   2   5         27.04         24.44         0.72 o                         
  -7   2   5         98.83        103.50         5.31 o                         
  -6   2   5        665.59        643.76        13.51 o                         
  -5   2   5       4368.57       4945.82        89.51 o                         
  -4   2   5       3179.85       3613.20        80.37 o                         
  -3   2   5        127.55        194.60         4.03 o                         
  -2   2   5        861.57        934.21        21.98 o                         
  -1   2   5       1549.54       1820.00        28.92 o                         
   0   2   5        610.07        719.40        12.05 o                         
   1   2   5        973.86       1078.86        24.89 o                         
   2   2   5          0.06          3.25         1.05 o                         
   3   2   5       1795.78       1778.30        32.89 o                         
   4   2   5        684.60        623.00        15.37 o                         
   5   2   5        135.54        134.74         3.09 o                         
   6   2   5          6.87         19.00         0.97 o                         
   7   2   5        264.68        240.18         3.78 o                         
   8   2   5         53.43         54.77         1.41 o                         
   9   2   5        459.48        422.90         5.37 o                         
  10   2   5        368.72        369.49         7.74 o                         
  11   2   5        171.48        185.39         2.91 o                         
  12   2   5          6.27          6.58         0.71 o                         
  13   2   5         91.43        106.68         2.37 o                         
  14   2   5          4.43          7.05         0.43 o                         
 -14   3   5         55.51         55.72         1.24 o                         
 -13   3   5          0.39          0.10         0.41 o                         
 -12   3   5        127.31        137.28         2.13 o                         
 -11   3   5         99.26        111.88         1.89 o                         
 -10   3   5        416.79        402.79         6.37 o                         
  -9   3   5        432.63        469.09         7.58 o                         
  -8   3   5        123.11        139.43         2.19 o                         
  -7   3   5          0.12          3.08         0.55 o                         
  -6   3   5        245.32        276.79         8.14 o                         
  -5   3   5        226.14        253.71         7.62 o                         
  -4   3   5       5859.12       6270.22       138.04 o                         
  -3   3   5        563.11        552.59         9.67 o                         
  -2   3   5       1936.04       2225.50        35.24 o                         
  -1   3   5       4695.10       5011.92        77.90 o                         
   0   3   5          1.23          4.77         1.28 o                         
   1   3   5       1136.77       1138.07        20.97 o                         
   2   3   5         32.72         36.47         1.92 o                         
   3   3   5          0.02          1.41         0.99 o                         
   4   3   5          6.69         10.05         0.68 o                         
   5   3   5        657.22        603.76        12.47 o                         
   6   3   5          1.30          0.44         0.64 o                         
   7   3   5         39.75         52.79         1.17 o                         
   8   3   5        543.47        548.22         7.41 o                         
   9   3   5         41.74         48.89         1.26 o                         
  10   3   5        505.41        489.37         8.41 o                         
  11   3   5         54.86         53.05         1.34 o                         
  12   3   5        280.53        298.71         6.61 o                         
  13   3   5         78.36         81.49         2.22 o                         
  14   3   5         53.41         60.26         3.52 o                         
 -14   4   5          1.85          2.22         0.28 o                         
 -13   4   5        223.89        213.89         3.08 o                         
 -12   4   5          4.87          7.18         0.57 o                         
 -11   4   5        638.70        625.48         7.80 o                         
 -10   4   5         42.51         26.80         0.86 o                         
  -9   4   5          1.88          2.31         0.55 o                         
  -8   4   5        449.65        421.63         6.29 o                         
  -7   4   5        685.86        673.24         9.90 o                         
  -6   4   5        200.04        196.96         5.63 o                         
  -5   4   5       8504.16       8743.62       192.11 o                         
  -4   4   5         27.30         34.17         2.29 o                         
  -3   4   5       1379.04       1538.09        43.74 o                         
  -2   4   5         23.30         26.60         1.20 o                         
  -1   4   5        518.01        628.74        10.57 o                         
   0   4   5         19.99         13.07         1.31 o                         
   1   4   5       3891.76       3866.43        83.42 o                         
   2   4   5       2031.08       1896.46        34.77 o                         
   3   4   5        369.32        352.85         7.66 o                         
   4   4   5        316.88        306.36         5.00 o                         
   5   4   5          1.45          2.05         0.59 o                         
   6   4   5        249.64        212.78         3.50 o                         
   7   4   5          0.36          1.11         0.49 o                         
   8   4   5          6.34          4.50         0.62 o                         
   9   4   5        415.48        342.45         6.14 o                         
  10   4   5        153.88        146.57         2.61 o                         
  11   4   5         44.87         43.15         1.29 o                         
  12   4   5          9.31         12.31         0.68 o                         
  13   4   5         79.76         83.45         1.48 o                         
 -14   5   5         39.77         34.64         1.16 o                         
 -13   5   5        271.37        275.87         7.71 o                         
 -12   5   5         20.29         21.20         0.70 o                         
 -11   5   5        416.94        441.77         5.84 o                         
 -10   5   5        207.26        200.30         3.00 o                         
  -9   5   5        680.12        658.27        12.58 o                         
  -8   5   5       1252.45       1158.54        20.01 o                         
  -7   5   5          4.81          8.22         0.53 o                         
  -6   5   5          7.04          9.22         0.57 o                         
  -5   5   5         28.09         38.25         2.51 o                         
  -4   5   5       1097.80       1194.97        27.92 o                         
  -3   5   5        517.18        476.10        11.89 o                         
  -2   5   5       2807.01       2928.91        67.73 o                         
  -1   5   5        345.50        355.47         6.93 o                         
   0   5   5          3.10          4.20         1.14 o                         
   1   5   5         10.61          9.58         0.74 o                         
   2   5   5       1991.31       1987.80        36.53 o                         
   3   5   5         83.72         55.79         1.60 o                         
   4   5   5         29.62         27.10         0.94 o                         
   5   5   5         16.60         18.84         0.67 o                         
   6   5   5         25.64         23.29         0.78 o                         
   7   5   5        399.12        361.43         6.98 o                         
   8   5   5        130.12        113.87         1.99 o                         
   9   5   5         92.80         78.72         1.58 o                         
  10   5   5        370.35        346.91         5.98 o                         
  11   5   5        126.46        130.49         4.60 o                         
  12   5   5         11.33          7.18         0.61 o                         
  13   5   5        101.02        112.16         3.90 o                         
 -13   6   5         37.48         35.29         1.36 o                         
 -12   6   5          0.19          2.80         0.73 o                         
 -11   6   5         15.00         16.15         0.97 o                         
 -10   6   5        122.08        127.88         2.90 o                         
  -9   6   5        145.76        130.91         5.17 o                         
  -8   6   5        213.49        211.36         3.48 o                         
  -7   6   5          5.33          3.21         0.63 o                         
  -6   6   5        978.71        934.17        13.62 o                         
  -5   6   5        326.89        339.08         6.63 o                         
  -4   6   5        642.85        617.13        19.20 o                         
  -3   6   5        236.83        261.49        15.44 o                         
  -2   6   5        708.93        717.93        22.93 o                         
  -1   6   5        909.06        965.26        30.53 o                         
   0   6   5         13.76         25.91         1.92 o                         
   1   6   5         19.45         27.42         1.35 o                         
   2   6   5         99.99         95.32         3.32 o                         
   3   6   5        261.47        283.14        20.63 o                         
   4   6   5          8.48          6.93         0.55 o                         
   5   6   5         34.29         31.89         1.13 o                         
   6   6   5        362.73        355.80         8.01 o                         
   7   6   5          0.55          1.19         0.60 o                         
   8   6   5          1.31          2.19         0.70 o                         
   9   6   5        129.47        137.93         3.38 o                         
  10   6   5         73.78         88.67         3.42 o                         
  11   6   5          4.00          5.49         0.97 o                         
  12   6   5         13.86         15.49         0.74 o                         
  13   6   5          6.58          7.06         0.42 o                         
 -13   7   5         19.76         17.15         1.12 o                         
 -12   7   5         47.24         57.85         2.35 o                         
 -11   7   5        130.29        132.92         3.82 o                         
 -10   7   5          0.08          1.00         0.72 o                         
  -9   7   5        325.68        325.21         4.96 o                         
  -8   7   5        111.41         82.57         1.50 o                         
  -7   7   5          0.00          1.31         0.59 o                         
  -6   7   5          1.51          3.42         0.58 o                         
  -5   7   5       1732.50       1750.96        20.73 o                         
  -4   7   5        126.49        112.44         1.54 o                         
  -3   7   5         69.20        106.97         2.06 o                         
  -2   7   5        785.80        794.19        17.94 o                         
  -1   7   5       1389.79       1380.93        43.43 o                         
   0   7   5        221.85        242.97        11.50 o                         
   1   7   5        130.80        131.67         4.08 o                         
   2   7   5        509.56        489.29        11.16 o                         
   3   7   5         23.06         21.49         0.77 o                         
   4   7   5        638.08        614.40         8.27 o                         
   5   7   5         15.88         18.39         0.76 o                         
   6   7   5         13.46         14.78         0.82 o                         
   7   7   5        142.99        122.95         2.54 o                         
   8   7   5          0.33          0.61         0.86 o                         
   9   7   5         15.10         17.21         1.09 o                         
  10   7   5        100.38        113.79         3.25 o                         
  11   7   5          1.78          1.75         0.75 o                         
  12   7   5          4.99          3.28         0.91 o                         
 -12   8   5          8.26          7.04         0.64 o                         
 -11   8   5         13.98         10.80         0.94 o                         
 -10   8   5          2.41          2.80         0.60 o                         
  -9   8   5          4.35          5.07         0.77 o                         
  -8   8   5          6.51          5.25         0.64 o                         
  -7   8   5        380.98        390.18         5.59 o                         
  -6   8   5        263.77        239.32         4.05 o                         
  -5   8   5         23.77         19.25         0.70 o                         
  -4   8   5         76.89         67.03         1.13 o                         
  -3   8   5          1.68          1.56         0.43 o                         
  -2   8   5       1755.55       1687.78        17.67 o                         
  -1   8   5         60.87         58.04         1.02 o                         
   0   8   5         93.84         81.34         1.45 o                         
   1   8   5        452.21        429.73         6.19 o                         
   2   8   5         14.35          8.52         0.56 o                         
   3   8   5         78.51         68.02         1.22 o                         
   4   8   5        204.73        186.07         3.11 o                         
   5   8   5         15.67         14.72         0.82 o                         
   6   8   5         10.01         10.05         0.77 o                         
   7   8   5        182.90        172.58         5.05 o                         
   8   8   5          8.95          9.67         0.87 o                         
   9   8   5          2.77          2.65         0.71 o                         
  10   8   5        168.62        164.88         4.31 o                         
  11   8   5        152.30        181.15         3.74 o                         
  12   8   5          0.27          0.17         0.37 o                         
 -12   9   5          9.38          9.69         0.84 o                         
 -11   9   5         70.80         75.24         1.71 o                         
 -10   9   5        218.23        227.48         3.31 o                         
  -9   9   5        113.98        123.47         3.16 o                         
  -8   9   5         93.98        104.02         1.90 o                         
  -7   9   5          9.43         17.08         0.84 o                         
  -6   9   5        506.87        489.18        10.18 o                         
  -5   9   5       1206.13       1225.23        19.87 o                         
  -4   9   5        379.27        331.85         4.12 o                         
  -3   9   5         25.13         16.99         0.71 o                         
  -2   9   5         38.07         45.14         0.96 o                         
  -1   9   5         12.68         12.82         0.61 o                         
   0   9   5       1223.23       1274.40        13.49 o                         
   1   9   5          9.50         19.61         0.70 o                         
   2   9   5         85.35         91.45         1.35 o                         
   3   9   5       1239.86       1106.51        15.60 o                         
   4   9   5          2.12          3.32         0.54 o                         
   5   9   5        105.51         93.64         1.85 o                         
   6   9   5         46.48         36.15         1.26 o                         
   7   9   5          8.03          4.58         0.80 o                         
   8   9   5          3.53          3.50         0.80 o                         
   9   9   5          5.24         10.39         1.18 o                         
  10   9   5         66.50         78.28         2.28 o                         
  11   9   5         96.31        101.78         2.33 o                         
 -11  10   5          1.33         -0.32         0.52 o                         
 -10  10   5        108.78        118.24         2.04 o                         
  -9  10   5         11.13         13.38         0.99 o                         
  -8  10   5          1.55          3.82         0.95 o                         
  -7  10   5        211.25        233.12         3.85 o                         
  -6  10   5          7.07         12.01         1.06 o                         
  -5  10   5         64.09         67.60         1.71 o                         
  -4  10   5        688.83        707.97        11.38 o                         
  -3  10   5         44.97         54.00         1.14 o                         
  -2  10   5        349.79        342.82         4.85 o                         
  -1  10   5       2255.45       2191.83        24.04 o                         
   0  10   5         62.17         61.00         1.58 o                         
   1  10   5        942.16        876.41         9.36 o                         
   2  10   5         22.51         31.25         0.87 o                         
   3  10   5        350.06        343.45         4.31 o                         
   4  10   5       1534.92       1466.41        16.92 o                         
   5  10   5          3.42          6.88         0.54 o                         
   6  10   5        171.60        163.62         3.11 o                         
   7  10   5          0.03          0.70         0.59 o                         
   8  10   5         47.11         46.15         1.42 o                         
   9  10   5        254.14        273.25         7.13 o                         
  10  10   5         22.61         34.57         1.85 o                         
 -10  11   5          7.98         10.04         1.05 o                         
  -9  11   5          5.53          6.14         0.56 o                         
  -8  11   5         25.71         31.66         2.93 o                         
  -7  11   5        111.85         97.64         2.55 o                         
  -6  11   5        167.60        192.99         3.32 o                         
  -5  11   5        358.03        378.95         6.41 o                         
  -4  11   5         24.16         17.07         0.94 o                         
  -3  11   5        331.53        328.75         6.49 o                         
  -2  11   5          6.88         10.13         0.70 o                         
  -1  11   5        260.79        258.99         5.36 o                         
   0  11   5        552.84        561.51         6.95 o                         
   1  11   5        409.86        394.47         6.54 o                         
   2  11   5          8.21          8.29         0.57 o                         
   3  11   5        573.08        537.08         6.74 o                         
   4  11   5         40.95         36.82         0.97 o                         
   5  11   5          1.93          1.80         0.64 o                         
   6  11   5        171.80        174.44         4.27 o                         
   7  11   5          5.11          8.08         0.63 o                         
   8  11   5        524.95        545.90        23.49 o                         
   9  11   5          8.39         11.12         0.55 o                         
  10  11   5         82.07         69.50         2.51 o                         
  -9  12   5         41.82         46.15         1.60 o                         
  -8  12   5         35.45         28.96         1.33 o                         
  -7  12   5         81.74         93.15         3.36 o                         
  -6  12   5        139.96        156.95         3.02 o                         
  -5  12   5        247.79        275.96         4.92 o                         
  -4  12   5          2.84          5.66         0.78 o                         
  -3  12   5         29.69         34.58         1.40 o                         
  -2  12   5         22.90         25.43         0.83 o                         
  -1  12   5        165.50        184.61         4.09 o                         
   0  12   5        149.39        134.59         1.73 o                         
   1  12   5          4.96          6.43         0.52 o                         
   2  12   5        503.99        445.53         5.24 o                         
   3  12   5         98.17         94.29         1.62 o                         
   4  12   5         31.49         33.96         1.50 o                         
   5  12   5        179.73        161.43         2.65 o                         
   6  12   5          0.07          1.63         0.43 o                         
   7  12   5          7.14          6.78         0.54 o                         
   8  12   5          0.48          0.07         0.84 o                         
  -8  13   5         61.71         51.13         2.93 o                         
  -7  13   5         34.73         41.41         2.16 o                         
  -6  13   5         96.54         97.48         2.22 o                         
  -5  13   5        114.09        115.99         3.88 o                         
  -4  13   5         34.46         35.64         1.35 o                         
  -3  13   5          6.31          5.63         0.81 o                         
  -2  13   5        105.63        112.08         2.39 o                         
  -1  13   5        100.44        101.94         2.86 o                         
   0  13   5        156.24        170.20         3.74 o                         
   1  13   5        353.98        326.83         6.78 o                         
   2  13   5         55.32         54.75         1.16 o                         
   3  13   5          0.48          1.26         0.43 o                         
   4  13   5         13.57         13.81         0.51 o                         
   5  13   5        125.76        118.23         5.08 o                         
   6  13   5         32.46         29.96         1.50 o                         
   7  13   5         22.35         11.43         1.25 o                         
  -6  14   5          0.64         -0.07         0.36 o                         
  -5  14   5         17.16         20.21         0.87 o                         
  -4  14   5        215.90        241.79         4.60 o                         
  -3  14   5          7.31          6.44         0.56 o                         
  -2  14   5        211.87        230.54         3.99 o                         
  -1  14   5        347.25        392.93         7.51 o                         
   0  14   5        135.31        148.56         3.24 o                         
   1  14   5         29.89         32.08         0.89 o                         
   2  14   5         13.24         14.07         0.68 o                         
   3  14   5         55.55         48.08         3.59 o                         
   4  14   5          3.72          5.75         0.55 o                         
   5  14   5         67.66         72.37         5.26 o                         
  -3  15   5        169.56        151.39         3.19 o                         
  -2  15   5          0.19          0.16         0.51 o                         
  -1  15   5         33.33         27.31         1.06 o                         
   0  15   5         46.71         44.66         4.98 o                         
   1  15   5         45.85         47.29         1.45 o                         
   2  15   5          0.77          1.25         0.63 o                         
 -14   0   6         79.75         77.28         1.88 o                         
 -13   0   6          9.98          4.91         0.77 o                         
 -12   0   6         56.29         52.57         1.58 o                         
 -11   0   6          5.65          2.63         0.70 o                         
 -10   0   6        785.03        737.78        11.25 o                         
  -9   0   6         20.59         16.77         0.84 o                         
  -8   0   6        160.54        155.74         3.38 o                         
  -7   0   6         63.65         48.64         1.65 o                         
  -6   0   6        746.88        715.17        18.09 o                         
  -5   0   6          7.78         12.15         3.73 o                         
  -4   0   6       1581.87       1820.39        56.47 o                         
  -3   0   6       6491.63       7015.03       194.31 o                         
  -2   0   6         23.77         27.12         1.30 o                         
  -1   0   6        168.06        252.81         7.25 o                         
   0   0   6        314.17        328.05        14.12 o                         
   1   0   6       1154.83       1212.44        39.80 o                         
   2   0   6       4727.68       4906.10       153.29 o                         
   3   0   6       2077.96       2087.66        57.96 o                         
   4   0   6         75.80         92.33         3.11 o                         
   5   0   6          6.64          7.92         1.18 o                         
   6   0   6         81.71         68.72         2.75 o                         
   7   0   6        964.71        922.86        22.08 o                         
   8   0   6          0.17          4.94         1.08 o                         
   9   0   6         31.74         39.51         2.73 o                         
  10   0   6        316.08        355.70         7.82 o                         
  11   0   6        228.26        260.55         8.19 o                         
  12   0   6        326.57        401.68        16.21 o                         
  13   0   6         46.61         48.29         2.82 o                         
  14   0   6         39.17         54.58         2.16 o                         
 -14   1   6         27.97         39.43         0.78 o                         
 -13   1   6        110.93        113.62         2.34 o                         
 -12   1   6         19.41         21.31         0.80 o                         
 -11   1   6        103.87         85.31         2.29 o                         
 -10   1   6        131.73         94.66         1.72 o                         
  -9   1   6        960.50        935.86        14.50 o                         
  -8   1   6        591.91        599.75        11.38 o                         
  -7   1   6         44.81         32.62         0.93 o                         
  -6   1   6         32.55         33.11         2.01 o                         
  -5   1   6        131.18        120.25         5.85 o                         
  -4   1   6          3.36          9.60         0.61 o                         
  -3   1   6       1587.83       1689.89        52.32 o                         
  -2   1   6         44.55         38.40         3.59 o                         
  -1   1   6        256.10        351.58         9.34 o                         
   0   1   6       1373.83       1759.14        46.01 o                         
   1   1   6        117.23        110.07         5.72 o                         
   2   1   6       1452.87       1579.32        51.24 o                         
   3   1   6       1158.57       1132.68        24.92 o                         
   4   1   6        616.48        691.57        15.87 o                         
   5   1   6         33.19         25.28         2.58 o                         
   6   1   6        191.69        177.90         5.35 o                         
   7   1   6        292.41        238.48         6.90 o                         
   8   1   6          0.51          3.87         0.84 o                         
   9   1   6         48.21         34.72         1.64 o                         
  10   1   6        252.86        241.72         4.03 o                         
  11   1   6        614.10        684.60        13.48 o                         
  12   1   6         44.94         40.72         1.29 o                         
  13   1   6         25.38         26.94         0.99 o                         
  14   1   6        104.74        119.98         2.06 o                         
 -14   2   6         13.54         18.26         0.62 o                         
 -13   2   6         29.90         26.62         0.80 o                         
 -12   2   6        266.15        253.41         4.06 o                         
 -11   2   6         72.13         62.90         1.58 o                         
 -10   2   6         55.38         42.32         1.33 o                         
  -9   2   6        712.61        689.54         7.05 o                         
  -8   2   6        188.77        166.56         2.00 o                         
  -7   2   6        645.43        615.07         5.99 o                         
  -6   2   6          1.18          5.98         1.54 o                         
  -5   2   6        218.36        272.73         6.73 o                         
  -4   2   6        296.15        327.21         5.76 o                         
  -3   2   6         37.94         63.20         2.06 o                         
  -2   2   6       1723.83       1972.04        31.55 o                         
  -1   2   6        514.28        517.82         9.17 o                         
   0   2   6        435.78        538.81        13.46 o                         
   1   2   6       1365.63       1467.49        33.67 o                         
   2   2   6        180.53        181.47         5.72 o                         
   3   2   6          1.34          6.15         0.68 o                         
   4   2   6       2004.08       1916.31        30.05 o                         
   5   2   6       1266.42       1271.49        20.46 o                         
   6   2   6        378.91        361.46         5.91 o                         
   7   2   6          1.67          1.26         0.66 o                         
   8   2   6         54.68         52.87         1.41 o                         
   9   2   6        117.10        109.99         2.10 o                         
  10   2   6          3.06          5.28         0.64 o                         
  11   2   6        286.17        316.84         7.70 o                         
  12   2   6        238.43        295.10         7.81 o                         
  13   2   6         26.96         32.68         0.88 o                         
  14   2   6          6.64          6.06         0.63 o                         
 -14   3   6        216.69        215.94         3.49 o                         
 -13   3   6         50.57         47.87         0.80 o                         
 -12   3   6         74.86         68.36         1.10 o                         
 -11   3   6       1427.76       1454.77        19.02 o                         
 -10   3   6         23.18         22.47         0.83 o                         
  -9   3   6        363.68        327.87         4.15 o                         
  -8   3   6         17.18         24.62         0.87 o                         
  -7   3   6          0.52          0.47         0.43 o                         
  -6   3   6        413.19        444.10        10.21 o                         
  -5   3   6        885.20        789.03        16.55 o                         
  -4   3   6        654.09        668.85        11.07 o                         
  -3   3   6         35.87         41.93         1.45 o                         
  -2   3   6        255.82        298.68         5.77 o                         
  -1   3   6        557.71        632.09        10.89 o                         
   0   3   6        248.53        274.16         7.59 o                         
   1   3   6      10916.01      11427.65       249.88 o                         
   2   3   6        554.79        487.61        12.52 o                         
   3   3   6          2.46          8.02         0.63 o                         
   4   3   6       2498.12       2461.05        34.52 o                         
   5   3   6         77.86         92.02         2.47 o                         
   6   3   6        735.24        687.88         9.45 o                         
   7   3   6         42.65         39.35         1.19 o                         
   8   3   6         15.69         16.93         0.89 o                         
   9   3   6        405.38        420.73         5.02 o                         
  10   3   6        143.33        128.80         3.00 o                         
  11   3   6         70.14         87.49         2.88 o                         
  12   3   6         32.34         38.27         1.18 o                         
  13   3   6          5.88          9.03         0.83 o                         
 -14   4   6         61.94         46.14         1.40 o                         
 -13   4   6        447.06        461.08         6.11 o                         
 -12   4   6        163.81        180.12         2.54 o                         
 -11   4   6          1.62          1.42         0.56 o                         
 -10   4   6        662.38        622.88        12.06 o                         
  -9   4   6        238.02        216.08         4.20 o                         
  -8   4   6        245.56        222.69         2.69 o                         
  -7   4   6         13.32         12.62         0.60 o                         
  -6   4   6        532.03        505.90         7.61 o                         
  -5   4   6       1140.08       1223.19        29.18 o                         
  -4   4   6        210.53        246.63         7.57 o                         
  -3   4   6        148.98        196.77         4.94 o                         
  -2   4   6         38.34         55.82         1.81 o                         
  -1   4   6        320.89        331.59         6.21 o                         
   0   4   6       7615.96       8017.91       175.72 o                         
   1   4   6        435.96        397.59        10.38 o                         
   2   4   6         67.20         61.04         1.95 o                         
   3   4   6       4418.24       4388.11        60.36 o                         
   4   4   6        267.21        260.13         4.43 o                         
   5   4   6          0.36          1.12         0.61 o                         
   6   4   6        139.49        119.66         1.77 o                         
   7   4   6          2.74          2.18         0.63 o                         
   8   4   6        130.21        140.00         3.07 o                         
   9   4   6        100.51         92.87         2.58 o                         
  10   4   6         41.64         39.57         1.15 o                         
  11   4   6         27.66         36.28         1.03 o                         
  12   4   6         72.23         81.31         2.92 o                         
  13   4   6        150.09        162.11         2.67 o                         
 -14   5   6          8.77          4.53         0.63 o                         
 -13   5   6         35.86         35.42         1.18 o                         
 -12   5   6         10.13          8.75         0.56 o                         
 -11   5   6         48.02         45.05         1.16 o                         
 -10   5   6        113.09        109.65         1.53 o                         
  -9   5   6         81.22         82.01         1.54 o                         
  -8   5   6          3.14          1.05         0.45 o                         
  -7   5   6        436.34        418.20         6.53 o                         
  -6   5   6        970.19       1061.66        12.36 o                         
  -5   5   6        354.38        316.12         5.22 o                         
  -4   5   6         14.08         18.83         1.95 o                         
  -3   5   6         39.39         37.87         1.47 o                         
  -2   5   6         32.52         24.61         1.12 o                         
  -1   5   6       1368.27       1537.64        27.88 o                         
   0   5   6       1744.33       1690.69        30.63 o                         
   1   5   6        136.98        106.48         3.84 o                         
   2   5   6        285.15        216.79         4.01 o                         
   3   5   6        772.91        844.84        19.59 o                         
   4   5   6       1339.87       1272.44        20.45 o                         
   5   5   6        127.04        115.28         1.68 o                         
   6   5   6         26.66         31.72         0.89 o                         
   7   5   6         56.89         52.18         2.09 o                         
   8   5   6        118.42        108.53         2.06 o                         
   9   5   6        580.00        575.60        15.86 o                         
  10   5   6          0.78          0.76         0.49 o                         
  11   5   6         73.40         61.30         3.15 o                         
  12   5   6         41.67         56.32         1.55 o                         
  13   5   6          4.07          3.64         0.57 o                         
 -13   6   6         39.82         54.92         1.79 o                         
 -12   6   6        176.55        176.16         4.04 o                         
 -11   6   6         45.32         42.96         1.43 o                         
 -10   6   6        145.53        160.54         2.63 o                         
  -9   6   6        128.50        113.77         2.42 o                         
  -8   6   6         15.92         14.69         0.64 o                         
  -7   6   6        124.32        105.50         2.47 o                         
  -6   6   6         19.55         19.47         0.64 o                         
  -5   6   6       1279.92       1334.20        20.96 o                         
  -4   6   6          3.19          5.70         0.59 o                         
  -3   6   6          9.36         11.58         1.71 o                         
  -2   6   6         22.74         18.05         1.39 o                         
  -1   6   6          8.08          3.06         0.73 o                         
   0   6   6        149.53        143.83         4.03 o                         
   1   6   6        501.01        482.80        16.87 o                         
   2   6   6        461.55        437.00        15.75 o                         
   3   6   6         48.17         38.28         1.13 o                         
   4   6   6        478.11        442.18        10.24 o                         
   5   6   6         36.54         28.84         1.11 o                         
   6   6   6          6.56          4.31         0.57 o                         
   7   6   6          1.71          3.95         0.72 o                         
   8   6   6         27.64         34.98         1.18 o                         
   9   6   6          2.44          4.45         0.82 o                         
  10   6   6        608.96        629.95        21.46 o                         
  11   6   6         12.87         18.58         1.11 o                         
  12   6   6         35.70         35.58         1.42 o                         
 -13   7   6         20.15         16.03         1.05 o                         
 -12   7   6        252.29        264.79         5.74 o                         
 -11   7   6        244.44        247.18         4.41 o                         
 -10   7   6        506.05        521.24         7.09 o                         
  -9   7   6         31.21         39.16         1.27 o                         
  -8   7   6         30.81         40.51         1.15 o                         
  -7   7   6          1.06          4.37         0.59 o                         
  -6   7   6       2023.50       2053.14        24.50 o                         
  -5   7   6       1025.35       1057.06        11.18 o                         
  -4   7   6          9.58         10.69         0.50 o                         
  -3   7   6        841.33        844.27         9.57 o                         
  -2   7   6        215.16        212.33         2.93 o                         
  -1   7   6         32.72         27.18         1.20 o                         
   0   7   6          0.80          1.41         0.44 o                         
   1   7   6        545.78        523.94         6.85 o                         
   2   7   6         15.80         14.42         0.72 o                         
   3   7   6         40.79         38.48         0.98 o                         
   4   7   6        537.39        544.17         9.52 o                         
   5   7   6       1334.17       1293.63        24.61 o                         
   6   7   6         22.50         14.59         0.88 o                         
   7   7   6        159.45        166.79         3.62 o                         
   8   7   6        485.09        512.47        15.81 o                         
   9   7   6        479.80        548.69        12.37 o                         
  10   7   6         13.35         12.05         0.85 o                         
  11   7   6          1.77          1.64         0.84 o                         
  12   7   6          0.42          0.89         0.52 o                         
 -12   8   6         31.93         29.19         0.92 o                         
 -11   8   6         13.42         16.66         0.85 o                         
 -10   8   6        614.30        662.91         8.80 o                         
  -9   8   6       1540.33       1657.25        19.71 o                         
  -8   8   6         18.15         17.85         0.74 o                         
  -7   8   6        149.09        184.03         3.25 o                         
  -6   8   6         26.01         15.38         0.74 o                         
  -5   8   6        889.68        902.39        16.48 o                         
  -4   8   6         94.04        107.24         1.55 o                         
  -3   8   6        145.53        156.74         2.06 o                         
  -2   8   6        134.17        143.10         1.82 o                         
  -1   8   6        394.59        364.64         5.65 o                         
   0   8   6        840.67        863.39         9.28 o                         
   1   8   6        101.66        107.90         1.61 o                         
   2   8   6        360.41        345.36         4.50 o                         
   3   8   6        111.38         97.66         1.74 o                         
   4   8   6          6.93          7.47         0.58 o                         
   5   8   6         16.88         21.82         0.82 o                         
   6   8   6        216.47        217.35         3.78 o                         
   7   8   6         37.63         34.23         1.14 o                         
   8   8   6        380.26        426.05        10.07 o                         
   9   8   6          1.98          2.53         0.75 o                         
  10   8   6         43.22         47.77         1.54 o                         
  11   8   6          0.89          1.00         0.57 o                         
 -12   9   6         21.50         20.15         1.05 o                         
 -11   9   6          0.00         -0.09         0.57 o                         
 -10   9   6         12.26         10.88         0.62 o                         
  -9   9   6         92.44         96.75         1.93 o                         
  -8   9   6         34.19         47.71         1.34 o                         
  -7   9   6        302.31        303.30         4.99 o                         
  -6   9   6        951.21        945.76        12.39 o                         
  -5   9   6          2.34          3.79         0.58 o                         
  -4   9   6         34.53         31.48         0.86 o                         
  -3   9   6        104.94         89.58         2.02 o                         
  -2   9   6        591.40        634.86         7.38 o                         
  -1   9   6       1908.36       1926.56        21.40 o                         
   0   9   6        204.39        242.51         2.99 o                         
   1   9   6       1599.24       1593.94        17.78 o                         
   2   9   6          0.08          1.28         0.49 o                         
   3   9   6        873.67        862.85        19.77 o                         
   4   9   6        196.49        174.74         2.42 o                         
   5   9   6        398.60        389.44         9.37 o                         
   6   9   6          2.78          0.73         0.57 o                         
   7   9   6        318.55        336.72         5.41 o                         
   8   9   6          6.40          5.87         0.72 o                         
   9   9   6         75.22         89.01         1.90 o                         
  10   9   6         80.57        106.05         2.33 o                         
  11   9   6         30.04         31.48         1.11 o                         
 -11  10   6          0.34          0.00         0.63 o                         
 -10  10   6          0.17         -0.30         0.44 o                         
  -9  10   6          0.47          0.43         0.58 o                         
  -8  10   6         13.78         17.51         0.96 o                         
  -7  10   6         86.70         79.66         3.09 o                         
  -6  10   6        443.68        480.86         7.89 o                         
  -5  10   6         27.38         28.18         1.09 o                         
  -4  10   6        337.95        332.54         5.20 o                         
  -3  10   6          0.39          1.44         0.64 o                         
  -2  10   6        480.62        443.27        10.74 o                         
  -1  10   6         75.75         58.74         1.03 o                         
   0  10   6        109.98        116.40         1.62 o                         
   1  10   6         50.00         44.59         0.92 o                         
   2  10   6         97.79        100.18         1.46 o                         
   3  10   6        177.46        182.75         2.32 o                         
   4  10   6         63.80         54.55         1.05 o                         
   5  10   6         11.79          8.37         0.52 o                         
   6  10   6          0.05          0.07         0.59 o                         
   7  10   6         38.58         32.61         1.04 o                         
   8  10   6         95.74         89.46         2.26 o                         
   9  10   6        272.47        283.42         5.27 o                         
  10  10   6         22.63         23.61         1.50 o                         
 -10  11   6        140.18        153.43         5.23 o                         
  -9  11   6        154.97        179.04         3.66 o                         
  -8  11   6         80.66         83.95         2.64 o                         
  -7  11   6        144.67        166.52         4.82 o                         
  -6  11   6         89.20        113.83         2.41 o                         
  -5  11   6        108.29        101.18         2.11 o                         
  -4  11   6        135.44        158.94         6.57 o                         
  -3  11   6         11.88         14.77         0.77 o                         
  -2  11   6         11.10         12.82         0.73 o                         
  -1  11   6         77.98         56.82         1.92 o                         
   0  11   6         13.86         10.86         0.54 o                         
   1  11   6        186.40        194.43         2.46 o                         
   2  11   6         71.01         73.63         1.25 o                         
   3  11   6          0.46          1.45         0.55 o                         
   4  11   6        133.75        123.93         2.36 o                         
   5  11   6        150.86        158.33         3.09 o                         
   6  11   6        402.67        425.50         7.28 o                         
   7  11   6         31.26         24.27         0.82 o                         
   8  11   6          8.49         12.37         1.04 o                         
   9  11   6          6.03          4.13         0.52 o                         
  -9  12   6         30.02         37.04         1.13 o                         
  -8  12   6         46.70         49.56         1.70 o                         
  -7  12   6         78.22        100.00         2.88 o                         
  -6  12   6        150.27        175.35         3.78 o                         
  -5  12   6         35.99         36.06         1.24 o                         
  -4  12   6         11.52         16.79         0.90 o                         
  -3  12   6          2.53          6.59         0.87 o                         
  -2  12   6          8.12          9.34         0.74 o                         
  -1  12   6        319.78        323.29         4.16 o                         
   0  12   6        113.70        131.16         1.89 o                         
   1  12   6         27.29         36.13         0.82 o                         
   2  12   6          0.01          1.09         0.49 o                         
   3  12   6        175.45        170.29         2.93 o                         
   4  12   6          5.19          5.10         0.48 o                         
   5  12   6          6.76          7.76         0.56 o                         
   6  12   6        158.90        146.68         2.67 o                         
   7  12   6         12.25          6.62         0.86 o                         
   8  12   6         19.32         23.70         1.32 o                         
  -7  13   6         18.43         20.32         0.96 o                         
  -6  13   6          1.90          2.56         0.59 o                         
  -5  13   6          6.60         13.53         0.77 o                         
  -4  13   6         10.06         14.04         0.69 o                         
  -3  13   6          0.20          0.20         0.69 o                         
  -2  13   6         30.81         46.06         1.33 o                         
  -1  13   6          3.90          4.80         0.62 o                         
   0  13   6        122.72        115.64         3.05 o                         
   1  13   6         69.30         65.74         2.09 o                         
   2  13   6        180.79        179.17         3.59 o                         
   3  13   6         18.24         20.26         0.59 o                         
   4  13   6         11.43          9.29         0.53 o                         
   5  13   6         18.89         15.39         0.57 o                         
   6  13   6          2.49          1.59         0.34 o                         
   7  13   6         20.96         12.76         0.77 o                         
  -5  14   6          0.11          1.74         0.77 o                         
  -4  14   6         26.08         22.36         1.64 o                         
  -3  14   6          0.84          1.51         0.52 o                         
  -2  14   6          3.13          1.47         0.55 o                         
  -1  14   6         13.20         13.77         1.60 o                         
   0  14   6         35.54         39.87         1.53 o                         
   1  14   6          0.19          0.77         0.48 o                         
   2  14   6          6.54          7.69         0.73 o                         
   3  14   6          3.99          8.02         0.93 o                         
   4  14   6          1.00          1.95         0.77 o                         
   5  14   6        143.44        130.70         4.46 o                         
  -2  15   6         65.15         75.60         1.92 o                         
  -1  15   6         54.76         46.29         1.88 o                         
   0  15   6          6.78         13.11         0.98 o                         
   1  15   6        127.98        115.44         3.97 o                         
 -14   1   7         41.64         45.33         1.18 o                         
 -13   1   7          0.58          1.01         0.48 o                         
 -12   1   7         55.02         64.30         1.37 o                         
 -11   1   7         78.64         62.90         2.18 o                         
 -10   1   7        589.90        545.77         9.18 o                         
  -9   1   7         27.29         25.79         1.01 o                         
  -8   1   7       1105.04       1039.39        16.85 o                         
  -7   1   7        484.28        447.49         5.70 o                         
  -6   1   7        528.27        582.65        15.34 o                         
  -5   1   7         54.73         54.02         2.96 o                         
  -4   1   7         41.02         63.39         1.47 o                         
  -3   1   7        267.83        339.37         5.96 o                         
  -2   1   7       1877.57       2305.18        35.87 o                         
  -1   1   7        412.98        449.67        12.48 o                         
   0   1   7         21.38         34.52         1.20 o                         
   1   1   7       1714.13       1927.13        27.12 o                         
   2   1   7        915.52        963.45        23.68 o                         
   3   1   7        426.33        450.49         8.77 o                         
   4   1   7        357.23        301.26         7.94 o                         
   5   1   7         28.29         36.80         1.96 o                         
   6   1   7        369.29        341.67         6.80 o                         
   7   1   7         29.55         27.57         1.30 o                         
   8   1   7        201.14        177.05         5.08 o                         
   9   1   7        401.09        385.30         6.53 o                         
  10   1   7         29.16         34.28         1.59 o                         
  11   1   7          0.73          1.17         0.83 o                         
  12   1   7          0.74          1.76         0.77 o                         
  13   1   7         38.92         52.91         2.37 o                         
 -14   2   7         53.01         60.69         1.12 o                         
 -13   2   7         34.25         33.79         0.81 o                         
 -12   2   7          1.72          2.16         0.48 o                         
 -11   2   7        272.32        291.94         3.30 o                         
 -10   2   7         23.95         19.85         0.66 o                         
  -9   2   7       1314.59       1290.75        16.45 o                         
  -8   2   7        182.68        184.16         2.02 o                         
  -7   2   7       1130.85       1175.05        10.16 o                         
  -6   2   7         17.10         27.77         2.14 o                         
  -5   2   7        102.12         92.68         3.43 o                         
  -4   2   7        171.17        182.43         4.19 o                         
  -3   2   7        510.35        569.28         8.08 o                         
  -2   2   7        150.02        172.71         2.91 o                         
  -1   2   7       1703.70       1817.87        20.09 o                         
   0   2   7         11.80          7.93         0.51 o                         
   1   2   7        265.31        272.70         3.92 o                         
   2   2   7        847.78        908.15        20.57 o                         
   3   2   7          1.65          8.41         0.73 o                         
   4   2   7        216.06        179.31         4.08 o                         
   5   2   7         39.56         38.24         1.41 o                         
   6   2   7        304.68        300.68         4.55 o                         
   7   2   7        340.95        292.47         5.69 o                         
   8   2   7        136.18         96.60         2.04 o                         
   9   2   7         13.57         10.02         0.90 o                         
  10   2   7         64.91         71.06         1.90 o                         
  11   2   7          2.78          3.59         0.63 o                         
  12   2   7          4.63          3.09         0.56 o                         
  13   2   7         26.21         26.98         1.31 o                         
 -14   3   7          5.29          5.82         0.60 o                         
 -13   3   7        450.13        467.27         5.06 o                         
 -12   3   7        955.10       1052.36        16.54 o                         
 -11   3   7        455.88        446.30         8.27 o                         
 -10   3   7        221.09        212.41         3.47 o                         
  -9   3   7        525.57        484.47         6.45 o                         
  -8   3   7        695.74        658.20         7.05 o                         
  -7   3   7        213.42        226.82         2.51 o                         
  -6   3   7       3257.12       3433.44        42.64 o                         
  -5   3   7       3346.91       3505.91        64.49 o                         
  -4   3   7         55.26         71.44         1.74 o                         
  -3   3   7        350.01        434.54         6.20 o                         
  -2   3   7         62.76         62.01         1.39 o                         
  -1   3   7        527.15        519.39         6.67 o                         
   0   3   7       1006.51       1066.34        13.80 o                         
   1   3   7         10.44         21.46         0.72 o                         
   2   3   7         58.68         42.94         1.33 o                         
   3   3   7       3117.83       2838.71        47.81 o                         
   4   3   7       3264.47       2980.14        46.44 o                         
   5   3   7          8.99          6.35         0.56 o                         
   6   3   7        707.59        610.81         8.29 o                         
   7   3   7          8.29          6.65         0.74 o                         
   8   3   7        993.18        905.69        13.79 o                         
   9   3   7        816.26        712.13        11.29 o                         
  10   3   7        156.35        158.13         3.55 o                         
  11   3   7          0.89          0.69         0.60 o                         
  12   3   7          0.97          0.81         0.41 o                         
  13   3   7          0.26          0.24         0.42 o                         
 -14   4   7        162.52        161.17         5.44 o                         
 -13   4   7          8.91          8.25         0.45 o                         
 -12   4   7         18.35         21.49         1.02 o                         
 -11   4   7         70.30         75.43         1.26 o                         
 -10   4   7          0.90         13.96         0.68 o                         
  -9   4   7         24.88         15.80         0.57 o                         
  -8   4   7          9.18          5.39         0.45 o                         
  -7   4   7        124.40        125.46         2.18 o                         
  -6   4   7        257.39        276.06         3.06 o                         
  -5   4   7        158.11        205.73         5.22 o                         
  -4   4   7       1355.37       1527.50        35.83 o                         
  -3   4   7       1403.93       1507.28        22.17 o                         
  -2   4   7          0.55          4.76         0.81 o                         
  -1   4   7        376.42        416.21         7.07 o                         
   0   4   7          4.60          4.31         0.49 o                         
   1   4   7        280.63        260.84         3.78 o                         
   2   4   7       2572.70       2462.19        33.68 o                         
   3   4   7          1.94          3.84         0.79 o                         
   4   4   7         20.06         21.33         1.05 o                         
   5   4   7        221.80        200.88         2.57 o                         
   6   4   7          8.79          6.08         0.53 o                         
   7   4   7        371.92        364.40         5.85 o                         
   8   4   7        297.40        235.43         7.01 o                         
   9   4   7         21.75         21.38         0.95 o                         
  10   4   7         12.72         12.76         0.77 o                         
  11   4   7         43.91         43.74         1.22 o                         
  12   4   7          0.95          0.41         0.44 o                         
  13   4   7         10.61         10.00         0.71 o                         
 -13   5   7         93.46         72.32        11.26 o                         
 -12   5   7          0.52          0.85         0.50 o                         
 -11   5   7         39.86         43.46         1.19 o                         
 -10   5   7        192.26        199.90         2.74 o                         
  -9   5   7         11.06          5.79         0.47 o                         
  -8   5   7         75.81         71.65         1.37 o                         
  -7   5   7        377.65        390.64         5.96 o                         
  -6   5   7        397.76        364.58         7.51 o                         
  -5   5   7       1779.68       1768.84        20.02 o                         
  -4   5   7         13.35         15.07         1.97 o                         
  -3   5   7        228.21        241.33         4.46 o                         
  -2   5   7         56.01         51.48         1.05 o                         
  -1   5   7         62.78         76.72         2.12 o                         
   0   5   7        400.41        371.23         7.62 o                         
   1   5   7         69.00         95.47         1.93 o                         
   2   5   7         38.10         48.15         1.03 o                         
   3   5   7         24.99         19.49         0.69 o                         
   4   5   7        388.35        334.10         3.69 o                         
   5   5   7        139.64        100.65         1.70 o                         
   6   5   7        332.54        327.66         7.94 o                         
   7   5   7        184.62        152.07         3.79 o                         
   8   5   7        800.25        728.44        14.96 o                         
   9   5   7        343.53        313.54         9.85 o                         
  10   5   7          9.86          9.21         0.70 o                         
  11   5   7         35.19         37.72         1.15 o                         
  12   5   7         17.49         17.80         0.77 o                         
 -13   6   7         52.92         53.51         2.44 o                         
 -12   6   7         16.34         21.18         1.08 o                         
 -11   6   7         33.57         36.01         1.25 o                         
 -10   6   7        189.05        211.25         3.57 o                         
  -9   6   7         10.47         17.27         0.83 o                         
  -8   6   7        284.78        246.69         4.15 o                         
  -7   6   7       1031.28        965.32        11.15 o                         
  -6   6   7        552.81        532.31         8.46 o                         
  -5   6   7        251.47        244.83         4.02 o                         
  -4   6   7        272.56        263.34         3.59 o                         
  -3   6   7          0.32          7.27         0.47 o                         
  -2   6   7        502.17        533.75        16.42 o                         
  -1   6   7         14.35         16.04         1.08 o                         
   0   6   7         89.51         89.51         4.67 o                         
   1   6   7        213.70        190.03         8.16 o                         
   2   6   7        568.80        559.72        11.92 o                         
   3   6   7        285.90        256.15         4.53 o                         
   4   6   7        119.05        114.89         2.49 o                         
   5   6   7        751.73        735.81        20.48 o                         
   6   6   7        248.11        233.84         8.42 o                         
   7   6   7          1.13          1.18         0.59 o                         
   8   6   7        309.16        277.56         7.24 o                         
   9   6   7         59.95         64.31         2.33 o                         
  10   6   7          0.31          0.32         0.64 o                         
  11   6   7          2.74          3.52         0.96 o                         
  12   6   7        167.49        187.29         4.63 o                         
 -13   7   7         59.93         50.19         1.95 o                         
 -12   7   7         14.22         13.91         0.73 o                         
 -11   7   7         35.69         37.22         1.34 o                         
 -10   7   7        205.26        201.88         3.36 o                         
  -9   7   7         15.81         11.77         0.73 o                         
  -8   7   7        339.39        343.36         4.14 o                         
  -7   7   7        122.10        120.42         1.91 o                         
  -6   7   7       1009.77        947.19        13.04 o                         
  -5   7   7         12.28         14.91         0.59 o                         
  -4   7   7        336.75        315.45         3.44 o                         
  -3   7   7          0.38          9.15         0.50 o                         
  -2   7   7        201.22        226.75         3.35 o                         
  -1   7   7        156.38        178.23         2.12 o                         
   0   7   7        519.69        485.11         6.13 o                         
   1   7   7        133.39        140.43         1.70 o                         
   2   7   7        738.26        705.11         9.39 o                         
   3   7   7         44.72         44.78         1.02 o                         
   4   7   7         55.78         63.22         1.48 o                         
   5   7   7         49.31         33.53         1.00 o                         
   6   7   7          0.09          0.92         0.66 o                         
   7   7   7        336.57        318.06         7.14 o                         
   8   7   7         50.57         49.19         1.77 o                         
   9   7   7        154.01        155.10         3.47 o                         
  10   7   7         36.26         40.81         2.16 o                         
  11   7   7        130.88        162.71         4.12 o                         
  12   7   7         16.02         19.76         1.15 o                         
 -12   8   7         24.50         28.54         1.23 o                         
 -11   8   7          0.00          0.47         0.65 o                         
 -10   8   7          0.01          0.15         0.62 o                         
  -9   8   7         94.38        111.07         2.04 o                         
  -8   8   7         11.47         13.76         0.85 o                         
  -7   8   7         30.16         30.14         0.88 o                         
  -6   8   7        126.79        129.06         2.07 o                         
  -5   8   7          2.25          2.25         0.53 o                         
  -4   8   7        227.12        190.72         3.22 o                         
  -3   8   7         58.38         68.33         1.57 o                         
  -2   8   7        238.39        232.11         2.46 o                         
  -1   8   7          0.86          2.95         0.62 o                         
   0   8   7         26.12         26.97         0.75 o                         
   1   8   7         23.41         23.94         0.73 o                         
   2   8   7        710.71        688.19         9.08 o                         
   3   8   7        498.02        426.47        10.27 o                         
   4   8   7        508.03        501.27         7.41 o                         
   5   8   7         85.23         70.00         1.32 o                         
   6   8   7        118.29        113.29         2.17 o                         
   7   8   7        150.80        157.56         2.37 o                         
   8   8   7        174.51        187.98         3.20 o                         
   9   8   7         35.05         42.89         1.24 o                         
  10   8   7         52.23         54.11         2.25 o                         
  11   8   7        218.55        221.89         3.98 o                         
 -11   9   7         84.51         87.62         2.25 o                         
 -10   9   7         38.61         45.79         1.28 o                         
  -9   9   7         62.74         60.40         1.65 o                         
  -8   9   7         72.50         65.29         1.96 o                         
  -7   9   7         26.20         31.99         1.10 o                         
  -6   9   7          9.50         11.68         0.66 o                         
  -5   9   7        353.10        289.16         5.94 o                         
  -4   9   7        237.50        223.19         4.03 o                         
  -3   9   7       1178.92       1126.28        14.72 o                         
  -2   9   7          7.49          3.31         0.57 o                         
  -1   9   7         30.20         27.95         0.79 o                         
   0   9   7       2144.08       2074.68        21.70 o                         
   1   9   7        707.21        650.40         7.60 o                         
   2   9   7        276.69        240.15         5.17 o                         
   3   9   7         67.71         61.46         1.34 o                         
   4   9   7        243.50        211.38         2.74 o                         
   5   9   7         41.29         47.86         1.07 o                         
   6   9   7         23.00         24.70         1.03 o                         
   7   9   7        100.15         88.56         2.71 o                         
   8   9   7         51.22         52.03         1.30 o                         
   9   9   7         21.62         18.73         0.84 o                         
  10   9   7          0.09          1.71         0.41 o                         
 -10  10   7         84.21         83.10         2.45 o                         
  -9  10   7        258.29        289.85         4.95 o                         
  -8  10   7         37.30         45.90         1.37 o                         
  -7  10   7        689.04        712.92        11.64 o                         
  -6  10   7       1535.25       1649.00        31.89 o                         
  -5  10   7        315.89        353.53         5.06 o                         
  -4  10   7        153.56        132.43         2.12 o                         
  -3  10   7        164.69        167.31         3.29 o                         
  -2  10   7        139.10        136.35         2.52 o                         
  -1  10   7        324.72        325.94         3.81 o                         
   0  10   7       1132.00       1081.24        14.76 o                         
   1  10   7         56.43         59.74         1.12 o                         
   2  10   7         48.19         49.41         1.26 o                         
   3  10   7        106.12         85.48         1.39 o                         
   4  10   7        392.67        428.62         4.87 o                         
   5  10   7         18.23         15.67         0.68 o                         
   6  10   7        224.29        246.26         5.54 o                         
   7  10   7          5.09          8.08         0.66 o                         
   8  10   7          1.46          0.04         0.52 o                         
   9  10   7         25.64         26.59         1.60 o                         
  10  10   7          2.42          5.59         0.36 o                         
 -10  11   7        276.62        241.26         7.81 o                         
  -9  11   7         13.32         13.05         1.50 o                         
  -8  11   7         13.15          7.81         0.81 o                         
  -7  11   7         10.82          8.81         0.73 o                         
  -6  11   7         35.47         38.05         1.30 o                         
  -5  11   7        117.48        127.56         3.50 o                         
  -4  11   7         41.48         37.23         1.81 o                         
  -3  11   7         52.82         68.50         1.49 o                         
  -2  11   7         19.04         21.11         0.79 o                         
  -1  11   7         66.58         83.16         1.61 o                         
   0  11   7        464.00        474.77         5.85 o                         
   1  11   7          1.86          5.28         0.56 o                         
   2  11   7         78.72         73.04         1.23 o                         
   3  11   7         45.30         43.51         1.23 o                         
   4  11   7         13.79         18.66         0.70 o                         
   5  11   7        303.91        334.19         6.97 o                         
   6  11   7          0.88          1.41         0.65 o                         
   7  11   7        131.99        142.30         3.32 o                         
   8  11   7          3.59          2.09         0.36 o                         
   9  11   7         13.23          8.85         0.77 o                         
  -8  12   7         16.18         20.45         0.96 o                         
  -7  12   7        115.96        117.57         2.59 o                         
  -6  12   7        148.68        167.19         3.57 o                         
  -5  12   7          3.24          5.81         0.77 o                         
  -4  12   7          2.76          1.73         0.63 o                         
  -3  12   7        419.11        426.99         5.89 o                         
  -2  12   7          7.38         12.19         0.64 o                         
  -1  12   7        107.87        103.81         1.59 o                         
   0  12   7         39.28         48.09         0.95 o                         
   1  12   7        165.65        143.32         1.85 o                         
   2  12   7         31.48         26.86         0.62 o                         
   3  12   7          7.19         13.10         0.53 o                         
   4  12   7        267.11        247.56         5.52 o                         
   5  12   7         11.27         12.56         0.62 o                         
   6  12   7        128.81        105.94         4.27 o                         
   7  12   7         23.93         16.87         1.12 o                         
   8  12   7         36.08         33.91         2.37 o                         
  -7  13   7         38.35         30.07         1.67 o                         
  -6  13   7         28.89         31.73         0.91 o                         
  -5  13   7         58.91         59.45         1.65 o                         
  -4  13   7         54.15         58.50         1.26 o                         
  -3  13   7         68.56         78.13         1.76 o                         
  -2  13   7         47.49         44.78         1.14 o                         
  -1  13   7         41.16         36.93         1.05 o                         
   0  13   7         13.27         11.35         0.56 o                         
   1  13   7          5.28          7.43         0.50 o                         
   2  13   7          0.32          1.04         0.35 o                         
   3  13   7          3.22          1.76         0.34 o                         
   4  13   7          2.97          5.26         0.37 o                         
   5  13   7         73.17         76.04         1.37 o                         
   6  13   7          8.32          8.52         1.01 o                         
  -5  14   7          6.78          2.86         0.56 o                         
  -4  14   7         35.73         35.71         1.06 o                         
  -3  14   7          7.00          6.71         0.57 o                         
  -2  14   7          8.53          8.32         0.52 o                         
  -1  14   7         22.79         22.03         0.68 o                         
   0  14   7          8.52          5.99         1.12 o                         
   1  14   7         58.40         45.68         1.90 o                         
   2  14   7         11.31          5.84         0.45 o                         
   3  14   7         14.68         10.81         1.08 o                         
   4  14   7         19.36         14.85         0.91 o                         
 -14   0   8        115.67        114.33         2.66 o                         
 -13   0   8        318.62        329.60         5.50 o                         
 -12   0   8        464.58        480.11         8.00 o                         
 -11   0   8         22.85         36.23         1.25 o                         
 -10   0   8         43.20         26.38         0.93 o                         
  -9   0   8       1706.94       1665.78        22.19 o                         
  -8   0   8          4.86          8.96         0.66 o                         
  -7   0   8       1581.09       1639.40        19.72 o                         
  -6   0   8        103.60        128.95        10.44 o                         
  -5   0   8       1359.13       1638.07        68.63 o                         
  -4   0   8        871.48        938.16        22.63 o                         
  -3   0   8        470.36        638.27        16.90 o                         
  -2   0   8       3012.91       3764.06        71.78 o                         
  -1   0   8       3338.77       3881.44        60.00 o                         
   0   0   8          7.36          5.56         0.92 o                         
   1   0   8         52.43         54.81         1.65 o                         
   2   0   8       1240.80       1318.31        29.84 o                         
   3   0   8        641.08        589.89        14.30 o                         
   4   0   8       1776.11       1856.09        42.09 o                         
   5   0   8         91.52         82.74         2.42 o                         
   6   0   8        789.97        809.68        13.44 o                         
   7   0   8       1454.06       1302.90        21.14 o                         
   8   0   8          0.21          5.47         2.16 o                         
   9   0   8         12.62         12.46         1.76 o                         
  10   0   8         19.87         33.00         1.87 o                         
  11   0   8         35.57         47.33         1.64 o                         
  12   0   8        415.64        533.27        24.05 o                         
  13   0   8         10.63         11.57         1.05 o                         
 -14   1   8        279.26        286.98         4.30 o                         
 -13   1   8        189.10        182.75         5.06 o                         
 -12   1   8        375.71        366.54         5.75 o                         
 -11   1   8          3.50          3.09         0.55 o                         
 -10   1   8         20.08         22.18         0.73 o                         
  -9   1   8        657.27        649.19         8.61 o                         
  -8   1   8        222.03        193.72         2.56 o                         
  -7   1   8        830.29        831.67         7.03 o                         
  -6   1   8        773.05        753.79         7.08 o                         
  -5   1   8        940.47       1010.39        24.28 o                         
  -4   1   8        824.64        969.88        16.67 o                         
  -3   1   8        141.83        251.86         5.06 o                         
  -2   1   8         33.93         30.57         1.14 o                         
  -1   1   8        528.66        507.77         6.96 o                         
   0   1   8         99.29        142.88         2.87 o                         
   1   1   8        592.71        661.07         9.59 o                         
   2   1   8          0.64          6.37         0.84 o                         
   3   1   8       1473.89       1494.13        37.12 o                         
   4   1   8        359.81        278.83         7.64 o                         
   5   1   8       2051.26       2008.43        31.70 o                         
   6   1   8         72.97         75.94         1.66 o                         
   7   1   8         21.90         15.21         0.75 o                         
   8   1   8       2002.42       1888.16        42.92 o                         
   9   1   8         94.73         95.48         3.34 o                         
  10   1   8         12.10          9.51         1.60 o                         
  11   1   8         24.19         22.70         1.07 o                         
  12   1   8         10.96         18.37         1.13 o                         
  13   1   8         59.81         74.36         1.96 o                         
 -14   2   8          5.44          6.01         0.39 o                         
 -13   2   8        232.65        244.70         3.69 o                         
 -12   2   8         39.00         39.37         0.89 o                         
 -11   2   8        206.54        193.81         3.29 o                         
 -10   2   8          0.75          0.47         0.50 o                         
  -9   2   8        497.16        453.97         5.34 o                         
  -8   2   8        173.67        153.84         2.12 o                         
  -7   2   8       1544.18       1553.58        12.82 o                         
  -6   2   8       1327.85       1346.60        10.76 o                         
  -5   2   8         63.16         54.97         2.72 o                         
  -4   2   8         24.15         29.08         0.92 o                         
  -3   2   8        152.17        216.83         3.86 o                         
  -2   2   8        263.96        339.92         5.19 o                         
  -1   2   8        733.56        791.66         9.19 o                         
   0   2   8        833.35        800.34        13.31 o                         
   1   2   8        170.99        172.54         2.74 o                         
   2   2   8        493.94        467.18         8.19 o                         
   3   2   8        428.78        423.49         7.51 o                         
   4   2   8        175.06        145.26         3.21 o                         
   5   2   8       1405.22       1284.70        15.68 o                         
   6   2   8        700.07        664.76         8.41 o                         
   7   2   8        623.54        556.71         7.97 o                         
   8   2   8          0.22          0.67         0.85 o                         
   9   2   8          7.04         10.68         1.08 o                         
  10   2   8        114.31        119.38         2.98 o                         
  11   2   8        178.32        209.89         6.64 o                         
  12   2   8          5.44          3.61         0.45 o                         
  13   2   8         56.36         63.44         1.58 o                         
 -14   3   8        455.79        394.30         8.85 o                         
 -13   3   8        173.38        173.02         2.14 o                         
 -12   3   8        189.40        176.14         2.15 o                         
 -11   3   8          0.20          0.29         0.53 o                         
 -10   3   8        141.17        121.15         2.10 o                         
  -9   3   8        673.39        712.47         9.97 o                         
  -8   3   8       2151.00       2032.65        17.68 o                         
  -7   3   8         68.91         78.40         0.99 o                         
  -6   3   8         17.26         16.07         0.46 o                         
  -5   3   8        684.21        721.22         9.30 o                         
  -4   3   8       3496.13       3926.85        68.38 o                         
  -3   3   8        720.03        860.47        11.81 o                         
  -2   3   8          2.39          1.87         0.54 o                         
  -1   3   8        813.42        889.52        14.52 o                         
   0   3   8         39.80         56.93         1.19 o                         
   1   3   8        335.94        374.46         5.86 o                         
   2   3   8         12.91         17.61         0.75 o                         
   3   3   8        759.53        764.81        12.80 o                         
   4   3   8        143.73        108.91         2.01 o                         
   5   3   8         50.88         45.97         0.94 o                         
   6   3   8        482.83        449.95         6.38 o                         
   7   3   8         49.81         42.72         1.35 o                         
   8   3   8          8.20          8.90         0.82 o                         
   9   3   8          2.90          8.68         1.57 o                         
  10   3   8        316.84        385.35        14.17 o                         
  11   3   8        296.89        330.99        11.56 o                         
  12   3   8         19.87         24.52         0.56 o                         
  13   3   8         12.86         10.18         0.91 o                         
 -13   4   8          4.27          4.37         0.57 o                         
 -12   4   8          0.01          0.75         0.49 o                         
 -11   4   8          2.98          5.18         0.56 o                         
 -10   4   8         73.96         68.80         1.22 o                         
  -9   4   8        222.75        192.78         3.15 o                         
  -8   4   8         17.88          9.94         0.48 o                         
  -7   4   8          6.83          9.48         0.47 o                         
  -6   4   8        174.57        159.84         1.66 o                         
  -5   4   8        386.10        416.77         3.91 o                         
  -4   4   8         76.59         97.88         1.66 o                         
  -3   4   8       1598.78       1796.80        23.31 o                         
  -2   4   8        669.60        703.77        18.70 o                         
  -1   4   8        212.96        209.46         4.02 o                         
   0   4   8         27.55         24.85         0.79 o                         
   1   4   8       1744.57       1722.93        22.03 o                         
   2   4   8         14.24         10.38         0.59 o                         
   3   4   8          0.28          1.05         0.48 o                         
   4   4   8         17.37         14.93         0.60 o                         
   5   4   8         87.52         71.70         1.32 o                         
   6   4   8         11.73         10.07         0.71 o                         
   7   4   8        590.36        574.64        12.40 o                         
   8   4   8         74.05         52.71         1.68 o                         
   9   4   8        196.45        210.42         6.51 o                         
  10   4   8        300.83        353.24        11.40 o                         
  11   4   8        142.24        141.90         3.41 o                         
  12   4   8          0.36          0.84         0.59 o                         
 -13   5   8         45.41         48.84         1.78 o                         
 -12   5   8         36.14         34.74         1.89 o                         
 -11   5   8         22.20         21.09         0.82 o                         
 -10   5   8         31.80         32.04         0.81 o                         
  -9   5   8        254.73        255.71         2.94 o                         
  -8   5   8         91.76         77.46         1.27 o                         
  -7   5   8         21.54         30.50         0.67 o                         
  -6   5   8         90.97         74.07         1.03 o                         
  -5   5   8        494.66        456.07         6.32 o                         
  -4   5   8        715.02        730.39         8.10 o                         
  -3   5   8        118.48        102.92         1.67 o                         
  -2   5   8         12.16         11.13         0.77 o                         
  -1   5   8          2.62          0.91         0.47 o                         
   0   5   8         39.84         71.74         1.76 o                         
   1   5   8       1681.98       1660.37        21.36 o                         
   2   5   8         32.05         27.02         0.62 o                         
   3   5   8         18.26         15.48         0.45 o                         
   4   5   8        147.39        138.94         2.25 o                         
   5   5   8         15.56          6.96         0.54 o                         
   6   5   8       1244.30       1155.03        18.28 o                         
   7   5   8       1390.80       1290.41        21.24 o                         
   8   5   8         76.81         82.22         2.69 o                         
   9   5   8          0.49         -0.22         0.56 o                         
  10   5   8        177.64        162.06         3.45 o                         
  11   5   8          0.00          0.53         0.41 o                         
  12   5   8        237.99        255.41         8.57 o                         
 -13   6   8        299.97        267.75         8.64 o                         
 -12   6   8         52.68         55.81         1.26 o                         
 -11   6   8        166.14        175.51         4.09 o                         
 -10   6   8         38.97         33.82         1.10 o                         
  -9   6   8        118.45        122.78         2.92 o                         
  -8   6   8         19.44         19.60         0.78 o                         
  -7   6   8        384.64        358.88         5.83 o                         
  -6   6   8        620.21        630.32        10.53 o                         
  -5   6   8          3.91          7.86         0.49 o                         
  -4   6   8          2.39          3.61         0.34 o                         
  -3   6   8         67.94         77.73         1.24 o                         
  -2   6   8         92.71        102.40         1.32 o                         
  -1   6   8         75.85         80.88         1.24 o                         
   0   6   8        669.94        715.44        10.57 o                         
   1   6   8          1.76          1.51         0.42 o                         
   2   6   8          5.88         10.75         0.57 o                         
   3   6   8        399.38        398.52         5.70 o                         
   4   6   8         10.54         10.60         0.53 o                         
   5   6   8         66.51         68.73         2.49 o                         
   6   6   8         77.99         74.69         2.90 o                         
   7   6   8        299.84        263.13         5.83 o                         
   8   6   8        312.83        346.49         9.31 o                         
   9   6   8         86.29         86.60         4.64 o                         
  10   6   8         34.82         40.88         1.72 o                         
  11   6   8        197.38        227.61         5.81 o                         
  12   6   8          7.90          7.00         0.45 o                         
 -12   7   8        197.21        193.62         5.13 o                         
 -11   7   8         42.24         53.96         1.77 o                         
 -10   7   8          7.30          9.91         0.78 o                         
  -9   7   8         33.04         25.45         0.90 o                         
  -8   7   8          0.85          1.44         0.57 o                         
  -7   7   8         46.08         45.93         1.06 o                         
  -6   7   8          3.35          8.51         0.53 o                         
  -5   7   8        344.24        368.47         6.69 o                         
  -4   7   8         47.91         52.55         1.14 o                         
  -3   7   8        608.22        674.70         7.10 o                         
  -2   7   8        344.72        326.85         3.27 o                         
  -1   7   8       1728.64       1765.15        22.24 o                         
   0   7   8        278.02        271.39         3.20 o                         
   1   7   8        165.51        163.74         2.12 o                         
   2   7   8          0.54          1.58         0.54 o                         
   3   7   8        189.66        195.17         2.80 o                         
   4   7   8         71.61         64.55         1.32 o                         
   5   7   8        556.73        485.27         8.97 o                         
   6   7   8          3.68          2.72         0.62 o                         
   7   7   8         72.38         73.83         2.32 o                         
   8   7   8        152.88        138.24         4.55 o                         
   9   7   8        113.40        128.92         3.77 o                         
  10   7   8         14.67         14.06         1.04 o                         
  11   7   8        255.77        291.21         8.22 o                         
 -12   8   8        399.23        388.28         8.70 o                         
 -11   8   8          3.89          5.11         0.61 o                         
 -10   8   8        265.63        302.05         5.14 o                         
  -9   8   8         39.96         40.72         1.04 o                         
  -8   8   8         12.14         17.48         0.75 o                         
  -7   8   8         13.72         18.54         0.74 o                         
  -6   8   8         16.27         16.31         0.64 o                         
  -5   8   8          0.02          0.57         0.44 o                         
  -4   8   8         78.13         89.56         1.27 o                         
  -3   8   8         78.06         80.10         1.32 o                         
  -2   8   8        577.69        594.94         7.53 o                         
  -1   8   8         36.68         46.43         1.02 o                         
   0   8   8        123.59        120.72         2.16 o                         
   1   8   8          6.13          8.14         0.54 o                         
   2   8   8         59.48         56.03         1.16 o                         
   3   8   8        295.98        302.09         4.37 o                         
   4   8   8        186.13        203.74         2.57 o                         
   5   8   8          5.90          5.02         0.56 o                         
   6   8   8        414.11        404.39         8.33 o                         
   7   8   8        153.37        146.95         3.27 o                         
   8   8   8          4.47          6.11         0.76 o                         
   9   8   8          8.71         10.25         0.72 o                         
  10   8   8         15.62         18.72         1.05 o                         
  11   8   8        112.53        103.72         5.30 o                         
 -11   9   8        314.11        304.77         7.00 o                         
 -10   9   8         27.40         27.37         0.85 o                         
  -9   9   8        171.26        181.87         3.82 o                         
  -8   9   8         52.23         53.60         1.51 o                         
  -7   9   8         61.40         57.60         1.46 o                         
  -6   9   8        619.16        610.71         9.02 o                         
  -5   9   8        212.79        193.76         3.41 o                         
  -4   9   8         91.45         83.96         2.28 o                         
  -3   9   8        214.51        190.25         3.06 o                         
  -2   9   8         92.09         80.33         1.31 o                         
  -1   9   8        732.31        735.64         8.55 o                         
   0   9   8        277.37        283.54         3.44 o                         
   1   9   8        221.69        198.63         2.60 o                         
   2   9   8        696.46        647.25         7.04 o                         
   3   9   8        272.11        267.65         3.47 o                         
   4   9   8        348.24        340.25         4.08 o                         
   5   9   8         35.65         32.20         0.81 o                         
   6   9   8         50.46         51.23         1.21 o                         
   7   9   8         82.79         77.82         2.48 o                         
   8   9   8         50.62         47.44         1.12 o                         
   9   9   8        356.74        392.21         5.82 o                         
  10   9   8         19.59         25.38         0.99 o                         
 -10  10   8        220.63        208.81         5.00 o                         
  -9  10   8         53.13         57.79         2.65 o                         
  -8  10   8        220.37        227.79         5.98 o                         
  -7  10   8          6.58         12.23         1.02 o                         
  -6  10   8         14.20         20.97         0.99 o                         
  -5  10   8        501.52        547.18        15.30 o                         
  -4  10   8         37.24         36.26         1.02 o                         
  -3  10   8         19.64         23.58         0.85 o                         
  -2  10   8          0.04          0.51         0.56 o                         
  -1  10   8        215.23        190.35         2.44 o                         
   0  10   8         39.27         32.71         0.83 o                         
   1  10   8          2.04         -0.16         0.51 o                         
   2  10   8         50.99         54.70         1.33 o                         
   3  10   8        348.56        325.38         4.32 o                         
   4  10   8        142.16        140.26         1.82 o                         
   5  10   8         94.29        100.24         1.55 o                         
   6  10   8          0.53          1.23         0.52 o                         
   7  10   8          0.01          0.99         0.55 o                         
   8  10   8          2.21          3.04         0.57 o                         
   9  10   8         29.75         32.66         0.96 o                         
  -9  11   8         18.91         19.36         0.84 o                         
  -8  11   8         70.40         59.37         3.50 o                         
  -7  11   8         20.08         24.72         0.90 o                         
  -6  11   8          0.31          1.26         0.69 o                         
  -5  11   8        168.83        189.70         3.78 o                         
  -4  11   8        136.76        143.71         2.96 o                         
  -3  11   8        558.07        600.96         7.38 o                         
  -2  11   8        101.37         95.72         1.69 o                         
  -1  11   8         30.71         29.00         0.81 o                         
   0  11   8          3.40          0.64         0.49 o                         
   1  11   8          0.27          0.85         0.46 o                         
   2  11   8        670.99        643.62        11.50 o                         
   3  11   8        159.83        137.52         2.29 o                         
   4  11   8         20.01         21.93         0.76 o                         
   5  11   8          0.35          0.62         0.50 o                         
   6  11   8          4.86          2.10         0.62 o                         
   7  11   8          0.83          0.85         0.48 o                         
   8  11   8          1.81          0.50         0.30 o                         
  -8  12   8         11.91         11.28         0.61 o                         
  -7  12   8          3.89          5.93         0.62 o                         
  -6  12   8         56.64         54.65         1.54 o                         
  -5  12   8         20.91         22.33         0.91 o                         
  -4  12   8        304.62        356.39         5.42 o                         
  -3  12   8        210.45        235.46         3.18 o                         
  -2  12   8         23.99         22.69         0.80 o                         
  -1  12   8         91.86        106.84         1.69 o                         
   0  12   8         89.02         82.91         2.05 o                         
   1  12   8         26.15         20.59         0.61 o                         
   2  12   8         99.20        110.45         2.29 o                         
   3  12   8          0.13          0.96         0.37 o                         
   4  12   8         23.50         17.42         0.56 o                         
   5  12   8         16.03         10.54         0.58 o                         
   6  12   8          9.77         12.59         0.80 o                         
   7  12   8         21.01         16.34         1.67 o                         
  -6  13   8        101.92         99.61         3.24 o                         
  -5  13   8         28.24         23.30         0.94 o                         
  -4  13   8        149.26        184.06         3.25 o                         
  -3  13   8         24.16         31.65         1.10 o                         
  -2  13   8         10.66         11.93         0.71 o                         
  -1  13   8         83.74         74.33         1.34 o                         
   0  13   8        217.40        221.29         4.37 o                         
   1  13   8        229.72        223.57         6.17 o                         
   2  13   8         15.71         17.09         0.61 o                         
   3  13   8          0.26          0.42         0.34 o                         
   4  13   8         31.08         30.23         0.98 o                         
   5  13   8         12.47         14.70         0.71 o                         
  -4  14   8          3.05          2.32         0.42 o                         
  -3  14   8         72.13         85.66         2.19 o                         
  -2  14   8         12.75         17.53         0.69 o                         
  -1  14   8         27.37         33.88         1.62 o                         
   0  14   8          2.51          6.59         0.69 o                         
   1  14   8          0.00          0.84         0.77 o                         
   2  14   8        102.61         90.69         3.42 o                         
   3  14   8         82.25         59.46         2.30 o                         
 -14   1   9         25.25         16.07         0.64 o                         
 -13   1   9          5.20          4.86         0.46 o                         
 -12   1   9         47.57         47.36         1.17 o                         
 -11   1   9          9.54         10.09         0.62 o                         
 -10   1   9        114.73        128.81         1.86 o                         
  -9   1   9         85.54         71.99         1.20 o                         
  -8   1   9         72.59         79.69         1.23 o                         
  -7   1   9          0.02          1.96         0.36 o                         
  -6   1   9        985.51       1112.95         8.57 o                         
  -5   1   9       1032.39       1155.17        13.28 o                         
  -4   1   9         60.69         60.42         2.29 o                         
  -3   1   9        846.09        992.30        20.93 o                         
  -2   1   9          5.07          4.35         0.75 o                         
  -1   1   9         27.35         18.61         0.89 o                         
   0   1   9       3547.33       3650.76        56.25 o                         
   1   1   9         15.54         23.50         1.18 o                         
   2   1   9         40.35         56.98         1.54 o                         
   3   1   9        213.39        219.18         6.28 o                         
   4   1   9          6.96          7.34         0.65 o                         
   5   1   9        183.28        180.38         2.56 o                         
   6   1   9       1030.41        956.51        14.07 o                         
   7   1   9          4.75          8.51         0.68 o                         
   8   1   9        156.29        148.32         2.47 o                         
   9   1   9         17.86         21.23         1.25 o                         
  10   1   9         29.42         33.39         2.37 o                         
  11   1   9          0.24         -0.25         0.60 o                         
  12   1   9          7.83          8.13         0.43 o                         
  13   1   9          0.80          1.12         0.49 o                         
 -13   2   9         91.71         94.89         1.40 o                         
 -12   2   9         43.65         37.72         0.77 o                         
 -11   2   9         16.83         17.11         0.63 o                         
 -10   2   9         10.99         12.69         0.62 o                         
  -9   2   9         36.69         39.51         0.84 o                         
  -8   2   9          9.56         16.80         0.58 o                         
  -7   2   9         37.91         36.79         0.73 o                         
  -6   2   9       1390.49       1518.26        12.86 o                         
  -5   2   9         31.02         38.99         0.85 o                         
  -4   2   9        552.17        626.64         8.89 o                         
  -3   2   9         53.45         54.03         1.68 o                         
  -2   2   9         37.27         32.49         1.09 o                         
  -1   2   9         43.83         67.30         1.41 o                         
   0   2   9         25.49         49.77         1.16 o                         
   1   2   9        127.01        111.99         1.99 o                         
   2   2   9        216.94        216.34         3.39 o                         
   3   2   9        181.33        137.69         3.13 o                         
   4   2   9        393.49        341.85         4.02 o                         
   5   2   9        130.57        115.02         2.20 o                         
   6   2   9        885.53        868.60        10.76 o                         
   7   2   9         44.16         45.05         1.09 o                         
   8   2   9        218.15        218.52         4.64 o                         
   9   2   9          5.94          8.80         1.04 o                         
  10   2   9         17.75         18.12         1.71 o                         
  11   2   9         14.72         14.40         0.66 o                         
  12   2   9         23.65         23.19         1.71 o                         
 -13   3   9          9.55          5.43         0.61 o                         
 -12   3   9        126.14        134.01         1.80 o                         
 -11   3   9          2.28          1.16         0.46 o                         
 -10   3   9        180.51        156.08         2.07 o                         
  -9   3   9        104.33        104.67         1.80 o                         
  -8   3   9        170.46        152.79         2.32 o                         
  -7   3   9        369.84        439.14         4.74 o                         
  -6   3   9          0.33          1.70         0.34 o                         
  -5   3   9        572.70        644.43         9.26 o                         
  -4   3   9         60.02         61.91         0.91 o                         
  -3   3   9        436.36        499.21         7.36 o                         
  -2   3   9       1093.46       1151.47        15.77 o                         
  -1   3   9        272.56        321.87         5.92 o                         
   0   3   9        240.52        275.47         4.09 o                         
   1   3   9          7.46          9.09         0.60 o                         
   2   3   9        398.74        390.69         5.63 o                         
   3   3   9         11.42         10.81         0.45 o                         
   4   3   9        149.77        129.74         1.59 o                         
   5   3   9         17.46         17.52         0.59 o                         
   6   3   9        199.69        174.02         2.50 o                         
   7   3   9        766.48        713.00         8.87 o                         
   8   3   9         83.46         78.03         1.61 o                         
   9   3   9         51.49         51.22         1.82 o                         
  10   3   9         78.07         93.12         4.24 o                         
  11   3   9          1.31          1.42         0.48 o                         
  12   3   9         14.72         20.46         0.83 o                         
 -13   4   9         38.11         44.13         2.09 o                         
 -12   4   9         26.29         27.34         0.86 o                         
 -11   4   9          1.94          1.17         0.44 o                         
 -10   4   9         54.40         48.96         1.04 o                         
  -9   4   9         72.32         81.54         1.52 o                         
  -8   4   9        506.45        482.44         8.03 o                         
  -7   4   9        829.99        834.18        11.22 o                         
  -6   4   9        580.21        619.68         6.89 o                         
  -5   4   9        864.03        855.20         6.54 o                         
  -4   4   9         14.19         16.75         0.40 o                         
  -3   4   9         16.36         25.19         0.59 o                         
  -2   4   9         84.40         68.48         1.66 o                         
  -1   4   9        564.81        596.70        10.25 o                         
   0   4   9       3958.17       4071.56        51.60 o                         
   1   4   9          0.82          2.13         0.39 o                         
   2   4   9        492.18        486.93         4.72 o                         
   3   4   9        108.99         85.62         1.04 o                         
   4   4   9        183.49        149.95         1.82 o                         
   5   4   9        231.79        201.45         2.80 o                         
   6   4   9        217.74        233.82         3.45 o                         
   7   4   9         11.01          6.23         0.64 o                         
   8   4   9        431.09        412.06         6.83 o                         
   9   4   9         29.91         37.39         1.28 o                         
  10   4   9         47.37         43.60         1.38 o                         
  11   4   9          5.60          2.95         0.38 o                         
  12   4   9         10.82         11.88         0.72 o                         
 -13   5   9          0.87          0.49         0.63 o                         
 -12   5   9         24.58         26.14         0.89 o                         
 -11   5   9         15.16         19.53         1.09 o                         
 -10   5   9        307.39        341.76         6.66 o                         
  -9   5   9         12.84         12.76         0.63 o                         
  -8   5   9        215.18        215.89         2.96 o                         
  -7   5   9        246.02        229.66         3.42 o                         
  -6   5   9        541.92        521.98         5.62 o                         
  -5   5   9         60.22         66.26         1.03 o                         
  -4   5   9          4.50          6.51         0.35 o                         
  -3   5   9        169.46        174.03         1.72 o                         
  -2   5   9        826.60        842.01         5.90 o                         
  -1   5   9         10.76          5.09         0.28 o                         
   0   5   9        571.86        570.28         4.87 o                         
   1   5   9        678.59        695.94         5.67 o                         
   2   5   9        575.55        589.47         5.21 o                         
   3   5   9        114.15        105.10         1.23 o                         
   4   5   9          0.71         -0.04         0.37 o                         
   5   5   9        645.94        649.19         8.22 o                         
   6   5   9       1230.38       1138.40        15.92 o                         
   7   5   9        318.75        305.67         6.14 o                         
   8   5   9         66.90         41.77         1.08 o                         
   9   5   9        228.99        259.04         8.47 o                         
  10   5   9        105.25        102.01         2.03 o                         
  11   5   9          8.84          8.67         0.85 o                         
  12   5   9         52.56         40.59         1.43 o                         
 -12   6   9         99.54        113.47         2.13 o                         
 -11   6   9         48.60         43.16         1.23 o                         
 -10   6   9         76.91         61.19         1.54 o                         
  -9   6   9        138.34        155.24         3.70 o                         
  -8   6   9         20.56         21.47         0.82 o                         
  -7   6   9        338.21        339.82         6.27 o                         
  -6   6   9         13.55         11.38         0.52 o                         
  -5   6   9         38.00         37.40         0.67 o                         
  -4   6   9       1036.80       1044.48        11.23 o                         
  -3   6   9        883.45        911.23         9.69 o                         
  -2   6   9        261.17        275.63         3.93 o                         
  -1   6   9        164.00        149.87         1.48 o                         
   0   6   9         11.11          9.17         0.39 o                         
   1   6   9        240.50        236.12         2.28 o                         
   2   6   9         38.32         32.00         0.70 o                         
   3   6   9       1908.83       1806.24        30.52 o                         
   4   6   9        484.01        466.03         5.95 o                         
   5   6   9        266.31        213.27         5.93 o                         
   6   6   9         13.79         11.12         0.60 o                         
   7   6   9        131.16        124.45         2.98 o                         
   8   6   9         22.54         26.36         1.00 o                         
   9   6   9         11.30          7.98         0.69 o                         
  10   6   9        111.91        128.44         4.22 o                         
  11   6   9         97.30        112.64         2.49 o                         
 -12   7   9        260.18        253.74         8.30 o                         
 -11   7   9         13.70         18.23         1.13 o                         
 -10   7   9          7.84          7.63         0.73 o                         
  -9   7   9        168.90        152.40         3.79 o                         
  -8   7   9         31.40         31.61         0.93 o                         
  -7   7   9       1013.66        935.98        14.97 o                         
  -6   7   9        133.91        142.55         2.10 o                         
  -5   7   9          7.87          9.42         0.54 o                         
  -4   7   9        336.50        297.09         5.10 o                         
  -3   7   9        429.05        441.73         8.01 o                         
  -2   7   9         14.81         15.95         0.53 o                         
  -1   7   9       2380.58       2346.25        22.19 o                         
   0   7   9        407.59        402.11         4.13 o                         
   1   7   9        201.64        202.85         2.29 o                         
   2   7   9       1883.47       1930.23        20.22 o                         
   3   7   9          9.13          7.43         0.59 o                         
   4   7   9       2621.36       2619.30        30.72 o                         
   5   7   9         16.59         16.17         0.87 o                         
   6   7   9         92.69         99.76         2.73 o                         
   7   7   9        309.10        330.41         5.69 o                         
   8   7   9         65.76         63.89         2.17 o                         
   9   7   9         14.52         19.42         1.47 o                         
  10   7   9         74.80         84.65         2.00 o                         
  11   7   9         27.20         23.73         0.62 o                         
 -11   8   9         57.22         62.08         1.87 o                         
 -10   8   9         48.32         43.81         1.27 o                         
  -9   8   9        217.27        204.35         3.69 o                         
  -8   8   9          6.29          7.27         0.68 o                         
  -7   8   9        113.29        122.11         1.98 o                         
  -6   8   9          1.28          1.59         0.61 o                         
  -5   8   9         50.79         40.59         0.93 o                         
  -4   8   9         53.67         64.49         1.46 o                         
  -3   8   9       1150.66       1133.30        10.90 o                         
  -2   8   9        428.16        413.89         4.52 o                         
  -1   8   9        209.46        199.90         2.62 o                         
   0   8   9        177.81        165.25         3.10 o                         
   1   8   9         14.93         19.03         0.74 o                         
   2   8   9        292.66        308.32         3.89 o                         
   3   8   9          3.27          2.61         0.55 o                         
   4   8   9        178.48        186.64         2.55 o                         
   5   8   9        689.72        678.89         8.85 o                         
   6   8   9         17.76         15.97         0.76 o                         
   7   8   9          0.26          2.01         0.54 o                         
   8   8   9        375.18        384.79         5.56 o                         
   9   8   9         26.60         28.94         1.41 o                         
  10   8   9         95.40         94.34         2.54 o                         
 -11   9   9          0.06          0.63         0.49 o                         
 -10   9   9         39.75         36.20         1.33 o                         
  -9   9   9          0.84          3.23         0.95 o                         
  -8   9   9         43.04         38.94         1.09 o                         
  -7   9   9          2.95          3.46         0.68 o                         
  -6   9   9         40.38         49.43         1.54 o                         
  -5   9   9         28.87         25.29         0.91 o                         
  -4   9   9          5.90          3.98         0.60 o                         
  -3   9   9        289.64        299.80         4.63 o                         
  -2   9   9        450.99        430.63         5.26 o                         
  -1   9   9        508.68        481.33         6.27 o                         
   0   9   9          0.57          1.95         0.66 o                         
   1   9   9        165.28        171.50         2.17 o                         
   2   9   9         48.12         54.87         1.17 o                         
   3   9   9         45.14         49.30         1.10 o                         
   4   9   9        235.92        266.01         3.64 o                         
   5   9   9         16.00         17.03         0.71 o                         
   6   9   9         63.69         53.13         1.32 o                         
   7   9   9         95.59        105.63         2.55 o                         
   8   9   9         25.51         22.16         0.73 o                         
   9   9   9         57.11         52.03         1.53 o                         
 -10  10   9         51.06         42.52         1.74 o                         
  -9  10   9         13.37         12.28         0.51 o                         
  -8  10   9          9.93         12.76         0.72 o                         
  -7  10   9        123.28        113.84         3.07 o                         
  -6  10   9         23.61         28.30         1.07 o                         
  -5  10   9        225.28        227.83         4.15 o                         
  -4  10   9        112.05        109.75         2.12 o                         
  -3  10   9        177.52        157.18         3.01 o                         
  -2  10   9         93.87         89.76         1.51 o                         
  -1  10   9         43.36         39.35         1.03 o                         
   0  10   9         28.69         29.18         0.82 o                         
   1  10   9        127.35        122.10         1.76 o                         
   2  10   9        124.90        116.14         1.60 o                         
   3  10   9         51.96         54.47         1.10 o                         
   4  10   9         11.42          7.06         0.56 o                         
   5  10   9         33.47         31.88         1.20 o                         
   6  10   9          5.63          4.80         0.48 o                         
   7  10   9          0.16          0.50         0.57 o                         
   8  10   9         35.30         36.82         1.02 o                         
   9  10   9         36.21         28.51         1.25 o                         
  -9  11   9        102.21         76.19         1.92 o                         
  -8  11   9         90.96         98.58         3.42 o                         
  -7  11   9         24.20         31.91         1.16 o                         
  -6  11   9         87.28         87.59         3.59 o                         
  -5  11   9         18.44         19.15         0.93 o                         
  -4  11   9         19.05         18.61         0.96 o                         
  -3  11   9        519.58        546.59         9.31 o                         
  -2  11   9         20.33         17.62         0.74 o                         
  -1  11   9          0.91          2.45         0.52 o                         
   0  11   9        138.77        154.85         2.36 o                         
   1  11   9          9.43          5.48         0.59 o                         
   2  11   9        327.96        351.23         4.43 o                         
   3  11   9         44.64         46.99         1.17 o                         
   4  11   9         87.59        113.34         2.00 o                         
   5  11   9         17.77         14.53         0.58 o                         
   6  11   9         14.29         15.55         0.70 o                         
   7  11   9          0.55          0.93         0.42 o                         
   8  11   9          0.58          0.14         0.42 o                         
  -7  12   9         88.53         79.01         3.69 o                         
  -6  12   9         42.56         49.91         2.23 o                         
  -5  12   9        117.17        122.23         3.90 o                         
  -4  12   9          5.23          6.79         0.59 o                         
  -3  12   9          7.41         14.25         0.88 o                         
  -2  12   9          1.47          0.87         0.47 o                         
  -1  12   9         35.13         28.84         0.77 o                         
   0  12   9          9.99         14.12         0.60 o                         
   1  12   9          3.20          8.32         0.50 o                         
   2  12   9         11.16          7.88         0.68 o                         
   3  12   9          3.75          6.28         0.45 o                         
   4  12   9          3.62          1.56         0.36 o                         
   5  12   9         66.08         72.79         1.51 o                         
   6  12   9         20.71         21.34         0.66 o                         
  -5  13   9         21.22         19.67         0.81 o                         
  -4  13   9          1.49          1.86         0.51 o                         
  -3  13   9        112.25        130.68         3.09 o                         
  -2  13   9         21.50         27.64         1.21 o                         
  -1  13   9          0.06          0.64         0.44 o                         
   0  13   9         27.34         31.81         0.74 o                         
   1  13   9         20.41         23.02         0.68 o                         
   2  13   9         19.68         21.13         2.37 o                         
   3  13   9          2.60          0.94         0.38 o                         
   4  13   9         97.04         70.58         2.34 o                         
  -2  14   9          0.11          0.49         0.49 o                         
  -1  14   9          5.73          4.92         0.77 o                         
   0  14   9          1.99          1.71         0.39 o                         
   1  14   9        114.73         77.55         9.17 o                         
 -13   0  10        447.30        438.86        10.56 o                         
 -12   0  10          0.04          6.00         0.66 o                         
 -11   0  10          0.74          1.09         0.77 o                         
 -10   0  10         55.89         69.84         1.46 o                         
  -9   0  10          3.79          5.11         0.70 o                         
  -8   0  10       1209.96       1166.31        17.18 o                         
  -7   0  10          5.50         11.27         0.57 o                         
  -6   0  10       1439.52       1534.18        14.95 o                         
  -5   0  10        289.90        276.16         3.40 o                         
  -4   0  10        283.40        391.54         5.07 o                         
  -3   0  10        892.55        916.24        19.83 o                         
  -2   0  10        161.83        160.25         5.81 o                         
  -1   0  10       1701.58       2027.81        37.22 o                         
   0   0  10       1038.87        994.07        18.78 o                         
   1   0  10        308.31        326.01         6.86 o                         
   2   0  10        441.00        458.86         6.94 o                         
   3   0  10         30.50         25.88         0.71 o                         
   4   0  10         43.65         38.32         1.00 o                         
   5   0  10         91.59        112.08         2.20 o                         
   6   0  10         51.81         50.99         1.34 o                         
   7   0  10        119.58        140.79         3.26 o                         
   8   0  10         82.84         77.25         2.15 o                         
   9   0  10        282.94        302.59         6.18 o                         
  10   0  10        234.91        250.88         6.85 o                         
  11   0  10          0.41         -0.57         0.64 o                         
  12   0  10         84.19         78.00         3.00 o                         
 -13   1  10         11.18          9.88         0.77 o                         
 -12   1  10        161.06        160.67         2.36 o                         
 -11   1  10         82.49         80.69         1.30 o                         
 -10   1  10         96.16        103.24         1.62 o                         
  -9   1  10        141.91        151.55         1.99 o                         
  -8   1  10        366.27        380.82         4.93 o                         
  -7   1  10       1002.15        938.43         7.36 o                         
  -6   1  10        449.60        421.01         3.30 o                         
  -5   1  10        195.17        194.85         2.02 o                         
  -4   1  10        420.74        403.42         3.80 o                         
  -3   1  10       1024.98       1135.27        12.42 o                         
  -2   1  10         21.29         15.30         0.96 o                         
  -1   1  10        421.06        449.29        14.11 o                         
   0   1  10       1769.43       1970.21        30.91 o                         
   1   1  10        142.96        168.07         4.01 o                         
   2   1  10        795.49        889.89        13.39 o                         
   3   1  10         25.71         20.80         0.53 o                         
   4   1  10        318.94        279.86         3.13 o                         
   5   1  10       1644.63       1521.27        15.18 o                         
   6   1  10        194.79        163.74         2.59 o                         
   7   1  10       2582.41       2450.63        44.79 o                         
   8   1  10         29.93         25.71         0.93 o                         
   9   1  10         32.20         28.77         1.17 o                         
  10   1  10         31.55         50.47         2.02 o                         
  11   1  10        164.41        151.06         2.80 o                         
  12   1  10        525.64        698.48        21.89 o                         
 -13   2  10        142.62        128.91         2.35 o                         
 -12   2  10        250.45        264.41         3.17 o                         
 -11   2  10         23.33         25.53         0.66 o                         
 -10   2  10         91.46        116.19         1.70 o                         
  -9   2  10        170.04        149.32         1.72 o                         
  -8   2  10         66.52         65.79         1.13 o                         
  -7   2  10        101.46         99.39         1.59 o                         
  -6   2  10        141.93        142.51         2.05 o                         
  -5   2  10        229.59        249.26         2.72 o                         
  -4   2  10        150.38        183.35         1.89 o                         
  -3   2  10          2.28         12.64         0.39 o                         
  -2   2  10        127.81        170.22         2.40 o                         
  -1   2  10        256.75        296.50         5.63 o                         
   0   2  10        253.82        276.11         4.20 o                         
   1   2  10        211.31        223.82         2.49 o                         
   2   2  10        123.43        149.31         1.93 o                         
   3   2  10         51.04         52.31         0.76 o                         
   4   2  10        492.19        439.79         4.54 o                         
   5   2  10        136.52        135.26         1.80 o                         
   6   2  10        138.83        118.36         1.58 o                         
   7   2  10         42.58         38.22         1.25 o                         
   8   2  10        110.01        114.81         2.39 o                         
   9   2  10          4.99          4.36         0.82 o                         
  10   2  10         16.07         13.82         0.78 o                         
  11   2  10         97.05        106.46         2.81 o                         
  12   2  10         15.13         16.22         0.71 o                         
 -13   3  10         12.13          8.93         0.50 o                         
 -12   3  10        109.21        103.80         1.66 o                         
 -11   3  10          0.03          0.43         0.41 o                         
 -10   3  10        160.12        164.13         2.13 o                         
  -9   3  10          0.20          1.58         0.52 o                         
  -8   3  10        421.67        393.51         3.88 o                         
  -7   3  10          8.31          9.12         0.45 o                         
  -6   3  10        123.01        115.15         1.34 o                         
  -5   3  10         98.99        119.11         1.82 o                         
  -4   3  10        459.64        482.12         5.41 o                         
  -3   3  10        139.04        138.72         1.71 o                         
  -2   3  10        243.53        257.18         3.52 o                         
  -1   3  10        198.09        185.47         2.16 o                         
   0   3  10         11.51         17.59         0.41 o                         
   1   3  10        110.29        125.19         1.13 o                         
   2   3  10        428.19        446.11         3.45 o                         
   3   3  10        296.92        286.15         2.47 o                         
   4   3  10         17.09         16.51         0.51 o                         
   5   3  10          0.14          1.04         0.50 o                         
   6   3  10        210.21        202.46         2.66 o                         
   7   3  10        398.84        358.50         5.02 o                         
   8   3  10        576.92        550.72        11.18 o                         
   9   3  10         67.69         77.99         2.04 o                         
  10   3  10         14.78         17.75         0.68 o                         
  11   3  10         14.99         16.36         0.48 o                         
  12   3  10         42.99         48.52         2.09 o                         
 -13   4  10          2.31          1.05         0.56 o                         
 -12   4  10         10.07         13.96         0.66 o                         
 -11   4  10         22.18         20.95         0.86 o                         
 -10   4  10          7.18          6.14         0.56 o                         
  -9   4  10          2.56          1.84         0.51 o                         
  -8   4  10          0.37          2.12         0.46 o                         
  -7   4  10        113.34        115.71         1.69 o                         
  -6   4  10         13.02         14.81         0.51 o                         
  -5   4  10        126.73        129.47         1.46 o                         
  -4   4  10          8.98         11.70         0.40 o                         
  -3   4  10         67.56         74.26         0.71 o                         
  -2   4  10         28.06         25.74         0.37 o                         
  -1   4  10        578.92        624.00         5.33 o                         
   0   4  10         18.41         21.58         0.38 o                         
   1   4  10        876.89        833.69         6.00 o                         
   2   4  10         18.96         16.20         0.41 o                         
   3   4  10          1.44          1.42         0.34 o                         
   4   4  10        558.24        586.17         5.48 o                         
   5   4  10        103.13        108.90         1.55 o                         
   6   4  10         12.53         12.19         0.62 o                         
   7   4  10         41.74         35.28         0.76 o                         
   8   4  10        201.06        197.54         2.57 o                         
   9   4  10        125.56        116.21         2.13 o                         
  10   4  10        100.81        107.47         3.72 o                         
  11   4  10          5.24          3.26         0.47 o                         
 -12   5  10         18.46         14.13         0.61 o                         
 -11   5  10         20.60         17.55         0.88 o                         
 -10   5  10        300.93        295.75         6.53 o                         
  -9   5  10        524.43        510.06         9.79 o                         
  -8   5  10          7.47          5.10         0.73 o                         
  -7   5  10        281.55        264.24         3.46 o                         
  -6   5  10         32.04         28.62         0.69 o                         
  -5   5  10        528.45        543.16         4.47 o                         
  -4   5  10         10.01         11.53         0.40 o                         
  -3   5  10        141.47        127.46         1.28 o                         
  -2   5  10         18.91         23.77         0.38 o                         
  -1   5  10         47.69         47.29         0.55 o                         
   0   5  10        690.36        629.80         6.63 o                         
   1   5  10         63.86         64.19         0.76 o                         
   2   5  10        149.91        127.26         1.47 o                         
   3   5  10        170.25        185.47         1.79 o                         
   4   5  10        968.81        899.37         8.17 o                         
   5   5  10         18.31         18.38         0.58 o                         
   6   5  10          9.77          5.92         0.54 o                         
   7   5  10        420.90        368.93         5.75 o                         
   8   5  10          0.02          1.12         0.51 o                         
   9   5  10        108.09        109.58         2.28 o                         
  10   5  10         80.41         76.64         3.76 o                         
  11   5  10         54.62         70.45         3.35 o                         
 -12   6  10        254.03        241.40         4.57 o                         
 -11   6  10        225.44        238.17         4.87 o                         
 -10   6  10          9.94         13.84         0.91 o                         
  -9   6  10        183.61        176.33         3.05 o                         
  -8   6  10         36.55         35.95         1.02 o                         
  -7   6  10          1.06          3.25         0.65 o                         
  -6   6  10         70.41         69.01         1.11 o                         
  -5   6  10        156.29        166.31         2.46 o                         
  -4   6  10         34.19         41.73         0.89 o                         
  -3   6  10         68.51         72.90         1.24 o                         
  -2   6  10         27.84         27.02         0.50 o                         
  -1   6  10         99.28        100.48         0.97 o                         
   0   6  10         59.87         56.76         0.74 o                         
   1   6  10        172.69        152.59         1.73 o                         
   2   6  10        349.24        319.83         4.82 o                         
   3   6  10        204.97        205.51         3.47 o                         
   4   6  10         47.55         44.06         0.89 o                         
   5   6  10          1.37          1.97         0.46 o                         
   6   6  10         40.64         48.75         1.47 o                         
   7   6  10        120.87        118.54         2.88 o                         
   8   6  10        218.48        221.46         4.36 o                         
   9   6  10         73.63         86.85         2.06 o                         
  10   6  10          0.07         -0.37         0.51 o                         
  11   6  10          4.80          4.67         0.35 o                         
 -11   7  10         11.06         11.08         1.85 o                         
 -10   7  10         31.21         39.16         1.67 o                         
  -9   7  10         64.93         70.68         1.67 o                         
  -8   7  10         30.55         30.65         0.87 o                         
  -7   7  10        574.37        591.90         8.99 o                         
  -6   7  10        643.80        660.70        11.38 o                         
  -5   7  10        417.73        383.74         4.20 o                         
  -4   7  10        154.49        163.46         4.02 o                         
  -3   7  10        320.28        330.16         4.39 o                         
  -2   7  10         62.92         75.90         1.33 o                         
  -1   7  10        155.27        155.02         2.05 o                         
   0   7  10         42.43         49.59         0.85 o                         
   1   7  10        130.98        119.97         1.65 o                         
   2   7  10       1162.66       1155.01        11.70 o                         
   3   7  10        170.89        171.90         2.13 o                         
   4   7  10         30.39         22.21         0.83 o                         
   5   7  10         62.31         67.30         1.55 o                         
   6   7  10         40.65         43.96         1.35 o                         
   7   7  10        219.64        192.96         3.12 o                         
   8   7  10        134.36        132.91         2.90 o                         
   9   7  10          0.42          0.26         0.58 o                         
  10   7  10         23.19         20.91         0.70 o                         
 -11   8  10         22.40         27.29         1.36 o                         
 -10   8  10          0.35          0.36         0.59 o                         
  -9   8  10        156.64        155.82         2.90 o                         
  -8   8  10        676.35        751.56        10.35 o                         
  -7   8  10         42.51         48.25         1.17 o                         
  -6   8  10         12.55          9.24         0.73 o                         
  -5   8  10        103.84        105.75         2.20 o                         
  -4   8  10        295.90        333.85         7.59 o                         
  -3   8  10       1285.87       1216.45        16.71 o                         
  -2   8  10         15.03          9.97         0.55 o                         
  -1   8  10        462.42        466.67         5.41 o                         
   0   8  10        177.01        173.82         2.45 o                         
   1   8  10        258.12        258.52         6.16 o                         
   2   8  10        600.49        584.74         6.48 o                         
   3   8  10        156.59        141.69         2.22 o                         
   4   8  10         26.86         36.24         1.02 o                         
   5   8  10         64.78         88.04         1.69 o                         
   6   8  10        116.18        130.64         3.10 o                         
   7   8  10        177.97        197.74         5.84 o                         
   8   8  10         17.82         14.62         0.78 o                         
   9   8  10          0.10          0.14         0.41 o                         
  10   8  10          1.78          1.28         0.28 o                         
 -10   9  10        259.77        241.51         4.73 o                         
  -9   9  10          0.41          3.61         0.44 o                         
  -8   9  10          1.87          3.29         0.69 o                         
  -7   9  10        651.60        692.14        14.58 o                         
  -6   9  10        145.98        160.51         2.82 o                         
  -5   9  10          0.10          1.06         0.59 o                         
  -4   9  10        217.51        204.76         3.37 o                         
  -3   9  10        136.36        174.28         2.43 o                         
  -2   9  10        917.87        905.58        12.12 o                         
  -1   9  10        403.19        385.51         4.49 o                         
   0   9  10         78.99         75.70         1.79 o                         
   1   9  10        151.85        141.87         2.63 o                         
   2   9  10          3.19          2.78         0.57 o                         
   3   9  10          2.52          1.81         0.61 o                         
   4   9  10          7.51         17.78         0.74 o                         
   5   9  10         44.36         40.95         0.98 o                         
   6   9  10         58.22         57.62         1.41 o                         
   7   9  10          3.89          1.70         0.44 o                         
   8   9  10         12.83         12.72         0.73 o                         
   9   9  10          0.13         -0.07         0.56 o                         
  -9  10  10         65.56         55.09         1.53 o                         
  -8  10  10        140.28        121.93         3.90 o                         
  -7  10  10        133.13        125.04         1.94 o                         
  -6  10  10          1.25          1.58         0.69 o                         
  -5  10  10          7.05          7.30         0.69 o                         
  -4  10  10         55.96         43.38         1.06 o                         
  -3  10  10        268.18        256.91         4.73 o                         
  -2  10  10         82.92         70.54         1.27 o                         
  -1  10  10          8.68         10.78         0.68 o                         
   0  10  10          0.04          0.42         0.58 o                         
   1  10  10         18.05         13.19         0.60 o                         
   2  10  10         16.85         22.33         0.67 o                         
   3  10  10         87.57         91.98         1.57 o                         
   4  10  10         73.31         56.60         1.18 o                         
   5  10  10         39.90         50.83         1.21 o                         
   6  10  10          0.33         -0.37         0.44 o                         
   7  10  10          1.03          0.88         0.47 o                         
   8  10  10          0.94          0.81         0.35 o                         
  -8  11  10        164.07        163.05         5.51 o                         
  -7  11  10          8.75         11.30         0.79 o                         
  -6  11  10        170.50        165.16         4.14 o                         
  -5  11  10         10.49          8.35         0.82 o                         
  -4  11  10        166.12        214.39         3.45 o                         
  -3  11  10         93.01        123.61         2.23 o                         
  -2  11  10         23.85         29.20         1.12 o                         
  -1  11  10        181.00        185.02         3.78 o                         
   0  11  10        154.13        146.18         3.31 o                         
   1  11  10        271.98        257.43         3.75 o                         
   2  11  10          6.15          5.90         0.53 o                         
   3  11  10          7.50          7.01         0.54 o                         
   4  11  10         42.83         44.53         1.06 o                         
   5  11  10         32.70         33.45         0.98 o                         
   6  11  10        146.88        161.51         3.29 o                         
   7  11  10          0.01          0.19         0.22 o                         
  -6  12  10         17.28         20.49         0.60 o                         
  -5  12  10          1.72          1.27         0.41 o                         
  -4  12  10         36.91         43.37         2.11 o                         
  -3  12  10        252.48        276.42         4.66 o                         
  -2  12  10          2.13          2.66         0.57 o                         
  -1  12  10          0.90          1.78         0.51 o                         
   0  12  10          0.40          1.16         0.43 o                         
   1  12  10         44.16         41.82         1.37 o                         
   2  12  10         14.65         18.59         0.68 o                         
   3  12  10          0.80          0.83         0.40 o                         
   4  12  10         21.44         18.70         0.85 o                         
   5  12  10          2.59          3.94         0.38 o                         
  -4  13  10         16.20         11.92         0.98 o                         
  -3  13  10         25.29         24.82         0.95 o                         
  -2  13  10         34.59         29.95         0.79 o                         
  -1  13  10         70.73         56.28         1.68 o                         
   0  13  10         60.84         53.04         1.34 o                         
   1  13  10          0.09          1.02         0.36 o                         
   2  13  10         76.44         73.14         1.89 o                         
   3  13  10          2.63          1.68         0.33 o                         
 -13   1  11          3.98          3.39         0.39 o                         
 -12   1  11         34.56         37.65         1.00 o                         
 -11   1  11        273.10        251.99         4.92 o                         
 -10   1  11        398.53        416.22         4.68 o                         
  -9   1  11        115.96        116.25         1.83 o                         
  -8   1  11        287.22        290.91         2.98 o                         
  -7   1  11         33.44         42.41         0.69 o                         
  -6   1  11        264.20        270.67         2.19 o                         
  -5   1  11       1347.69       1466.48        14.31 o                         
  -4   1  11        167.96        183.29         1.97 o                         
  -3   1  11        214.18        258.28         2.74 o                         
  -2   1  11        367.79        368.31         3.11 o                         
  -1   1  11          0.40          0.89         0.29 o                         
   0   1  11        179.63        164.23         1.68 o                         
   1   1  11          7.34          5.03         0.29 o                         
   2   1  11        182.84        186.73         1.68 o                         
   3   1  11         75.05         77.14         0.93 o                         
   4   1  11         44.54         44.91         0.74 o                         
   5   1  11          0.04          0.62         0.43 o                         
   6   1  11         67.47         66.26         1.17 o                         
   7   1  11        184.77        168.78         3.27 o                         
   8   1  11         63.01         68.55         1.41 o                         
   9   1  11         45.27         48.21         1.18 o                         
  10   1  11         12.85         12.33         0.58 o                         
  11   1  11         86.02         95.92         3.69 o                         
 -13   2  11          4.75          6.32         0.37 o                         
 -12   2  11        339.25        337.72         5.16 o                         
 -11   2  11        234.74        215.07         3.12 o                         
 -10   2  11          3.77          5.63         0.49 o                         
  -9   2  11        351.09        377.68         4.96 o                         
  -8   2  11          0.79          3.44         0.48 o                         
  -7   2  11        636.34        598.83         4.94 o                         
  -6   2  11        498.83        508.17         5.06 o                         
  -5   2  11        523.59        534.93         5.28 o                         
  -4   2  11         44.51         48.80         0.75 o                         
  -3   2  11         30.63         27.94         0.42 o                         
  -2   2  11        932.27       1010.55         9.93 o                         
  -1   2  11         60.93         55.42         0.63 o                         
   0   2  11          0.91          0.79         0.25 o                         
   1   2  11        437.00        400.66         3.64 o                         
   2   2  11         63.67         59.63         0.71 o                         
   3   2  11        552.78        600.20         5.58 o                         
   4   2  11        258.66        254.72         2.49 o                         
   5   2  11        604.32        595.76         5.34 o                         
   6   2  11         22.99         23.73         0.62 o                         
   7   2  11        173.62        196.54         3.46 o                         
   8   2  11         64.20         66.63         1.35 o                         
   9   2  11        109.72        117.53         2.67 o                         
  10   2  11          1.56          2.95         0.36 o                         
  11   2  11          0.83          0.26         0.41 o                         
 -13   3  11        103.05         85.95         3.00 o                         
 -12   3  11        372.74        352.87         6.64 o                         
 -11   3  11        180.26        200.70         3.21 o                         
 -10   3  11        106.83        113.57         1.67 o                         
  -9   3  11        201.43        176.15         2.81 o                         
  -8   3  11        162.75        168.01         1.99 o                         
  -7   3  11        151.81        152.23         1.93 o                         
  -6   3  11         21.58         24.26         0.53 o                         
  -5   3  11         58.05         62.05         0.80 o                         
  -4   3  11         72.12         74.36         1.01 o                         
  -3   3  11        265.63        293.82         3.04 o                         
  -2   3  11         23.98         34.07         0.54 o                         
  -1   3  11          4.08          2.93         0.28 o                         
   0   3  11         69.40         70.69         0.65 o                         
   1   3  11         43.96         41.74         0.50 o                         
   2   3  11        354.81        365.43         2.89 o                         
   3   3  11       1036.44       1000.00         8.66 o                         
   4   3  11       1206.86       1169.89        10.47 o                         
   5   3  11         61.54         62.10         0.98 o                         
   6   3  11        170.56        162.20         2.02 o                         
   7   3  11        188.06        183.13         3.13 o                         
   8   3  11         57.43         59.33         1.13 o                         
   9   3  11        122.54        137.60         2.93 o                         
  10   3  11         53.09         54.62         1.28 o                         
  11   3  11         68.12         68.57         1.54 o                         
 -12   4  11         79.45         71.90         1.90 o                         
 -11   4  11          0.74          1.05         0.67 o                         
 -10   4  11          8.65         17.10         0.78 o                         
  -9   4  11        116.94        125.48         1.98 o                         
  -8   4  11        150.89        150.13         2.27 o                         
  -7   4  11        427.63        438.28         4.09 o                         
  -6   4  11       1445.89       1416.23        11.48 o                         
  -5   4  11        340.76        335.73         2.96 o                         
  -4   4  11        201.93        212.89         2.34 o                         
  -3   4  11       1180.86       1275.61        10.76 o                         
  -2   4  11       1055.53       1121.39        12.29 o                         
  -1   4  11        333.75        367.90         2.69 o                         
   0   4  11        243.76        254.04         2.12 o                         
   1   4  11       1790.29       1938.08        13.56 o                         
   2   4  11          9.86          8.71         0.38 o                         
   3   4  11        672.50        679.51         5.62 o                         
   4   4  11          0.04          3.37         0.45 o                         
   5   4  11         11.62         10.64         0.57 o                         
   6   4  11        104.11        104.22         1.42 o                         
   7   4  11         40.07         39.91         0.81 o                         
   8   4  11         46.40         53.87         1.06 o                         
   9   4  11         65.59         68.64         1.49 o                         
  10   4  11         21.36         21.61         1.09 o                         
  11   4  11         28.81         21.37         0.72 o                         
 -12   5  11         44.13         38.87         1.00 o                         
 -11   5  11          1.44          2.02         0.47 o                         
 -10   5  11        279.13        268.13         4.28 o                         
  -9   5  11        226.79        250.60         4.01 o                         
  -8   5  11          2.97          5.90         0.62 o                         
  -7   5  11        253.60        269.73         3.04 o                         
  -6   5  11         34.00         34.61         0.70 o                         
  -5   5  11        291.32        307.45         2.96 o                         
  -4   5  11        525.07        540.21         7.35 o                         
  -3   5  11          6.05          6.79         0.33 o                         
  -2   5  11        877.21        889.31         6.24 o                         
  -1   5  11        447.06        470.08         5.71 o                         
   0   5  11       3508.33       3620.67        25.86 o                         
   1   5  11          6.68          5.38         0.35 o                         
   2   5  11        287.01        281.62         2.39 o                         
   3   5  11        622.38        532.24         4.78 o                         
   4   5  11        630.85        639.41         5.71 o                         
   5   5  11          0.77          0.56         0.43 o                         
   6   5  11         22.37         30.77         0.77 o                         
   7   5  11        435.81        458.49         6.63 o                         
   8   5  11         70.95         66.79         1.54 o                         
   9   5  11         40.18         40.97         1.98 o                         
  10   5  11         51.90         67.54         2.07 o                         
  11   5  11          2.74          4.52         1.43 o                         
 -11   6  11         53.19         47.71         1.60 o                         
 -10   6  11         54.39         66.06         1.37 o                         
  -9   6  11          8.71         12.90         0.81 o                         
  -8   6  11          3.70          9.49         0.76 o                         
  -7   6  11        217.31        216.53         3.04 o                         
  -6   6  11         58.61         57.76         1.20 o                         
  -5   6  11        150.22        164.40         2.09 o                         
  -4   6  11        519.06        497.01         7.23 o                         
  -3   6  11       1515.82       1586.58        19.68 o                         
  -2   6  11        907.56        923.41         8.94 o                         
  -1   6  11         52.19         45.32         0.64 o                         
   0   6  11        595.98        572.46         8.09 o                         
   1   6  11        346.53        312.45         3.28 o                         
   2   6  11        235.65        238.03         3.94 o                         
   3   6  11         21.66         21.92         0.51 o                         
   4   6  11       1112.39       1067.22        14.95 o                         
   5   6  11         11.87         10.06         0.77 o                         
   6   6  11        266.19        287.76         4.52 o                         
   7   6  11        260.51        271.48         6.00 o                         
   8   6  11          3.68          3.35         0.51 o                         
   9   6  11         85.18         83.92         1.65 o                         
  10   6  11         35.61         40.34         0.93 o                         
 -11   7  11         13.48         18.90         0.87 o                         
 -10   7  11        173.57        157.86         2.59 o                         
  -9   7  11        233.95        231.78         6.51 o                         
  -8   7  11        141.80        141.59         3.26 o                         
  -7   7  11          0.46         -0.21         0.68 o                         
  -6   7  11         34.22         38.10         1.50 o                         
  -5   7  11         24.03         26.49         0.73 o                         
  -4   7  11       1785.51       1806.93        35.05 o                         
  -3   7  11        381.92        361.65         5.74 o                         
  -2   7  11         71.68         66.27         1.07 o                         
  -1   7  11        752.07        716.43         9.26 o                         
   0   7  11          4.93          3.63         0.45 o                         
   1   7  11        344.05        316.17         7.31 o                         
   2   7  11        337.34        318.35         5.69 o                         
   3   7  11        754.86        702.15        11.11 o                         
   4   7  11          0.67          8.91         0.71 o                         
   5   7  11        637.60        689.59        11.24 o                         
   6   7  11          8.95         10.29         0.63 o                         
   7   7  11         69.05         82.19         1.58 o                         
   8   7  11        139.80        131.98         3.73 o                         
   9   7  11          0.42          0.36         0.36 o                         
  10   7  11         49.43         50.82         1.95 o                         
 -10   8  11         56.17         38.23         1.29 o                         
  -9   8  11         16.74         23.21         1.02 o                         
  -8   8  11         97.47        102.40         1.89 o                         
  -7   8  11         18.48         17.83         0.66 o                         
  -6   8  11         17.36         17.22         0.71 o                         
  -5   8  11        370.86        378.25         7.50 o                         
  -4   8  11        362.99        336.01         8.05 o                         
  -3   8  11         73.29         65.61         1.30 o                         
  -2   8  11          0.13          1.51         0.48 o                         
  -1   8  11        245.14        236.21         3.65 o                         
   0   8  11        183.24        185.95         2.38 o                         
   1   8  11         23.69         23.36         0.82 o                         
   2   8  11        210.28        187.15         3.27 o                         
   3   8  11          0.68          0.44         0.51 o                         
   4   8  11         14.87         13.92         0.71 o                         
   5   8  11        289.00        297.40         6.20 o                         
   6   8  11         11.47         18.09         0.71 o                         
   7   8  11         78.28         77.72         2.16 o                         
   8   8  11        172.94        169.39         3.90 o                         
   9   8  11        224.60        199.12         4.82 o                         
  -9   9  11         79.31         67.45         4.64 o                         
  -8   9  11        342.24        358.29         7.97 o                         
  -7   9  11          4.83          5.47         0.52 o                         
  -6   9  11          0.77          0.78         0.53 o                         
  -5   9  11          1.39          3.72         0.64 o                         
  -4   9  11          6.13          8.60         0.60 o                         
  -3   9  11        183.03        197.15         3.49 o                         
  -2   9  11         90.69         99.42         2.04 o                         
  -1   9  11         34.07         30.84         0.73 o                         
   0   9  11        134.65        140.60         2.39 o                         
   1   9  11         33.66         30.52         1.28 o                         
   2   9  11        163.74        163.20         2.26 o                         
   3   9  11          3.45          3.11         0.59 o                         
   4   9  11         58.40         61.37         1.30 o                         
   5   9  11         19.15         20.87         0.91 o                         
   6   9  11         11.97         10.17         0.49 o                         
   7   9  11          2.11          4.30         0.39 o                         
   8   9  11         10.42         13.27         0.71 o                         
  -8  10  11         21.89         25.25         1.15 o                         
  -7  10  11        417.54        419.74         8.65 o                         
  -6  10  11        333.16        342.95         6.67 o                         
  -5  10  11         10.23          8.58         0.66 o                         
  -4  10  11         49.86         51.90         1.36 o                         
  -3  10  11        115.12        119.22         1.98 o                         
  -2  10  11         77.43         72.43         1.64 o                         
  -1  10  11          7.38          6.02         0.62 o                         
   0  10  11         30.50         37.67         0.99 o                         
   1  10  11          2.21          1.81         0.46 o                         
   2  10  11          0.38          0.89         0.49 o                         
   3  10  11          1.18          2.00         0.53 o                         
   4  10  11          0.60          0.89         0.46 o                         
   5  10  11         41.18         46.99         1.57 o                         
   6  10  11        211.03        229.89         4.95 o                         
   7  10  11         22.45         16.39         0.74 o                         
  -7  11  11          2.89          2.23         0.70 o                         
  -6  11  11          0.93          0.98         0.39 o                         
  -5  11  11         21.76         16.40         0.68 o                         
  -4  11  11        168.51        164.81         3.10 o                         
  -3  11  11         38.78         34.07         0.93 o                         
  -2  11  11         30.25         26.81         0.95 o                         
  -1  11  11        153.46        163.57         3.45 o                         
   0  11  11          3.59          2.83         0.50 o                         
   1  11  11          6.66          2.29         0.44 o                         
   2  11  11          4.46          5.48         0.51 o                         
   3  11  11         16.70         19.75         0.73 o                         
   4  11  11         40.00         49.51         1.35 o                         
   5  11  11          0.02          7.87         0.48 o                         
   6  11  11          1.12          0.08         0.29 o                         
  -5  12  11        130.21        144.06         5.47 o                         
  -4  12  11        279.85        287.57         8.01 o                         
  -3  12  11        439.50        430.80        11.72 o                         
  -2  12  11         32.87         27.37         0.86 o                         
  -1  12  11         38.17         46.89         1.34 o                         
   0  12  11          0.00          0.90         0.46 o                         
   1  12  11         35.58         39.66         1.35 o                         
   2  12  11         13.92          9.90         0.42 o                         
   3  12  11         31.94         26.46         2.34 o                         
   4  12  11         31.62         24.97         0.70 o                         
  -2  13  11         38.94         36.31         1.85 o                         
  -1  13  11          9.23          5.82         0.47 o                         
   0  13  11        302.21        284.45        11.36 o                         
   1  13  11          1.21          0.25         0.32 o                         
 -12   0  12         21.21         23.96         1.03 o                         
 -11   0  12        130.50        138.92         3.60 o                         
 -10   0  12        920.05        946.81        20.69 o                         
  -9   0  12          8.32         11.64         0.96 o                         
  -8   0  12         88.64         82.80         1.47 o                         
  -7   0  12         36.46         27.75         0.86 o                         
  -6   0  12        214.41        229.62         3.47 o                         
  -5   0  12         23.34         25.48         0.65 o                         
  -4   0  12        105.70        125.99         1.66 o                         
  -3   0  12        734.64        776.46         9.28 o                         
  -2   0  12          3.88          6.43         0.56 o                         
  -1   0  12        566.53        724.69         7.13 o                         
   0   0  12          0.02          0.72         0.45 o                         
   1   0  12         47.76         40.48         0.78 o                         
   2   0  12       1550.59       1443.74        14.50 o                         
   3   0  12       2936.34       2742.44        28.32 o                         
   4   0  12        501.40        496.10         7.20 o                         
   5   0  12        203.37        184.47         2.76 o                         
   6   0  12        245.72        248.99         4.35 o                         
   7   0  12          3.37         10.70         0.76 o                         
   8   0  12          0.01          0.56         0.70 o                         
   9   0  12         55.99         55.01         1.40 o                         
  10   0  12         22.97         31.17         0.85 o                         
  11   0  12         38.15         39.46         1.67 o                         
 -12   1  12        284.87        277.19        17.12 o                         
 -11   1  12        317.82        315.53         5.38 o                         
 -10   1  12        118.40        125.09         2.02 o                         
  -9   1  12        108.92         95.24         1.51 o                         
  -8   1  12        180.82        185.74         2.54 o                         
  -7   1  12        332.97        305.72         3.28 o                         
  -6   1  12        474.61        501.43         6.48 o                         
  -5   1  12       1248.52       1226.37        11.51 o                         
  -4   1  12         14.89         17.21         0.40 o                         
  -3   1  12        122.19        158.94         1.80 o                         
  -2   1  12        312.39        372.24         3.53 o                         
  -1   1  12        287.99        298.40         2.45 o                         
   0   1  12         84.30         98.58         1.02 o                         
   1   1  12        193.07        178.36         1.53 o                         
   2   1  12         78.00         67.74         0.81 o                         
   3   1  12        210.15        204.26         2.18 o                         
   4   1  12       2973.66       2819.88        28.51 o                         
   5   1  12        243.33        225.99         3.11 o                         
   6   1  12          0.17          0.35         0.43 o                         
   7   1  12         41.46         50.03         1.08 o                         
   8   1  12         55.09         60.78         1.82 o                         
   9   1  12         75.38         83.62         2.12 o                         
  10   1  12          1.38          0.44         0.33 o                         
  11   1  12        114.47        147.98         4.84 o                         
 -12   2  12         76.11         81.84         1.84 o                         
 -11   2  12         53.98         50.54         1.00 o                         
 -10   2  12        250.79        265.44         3.78 o                         
  -9   2  12        383.62        401.06         5.07 o                         
  -8   2  12        286.49        277.87         3.30 o                         
  -7   2  12         57.67         52.79         0.76 o                         
  -6   2  12          7.81          9.33         0.44 o                         
  -5   2  12          0.19          1.40         0.37 o                         
  -4   2  12         76.01         82.72         0.83 o                         
  -3   2  12        172.99        186.72         1.78 o                         
  -2   2  12          2.03          4.26         0.31 o                         
  -1   2  12        367.87        377.83         2.71 o                         
   0   2  12         45.26         41.01         0.53 o                         
   1   2  12         62.36         58.40         0.69 o                         
   2   2  12         12.96         15.19         0.43 o                         
   3   2  12        245.57        240.57         2.40 o                         
   4   2  12        812.50        796.50         6.97 o                         
   5   2  12         67.98         64.16         0.89 o                         
   6   2  12        107.60         97.65         1.84 o                         
   7   2  12        165.72        180.38         2.23 o                         
   8   2  12         74.60         87.14         1.45 o                         
   9   2  12        114.65        106.56         1.89 o                         
  10   2  12         16.55         21.99         0.47 o                         
  11   2  12         49.59         45.52         1.02 o                         
 -12   3  12          0.86          0.51         0.37 o                         
 -11   3  12         50.02         44.11         1.37 o                         
 -10   3  12         31.80         30.67         0.78 o                         
  -9   3  12       1136.19       1154.66        13.82 o                         
  -8   3  12         23.45         28.86         0.84 o                         
  -7   3  12       1046.20       1112.35         9.66 o                         
  -6   3  12         13.97         17.83         0.52 o                         
  -5   3  12         11.07         14.48         0.45 o                         
  -4   3  12         22.35         31.86         0.51 o                         
  -3   3  12         17.83         21.97         0.41 o                         
  -2   3  12         74.37         92.84         1.05 o                         
  -1   3  12         64.36         77.23         0.79 o                         
   0   3  12         40.91         50.19         0.54 o                         
   1   3  12          0.14          0.60         0.30 o                         
   2   3  12        359.53        334.51         2.85 o                         
   3   3  12        325.30        348.97         3.44 o                         
   4   3  12        695.85        676.47         6.95 o                         
   5   3  12        136.42        126.85         1.90 o                         
   6   3  12          0.24          0.43         0.44 o                         
   7   3  12        101.73        113.57         1.94 o                         
   8   3  12         28.41         30.02         0.88 o                         
   9   3  12          0.85          1.18         0.38 o                         
  10   3  12          8.33          7.32         0.53 o                         
  11   3  12         98.07        104.56         3.56 o                         
 -12   4  12          2.73          3.83         0.63 o                         
 -11   4  12          3.28          6.01         0.63 o                         
 -10   4  12         34.48         33.82         0.95 o                         
  -9   4  12        268.21        290.76         3.83 o                         
  -8   4  12         51.47         32.92         0.93 o                         
  -7   4  12         84.18         97.69         1.26 o                         
  -6   4  12        527.47        554.33         5.37 o                         
  -5   4  12         56.92         67.50         1.02 o                         
  -4   4  12         11.83         24.01         0.47 o                         
  -3   4  12         42.25         44.26         0.61 o                         
  -2   4  12        253.46        262.15         2.48 o                         
  -1   4  12        118.57        138.41         1.29 o                         
   0   4  12        756.10        761.85         6.02 o                         
   1   4  12         32.60         29.16         0.51 o                         
   2   4  12        166.79        171.88         1.62 o                         
   3   4  12        843.73        822.70         7.76 o                         
   4   4  12        331.26        319.17         3.18 o                         
   5   4  12        260.37        254.22         2.70 o                         
   6   4  12        180.07        173.52         2.24 o                         
   7   4  12         15.14         16.03         0.56 o                         
   8   4  12         56.13         72.32         2.43 o                         
   9   4  12         66.80         78.27         2.75 o                         
  10   4  12        150.92        155.82         2.86 o                         
 -11   5  12         98.50         94.26         2.74 o                         
 -10   5  12          0.98          1.00         0.44 o                         
  -9   5  12         46.99         46.76         1.00 o                         
  -8   5  12         65.45         67.61         1.50 o                         
  -7   5  12         40.83         60.90         1.27 o                         
  -6   5  12       1154.80       1225.09        18.26 o                         
  -5   5  12         40.15         46.56         0.81 o                         
  -4   5  12        100.64        109.02         2.27 o                         
  -3   5  12       2559.01       2680.25        22.88 o                         
  -2   5  12          4.98          9.06         0.34 o                         
  -1   5  12        165.38        175.73         1.88 o                         
   0   5  12        827.35        874.81         9.97 o                         
   1   5  12       1412.19       1378.88        10.84 o                         
   2   5  12        250.23        262.97         2.63 o                         
   3   5  12        337.93        339.04         3.65 o                         
   4   5  12        847.64        837.14         9.59 o                         
   5   5  12          1.25          3.14         0.55 o                         
   6   5  12        124.40        124.93         1.63 o                         
   7   5  12         91.89         89.56         1.42 o                         
   8   5  12         17.62         16.33         0.69 o                         
   9   5  12          9.51         10.08         0.74 o                         
  10   5  12          1.62          4.62         0.31 o                         
 -11   6  12          1.66          0.86         0.47 o                         
 -10   6  12        139.35        139.44         2.94 o                         
  -9   6  12         28.96         30.54         1.05 o                         
  -8   6  12        195.73        212.98         3.57 o                         
  -7   6  12        303.96        295.71         4.53 o                         
  -6   6  12         69.40         72.04         1.41 o                         
  -5   6  12        569.72        580.62        11.98 o                         
  -4   6  12        352.17        383.83         5.46 o                         
  -3   6  12        272.72        269.20         2.83 o                         
  -2   6  12        871.76        925.15         8.34 o                         
  -1   6  12        293.99        326.57         4.15 o                         
   0   6  12        162.98        148.27         1.83 o                         
   1   6  12        286.53        300.14         3.36 o                         
   2   6  12        461.78        473.07         5.71 o                         
   3   6  12        136.04        137.48         1.66 o                         
   4   6  12          0.02          0.61         0.55 o                         
   5   6  12        254.31        246.74         7.14 o                         
   6   6  12          2.19          3.05         0.55 o                         
   7   6  12          7.82          8.31         0.48 o                         
   8   6  12          0.71          0.43         0.48 o                         
   9   6  12        147.37        166.44         4.50 o                         
 -10   7  12        315.01        313.67        22.69 o                         
  -9   7  12          0.03          1.33         0.52 o                         
  -8   7  12          1.54          1.57         0.66 o                         
  -7   7  12        590.58        606.99        10.20 o                         
  -6   7  12          8.51         10.00         0.78 o                         
  -5   7  12        104.05        103.05         2.38 o                         
  -4   7  12        141.99        175.09         2.96 o                         
  -3   7  12         22.96         17.89         0.69 o                         
  -2   7  12          4.77          4.02         0.54 o                         
  -1   7  12        326.86        355.46         4.93 o                         
   0   7  12          7.36          8.51         0.51 o                         
   1   7  12         14.52         10.70         0.51 o                         
   2   7  12        160.48        145.06         2.67 o                         
   3   7  12        104.50        104.08         1.81 o                         
   4   7  12         18.59         14.77         0.68 o                         
   5   7  12        833.79        871.73        16.08 o                         
   6   7  12        244.38        291.69         5.96 o                         
   7   7  12        156.14        155.00         4.06 o                         
   8   7  12         22.32         22.48         1.38 o                         
   9   7  12         25.32         17.68         0.62 o                         
 -10   8  12          7.59         10.80         0.77 o                         
  -9   8  12          6.23         10.99         0.66 o                         
  -8   8  12        136.24        132.03         8.71 o                         
  -7   8  12         98.16        109.63         2.57 o                         
  -6   8  12        156.69        160.60         3.69 o                         
  -5   8  12         27.66         26.70         1.15 o                         
  -4   8  12        126.88        122.52         2.30 o                         
  -3   8  12        732.95        748.47        12.77 o                         
  -2   8  12         92.19         83.52         1.62 o                         
  -1   8  12          2.12          0.61         0.45 o                         
   0   8  12         10.83         15.40         0.59 o                         
   1   8  12         80.63         81.55         1.39 o                         
   2   8  12         12.41          9.46         0.60 o                         
   3   8  12         13.35         16.17         0.71 o                         
   4   8  12          2.98          8.75         0.69 o                         
   5   8  12          0.52          1.92         0.73 o                         
   6   8  12         58.83         63.29         1.42 o                         
   7   8  12         44.25         52.56         1.94 o                         
   8   8  12         37.72         34.45         1.67 o                         
  -9   9  12          1.27          0.77         0.49 o                         
  -8   9  12         56.36         48.90         1.48 o                         
  -7   9  12          0.01         -0.35         0.60 o                         
  -6   9  12         11.53         11.37         0.77 o                         
  -5   9  12         97.28         94.81         2.27 o                         
  -4   9  12         19.46         14.35         0.59 o                         
  -3   9  12         34.54         27.09         0.72 o                         
  -2   9  12          4.66          4.90         0.46 o                         
  -1   9  12         48.25         60.99         1.74 o                         
   0   9  12          7.83          7.86         0.60 o                         
   1   9  12         55.48         46.88         1.23 o                         
   2   9  12        191.29        181.49         3.25 o                         
   3   9  12         11.89         12.12         0.57 o                         
   4   9  12         88.71         94.69         1.61 o                         
   5   9  12        154.21        169.13         4.38 o                         
   6   9  12         33.39         38.94         1.43 o                         
   7   9  12          0.48          0.21         0.49 o                         
  -8  10  12          0.16          0.84         0.56 o                         
  -7  10  12          2.34          3.51         0.70 o                         
  -6  10  12          6.66          6.74         0.62 o                         
  -5  10  12         58.81         61.88         1.85 o                         
  -4  10  12         11.94         14.00         0.60 o                         
  -3  10  12         18.27         22.78         0.85 o                         
  -2  10  12          0.16          2.17         0.50 o                         
  -1  10  12         36.39         38.90         0.83 o                         
   0  10  12         81.94        121.56         2.50 o                         
   1  10  12          0.94          0.97         0.55 o                         
   2  10  12          0.26          0.39         0.53 o                         
   3  10  12          0.22          0.96         0.55 o                         
   4  10  12        131.63        129.02         4.16 o                         
   5  10  12          5.57          2.69         0.42 o                         
   6  10  12         48.06         46.63         1.48 o                         
  -6  11  12          1.80          1.25         0.63 o                         
  -5  11  12         21.92         15.90         0.79 o                         
  -4  11  12          1.84          2.61         0.66 o                         
  -3  11  12          0.03          1.30         0.41 o                         
  -2  11  12         10.64         16.41         0.53 o                         
  -1  11  12          0.14          0.18         0.49 o                         
   0  11  12        104.89        114.42         1.93 o                         
   1  11  12        154.32        169.25         2.86 o                         
   2  11  12         26.95         26.73         0.81 o                         
   3  11  12         73.81         79.92         1.78 o                         
   4  11  12         55.34         55.36         1.88 o                         
   5  11  12         96.00         71.46         7.39 o                         
  -4  12  12          0.30          0.91         0.56 o                         
  -3  12  12          0.02          2.44         0.77 o                         
  -2  12  12          9.44         15.82         1.19 o                         
  -1  12  12         20.35         14.57         1.05 o                         
   0  12  12        231.43        248.72         8.16 o                         
   1  12  12         28.78         31.98         1.32 o                         
   2  12  12          8.12         12.84         0.61 o                         
   3  12  12          0.34          0.98         0.24 o                         
 -12   1  13        127.02        107.83         2.12 o                         
 -11   1  13         33.50         31.47         0.99 o                         
 -10   1  13         18.03         16.18         0.65 o                         
  -9   1  13        268.02        270.04         3.30 o                         
  -8   1  13        138.43        131.49         2.23 o                         
  -7   1  13        186.60        178.59         1.95 o                         
  -6   1  13         64.76         56.69         0.74 o                         
  -5   1  13         67.56         85.59         0.96 o                         
  -4   1  13        131.22        152.08         1.55 o                         
  -3   1  13          1.20          3.76         0.36 o                         
  -2   1  13        317.63        312.81         2.80 o                         
  -1   1  13         86.90         72.23         0.93 o                         
   0   1  13         90.05         99.80         1.12 o                         
   1   1  13        188.44        190.20         1.81 o                         
   2   1  13          3.72          1.42         0.35 o                         
   3   1  13        253.60        275.99         3.64 o                         
   4   1  13         62.53         63.01         1.08 o                         
   5   1  13         29.62         30.76         0.84 o                         
   6   1  13        241.13        240.11         4.89 o                         
   7   1  13         36.35         38.16         1.06 o                         
   8   1  13         25.76         26.64         1.05 o                         
   9   1  13        110.70        131.15         2.08 o                         
  10   1  13          1.19          1.92         0.56 o                         
 -12   2  13        189.08        181.17         5.93 o                         
 -11   2  13        524.81        530.25         7.68 o                         
 -10   2  13         58.99         62.23         1.17 o                         
  -9   2  13          0.49          1.59         0.57 o                         
  -8   2  13        110.04        100.68         1.45 o                         
  -7   2  13        224.80        233.49         2.26 o                         
  -6   2  13        406.48        408.30         3.82 o                         
  -5   2  13        267.54        277.60         2.80 o                         
  -4   2  13        162.69        189.84         1.86 o                         
  -3   2  13          0.60          3.26         0.36 o                         
  -2   2  13          4.05          8.10         0.38 o                         
  -1   2  13        294.39        320.19         3.06 o                         
   0   2  13          1.39          2.79         0.31 o                         
   1   2  13         37.02         44.44         0.63 o                         
   2   2  13         73.74         65.68         0.85 o                         
   3   2  13         53.14         47.02         1.00 o                         
   4   2  13          8.18         14.79         0.53 o                         
   5   2  13         76.60         74.90         1.13 o                         
   6   2  13         59.46         53.01         1.40 o                         
   7   2  13         80.30         89.38         1.48 o                         
   8   2  13          5.36          7.40         0.47 o                         
   9   2  13         13.83         12.39         0.48 o                         
  10   2  13         43.39         51.57         2.94 o                         
 -11   3  13          6.31          7.41         0.43 o                         
 -10   3  13         85.12         80.92         1.70 o                         
  -9   3  13          0.17          1.75         0.50 o                         
  -8   3  13          9.91         11.31         0.58 o                         
  -7   3  13        159.50        160.95         1.88 o                         
  -6   3  13        488.55        449.61         4.91 o                         
  -5   3  13        201.38        223.91         2.14 o                         
  -4   3  13         53.30         62.02         0.72 o                         
  -3   3  13        153.94        170.88         1.79 o                         
  -2   3  13       1235.79       1272.47        12.60 o                         
  -1   3  13         45.08         43.37         0.62 o                         
   0   3  13        771.35        761.33         6.46 o                         
   1   3  13        137.28        114.15         1.20 o                         
   2   3  13         43.57         37.00         0.60 o                         
   3   3  13        343.84        334.85         3.53 o                         
   4   3  13          1.29          0.91         0.44 o                         
   5   3  13        740.84        743.92         8.94 o                         
   6   3  13         48.60         54.74         1.40 o                         
   7   3  13          1.20          0.27         0.38 o                         
   8   3  13          2.01          3.28         0.44 o                         
   9   3  13         13.12         16.64         0.64 o                         
  10   3  13          0.92          0.49         0.39 o                         
 -11   4  13         18.32         19.86         0.86 o                         
 -10   4  13        114.20        122.13         2.25 o                         
  -9   4  13        161.33        169.87         2.36 o                         
  -8   4  13         12.35         16.69         0.65 o                         
  -7   4  13          2.64          3.06         0.45 o                         
  -6   4  13        293.29        315.70         3.69 o                         
  -5   4  13       1520.68       1547.35        14.08 o                         
  -4   4  13         17.52         21.30         0.56 o                         
  -3   4  13        196.33        219.93         2.06 o                         
  -2   4  13        506.39        548.67         4.36 o                         
  -1   4  13        135.68        129.24         2.03 o                         
   0   4  13         29.16         26.41         0.47 o                         
   1   4  13        120.50        122.32         1.20 o                         
   2   4  13          0.70          0.29         0.36 o                         
   3   4  13         67.28         59.24         0.89 o                         
   4   4  13         60.25         63.36         1.26 o                         
   5   4  13          0.69          1.14         0.39 o                         
   6   4  13          4.53          3.45         0.41 o                         
   7   4  13        313.45        335.00         4.68 o                         
   8   4  13         42.02         40.37         1.03 o                         
   9   4  13          0.32          0.37         0.33 o                         
  10   4  13         24.60         18.05         0.91 o                         
 -11   5  13         36.97         35.20         1.46 o                         
 -10   5  13          6.69          6.60         0.55 o                         
  -9   5  13          1.37          2.92         0.46 o                         
  -8   5  13          8.79         10.83         0.65 o                         
  -7   5  13          7.05          9.67         0.90 o                         
  -6   5  13        698.72        743.57         9.08 o                         
  -5   5  13          8.65         12.33         0.52 o                         
  -4   5  13         59.48         65.20         1.15 o                         
  -3   5  13         25.70         34.33         0.54 o                         
  -2   5  13        453.17        441.43         4.55 o                         
  -1   5  13         11.34         11.29         0.39 o                         
   0   5  13        281.43        260.66         3.40 o                         
   1   5  13        109.31        115.86         1.44 o                         
   2   5  13         12.56         18.92         0.53 o                         
   3   5  13          5.25          3.21         0.39 o                         
   4   5  13          3.12          3.58         0.40 o                         
   5   5  13          5.40          7.89         0.46 o                         
   6   5  13         20.12         25.86         0.76 o                         
   7   5  13         18.60         17.90         0.75 o                         
   8   5  13         35.42         39.59         2.09 o                         
   9   5  13         20.80         25.19         0.98 o                         
 -10   6  13        274.72        248.57         5.79 o                         
  -9   6  13        189.80        197.39         5.12 o                         
  -8   6  13        186.54        194.06         4.02 o                         
  -7   6  13          9.26          9.15         0.81 o                         
  -6   6  13         94.10         97.83         1.77 o                         
  -5   6  13        119.00        125.48         2.15 o                         
  -4   6  13         10.47         10.75         0.86 o                         
  -3   6  13          5.42         10.50         0.47 o                         
  -2   6  13          0.15          3.74         0.44 o                         
  -1   6  13         91.11         96.38         1.34 o                         
   0   6  13        236.88        243.80         3.09 o                         
   1   6  13        606.19        559.44         7.64 o                         
   2   6  13         23.14         20.39         0.61 o                         
   3   6  13        139.36        128.53         2.90 o                         
   4   6  13        174.50        212.94         4.86 o                         
   5   6  13         71.17         74.17         2.52 o                         
   6   6  13         54.45         57.57         1.13 o                         
   7   6  13         89.65        106.49         1.77 o                         
   8   6  13         28.32         21.75         0.81 o                         
   9   6  13          5.32          4.25         0.56 o                         
 -10   7  13          6.00          3.62         0.56 o                         
  -9   7  13        152.48        157.47         3.15 o                         
  -8   7  13         10.01          8.55         0.94 o                         
  -7   7  13         16.83         14.65         0.98 o                         
  -6   7  13         18.52         20.79         0.96 o                         
  -5   7  13         88.94         90.16         2.03 o                         
  -4   7  13          3.18          4.24         0.78 o                         
  -3   7  13         49.37         45.50         1.13 o                         
  -2   7  13         69.06         64.44         1.08 o                         
  -1   7  13        110.99        112.92         2.07 o                         
   0   7  13         14.45         10.13         0.57 o                         
   1   7  13          5.00          5.73         0.50 o                         
   2   7  13         63.98         64.48         1.55 o                         
   3   7  13        141.53        159.38         3.85 o                         
   4   7  13         21.28         32.88         0.92 o                         
   5   7  13          2.50          2.62         0.46 o                         
   6   7  13          6.09          7.51         0.46 o                         
   7   7  13         32.00         34.00         0.88 o                         
   8   7  13          3.77          5.00         0.43 o                         
  -9   8  13          0.40          1.01         0.44 o                         
  -8   8  13        270.61        284.95        13.19 o                         
  -7   8  13         32.57         28.37         1.33 o                         
  -6   8  13          0.10          1.04         0.56 o                         
  -5   8  13          0.13          3.18         0.75 o                         
  -4   8  13         61.68         67.02         2.72 o                         
  -3   8  13        107.01        119.47         2.15 o                         
  -2   8  13          5.98          6.15         0.49 o                         
  -1   8  13          3.73          2.50         0.44 o                         
   0   8  13        116.30        112.86         1.64 o                         
   1   8  13          3.83          4.04         0.57 o                         
   2   8  13         75.43         81.07         1.68 o                         
   3   8  13          3.63          6.52         0.60 o                         
   4   8  13          4.58          3.18         0.59 o                         
   5   8  13         11.00         13.77         0.50 o                         
   6   8  13         21.39         27.53         0.91 o                         
   7   8  13          0.18          0.19         0.30 o                         
  -8   9  13          0.98          2.13         0.52 o                         
  -7   9  13          0.36          0.38         0.60 o                         
  -6   9  13         37.13         43.21         1.26 o                         
  -5   9  13         13.22         15.67         0.88 o                         
  -4   9  13          0.74          1.98         0.80 o                         
  -3   9  13         59.00         46.42         1.09 o                         
  -2   9  13         89.64         96.38         2.23 o                         
  -1   9  13          0.30         -0.53         0.53 o                         
   0   9  13          1.16          0.76         0.47 o                         
   1   9  13          0.26          1.49         0.55 o                         
   2   9  13          7.21          8.36         0.53 o                         
   3   9  13          0.27          0.39         0.38 o                         
   4   9  13         23.88         26.66         0.75 o                         
   5   9  13         39.85         28.33         0.75 o                         
   6   9  13         53.53         59.39         2.37 o                         
  -7  10  13          4.47          0.49         0.42 o                         
  -6  10  13         41.84         30.30         1.00 o                         
  -5  10  13          6.78          4.27         0.68 o                         
  -4  10  13        197.21        183.59         4.36 o                         
  -3  10  13          0.03          0.24         0.38 o                         
  -2  10  13         38.86         41.44         1.20 o                         
  -1  10  13          4.21          1.93         0.55 o                         
   0  10  13         45.93         38.45         1.24 o                         
   1  10  13         55.23         47.62         1.26 o                         
   2  10  13          5.29          7.99         0.52 o                         
   3  10  13        171.29        183.03         3.14 o                         
   4  10  13         34.14         39.80         1.69 o                         
   5  10  13         58.02         60.66         2.23 o                         
  -5  11  13         46.27         47.33         2.37 o                         
  -4  11  13         94.23         80.43         7.42 o                         
  -3  11  13        209.55        202.54         5.54 o                         
  -2  11  13          0.09          0.78         0.48 o                         
  -1  11  13         19.14         19.90         0.65 o                         
   0  11  13         18.55         24.40         1.06 o                         
   1  11  13         13.34         18.36         0.96 o                         
   2  11  13        390.59        375.64        11.75 o                         
   3  11  13         18.95         18.29         0.49 o                         
 -11   0  14        398.59        359.51        15.89 o                         
 -10   0  14          0.94          1.74         0.74 o                         
  -9   0  14         32.02         34.73         1.06 o                         
  -8   0  14         10.99         10.95         0.80 o                         
  -7   0  14        178.20        188.01         3.13 o                         
  -6   0  14         61.74         61.43         1.15 o                         
  -5   0  14        798.32        815.74         8.69 o                         
  -4   0  14        201.71        197.91         2.23 o                         
  -3   0  14       2481.62       2638.46        24.31 o                         
  -2   0  14        498.53        514.12         5.25 o                         
  -1   0  14        312.67        305.13         4.39 o                         
   0   0  14        666.50        630.00         7.99 o                         
   1   0  14         69.36         67.79         1.16 o                         
   2   0  14         59.86         61.44         1.72 o                         
   3   0  14        374.75        413.56        11.54 o                         
   4   0  14        725.66        710.94        22.30 o                         
   5   0  14        120.75        110.60         2.05 o                         
   6   0  14        196.82        189.53         6.64 o                         
   7   0  14          1.82          3.04         0.73 o                         
   8   0  14          1.90          1.67         0.66 o                         
   9   0  14          8.63          9.75         1.74 o                         
 -11   1  14        154.87        156.20         3.70 o                         
 -10   1  14         30.14         33.12         0.93 o                         
  -9   1  14         42.68         39.36         1.01 o                         
  -8   1  14         55.27         53.57         1.00 o                         
  -7   1  14          0.68          1.00         0.41 o                         
  -6   1  14        101.29        112.03         1.23 o                         
  -5   1  14        353.52        381.23         3.05 o                         
  -4   1  14         47.18         52.65         0.73 o                         
  -3   1  14         56.57         61.69         0.71 o                         
  -2   1  14        110.47        105.59         1.02 o                         
  -1   1  14        220.46        221.50         2.27 o                         
   0   1  14         90.91         87.62         0.92 o                         
   1   1  14        238.41        216.67         2.29 o                         
   2   1  14         97.54        106.40         1.68 o                         
   3   1  14        302.58        322.09         6.79 o                         
   4   1  14         14.56         11.76         0.57 o                         
   5   1  14         13.42         15.33         0.61 o                         
   6   1  14         44.83         36.38         1.22 o                         
   7   1  14        408.99        419.82         9.44 o                         
   8   1  14         50.16         61.60         1.29 o                         
   9   1  14         44.93         44.12         1.07 o                         
 -11   2  14         83.98         87.00         1.78 o                         
 -10   2  14        145.92        157.86         3.16 o                         
  -9   2  14          6.39          7.18         0.55 o                         
  -8   2  14         69.13         69.62         1.08 o                         
  -7   2  14          2.65          3.30         0.42 o                         
  -6   2  14        430.28        449.91         3.87 o                         
  -5   2  14         44.38         62.55         0.84 o                         
  -4   2  14        780.54        857.42         8.61 o                         
  -3   2  14         10.33          8.66         0.38 o                         
  -2   2  14        219.10        208.54         2.36 o                         
  -1   2  14          2.97          0.73         0.31 o                         
   0   2  14         92.07         93.53         1.08 o                         
   1   2  14         38.35         40.20         0.58 o                         
   2   2  14         70.88         70.29         1.30 o                         
   3   2  14        194.19        201.69         3.39 o                         
   4   2  14         49.95         57.76         1.00 o                         
   5   2  14          1.01          1.14         0.45 o                         
   6   2  14        284.36        283.99         5.63 o                         
   7   2  14          8.17         14.41         0.48 o                         
   8   2  14         80.32         77.61         1.61 o                         
   9   2  14         18.46         24.96         0.76 o                         
 -11   3  14         93.96         80.85        13.28 o                         
 -10   3  14          0.57         -0.09         0.61 o                         
  -9   3  14         13.25         16.64         0.87 o                         
  -8   3  14         20.98         17.34         0.64 o                         
  -7   3  14        211.36        230.42         2.59 o                         
  -6   3  14         33.56         34.16         0.64 o                         
  -5   3  14        235.89        238.02         2.52 o                         
  -4   3  14          2.49          4.48         0.42 o                         
  -3   3  14        458.82        480.62         4.92 o                         
  -2   3  14         19.59         18.80         0.40 o                         
  -1   3  14        553.19        564.30         6.96 o                         
   0   3  14        187.72        197.99         2.41 o                         
   1   3  14         42.43         51.44         0.72 o                         
   2   3  14         12.38          9.21         0.39 o                         
   3   3  14        813.26        868.20         9.82 o                         
   4   3  14         23.44         21.81         0.64 o                         
   5   3  14         94.16         91.93         1.66 o                         
   6   3  14         66.58         67.31         1.11 o                         
   7   3  14        176.14        167.26         3.29 o                         
   8   3  14        420.03        488.90         9.72 o                         
   9   3  14         14.85         17.40         1.25 o                         
 -10   4  14        150.57        135.49        13.66 o                         
  -9   4  14          0.51          1.15         0.45 o                         
  -8   4  14         49.81         58.35         1.18 o                         
  -7   4  14          0.55          2.45         0.49 o                         
  -6   4  14        220.62        213.45         2.98 o                         
  -5   4  14        133.91        133.25         1.58 o                         
  -4   4  14        167.92        190.22         3.64 o                         
  -3   4  14        326.30        359.32         3.41 o                         
  -2   4  14        250.04        250.04         2.98 o                         
  -1   4  14         38.20         45.80         0.72 o                         
   0   4  14        559.74        535.05         7.99 o                         
   1   4  14        230.57        238.42         3.49 o                         
   2   4  14        471.39        501.39         5.43 o                         
   3   4  14         59.10         80.19         1.60 o                         
   4   4  14         33.20         40.01         0.75 o                         
   5   4  14         25.09         27.46         0.57 o                         
   6   4  14        296.55        330.89         9.04 o                         
   7   4  14        455.09        479.88        18.51 o                         
   8   4  14        153.70        178.62         3.47 o                         
   9   4  14         14.97         17.54         0.84 o                         
 -10   5  14         21.87         17.82         0.76 o                         
  -9   5  14        182.50        179.01         2.77 o                         
  -8   5  14         38.18         34.00         0.87 o                         
  -7   5  14         58.17         53.72         1.53 o                         
  -6   5  14        496.39        543.48         8.71 o                         
  -5   5  14         88.41         93.55         1.64 o                         
  -4   5  14         84.31         97.90         1.39 o                         
  -3   5  14        176.03        184.48         4.69 o                         
  -2   5  14       1089.38       1172.47        16.58 o                         
  -1   5  14          4.77          4.56         0.36 o                         
   0   5  14          3.51          6.25         0.36 o                         
   1   5  14         78.51         76.90         1.47 o                         
   2   5  14         47.10         52.71         1.04 o                         
   3   5  14        119.51        135.68         2.35 o                         
   4   5  14          0.65          1.30         0.41 o                         
   5   5  14         13.50         13.04         0.50 o                         
   6   5  14         42.98         42.07         2.24 o                         
   7   5  14          7.71          6.39         0.53 o                         
   8   5  14        102.45        100.87         3.49 o                         
  -9   6  14         69.22         63.94         1.70 o                         
  -8   6  14         59.30         57.79         2.65 o                         
  -7   6  14         75.26         92.72         3.16 o                         
  -6   6  14        326.93        316.84         5.41 o                         
  -5   6  14        671.42        682.24        11.30 o                         
  -4   6  14        184.67        188.54         4.16 o                         
  -3   6  14       1390.33       1456.52        64.80 o                         
  -2   6  14        204.13        216.22         3.39 o                         
  -1   6  14         68.19         77.93         1.26 o                         
   0   6  14         39.86         46.46         0.90 o                         
   1   6  14        117.08        111.15         1.69 o                         
   2   6  14         95.79        105.28         1.91 o                         
   3   6  14          4.94          4.17         0.40 o                         
   4   6  14        225.05        224.85         6.75 o                         
   5   6  14         82.50        103.61         3.40 o                         
   6   6  14         44.50         48.50         2.02 o                         
   7   6  14          0.51          1.21         0.73 o                         
   8   6  14          8.50          9.41         0.77 o                         
  -9   7  14          1.00          0.77         0.37 o                         
  -8   7  14         20.90         23.07         1.85 o                         
  -7   7  14        101.10         90.02         2.26 o                         
  -6   7  14        115.04        102.10         2.03 o                         
  -5   7  14         12.28         10.86         0.75 o                         
  -4   7  14          8.60         10.33         0.87 o                         
  -3   7  14        281.15        266.27         6.87 o                         
  -2   7  14          1.50          0.84         0.49 o                         
  -1   7  14          3.22          5.16         0.52 o                         
   0   7  14        492.94        524.21         7.09 o                         
   1   7  14        334.68        351.86         6.74 o                         
   2   7  14        251.25        262.71         5.41 o                         
   3   7  14          0.61          0.87         0.44 o                         
   4   7  14         51.88         51.47         1.92 o                         
   5   7  14        116.23        129.75         4.50 o                         
   6   7  14         21.07         20.58         0.75 o                         
   7   7  14         70.51         60.86         2.23 o                         
  -8   8  14         41.60         35.05         0.89 o                         
  -7   8  14          4.81          2.12         0.55 o                         
  -6   8  14         23.11         26.49         1.69 o                         
  -5   8  14          3.53          7.41         0.76 o                         
  -4   8  14        108.66        110.86         4.64 o                         
  -3   8  14         31.36         29.86         1.00 o                         
  -2   8  14         35.58         33.81         0.91 o                         
  -1   8  14        182.10        196.36         2.82 o                         
   0   8  14          6.03          6.60         0.55 o                         
   1   8  14        457.01        488.07        10.16 o                         
   2   8  14         60.93         70.23         2.16 o                         
   3   8  14         32.80         28.53         1.07 o                         
   4   8  14          8.48          6.91         0.46 o                         
   5   8  14          0.00          0.21         0.37 o                         
   6   8  14          0.36          0.57         0.32 o                         
  -7   9  14          3.09          3.28         0.39 o                         
  -6   9  14          7.08          9.62         0.51 o                         
  -5   9  14         14.01         10.27         0.54 o                         
  -4   9  14          1.09          0.83         0.61 o                         
  -3   9  14          9.21          8.37         0.58 o                         
  -2   9  14        336.03        357.45         8.41 o                         
  -1   9  14         11.98         12.77         0.81 o                         
   0   9  14        203.19        209.93         3.30 o                         
   1   9  14         62.60         64.07         1.22 o                         
   2   9  14        243.23        265.95         6.72 o                         
   3   9  14         12.43         11.14         0.56 o                         
   4   9  14         19.75         20.84         1.14 o                         
   5   9  14         32.25         18.12         0.91 o                         
  -5  10  14          2.26          3.40         0.47 o                         
  -4  10  14          1.96          4.04         0.84 o                         
  -3  10  14          2.76          3.35         0.94 o                         
  -2  10  14         68.45         76.66         2.14 o                         
  -1  10  14          2.40          2.00         0.53 o                         
   0  10  14        377.50        407.17         8.56 o                         
   1  10  14        262.41        284.24         4.42 o                         
   2  10  14          0.54          1.39         0.36 o                         
   3  10  14         71.43         83.66         1.81 o                         
   4  10  14         13.05         12.13         0.77 o                         
  -2  11  14         56.41         51.86         1.95 o                         
  -1  11  14          2.80          5.02         0.56 o                         
   0  11  14          7.09          6.27         0.56 o                         
   1  11  14         74.59         59.88         2.16 o                         
 -10   1  15          3.33          2.21         0.43 o                         
  -9   1  15        204.54        211.51         2.93 o                         
  -8   1  15        128.66        134.66         1.90 o                         
  -7   1  15         98.30        105.89         1.51 o                         
  -6   1  15        152.63        150.43         1.91 o                         
  -5   1  15        234.31        249.49         2.28 o                         
  -4   1  15        196.65        229.79         2.06 o                         
  -3   1  15        246.16        280.25         2.65 o                         
  -2   1  15         51.27         57.57         0.69 o                         
  -1   1  15         91.49         91.62         0.94 o                         
   0   1  15         62.86         53.55         0.69 o                         
   1   1  15        155.63        147.73         1.73 o                         
   2   1  15        123.71        117.00         2.42 o                         
   3   1  15        270.24        257.23         9.13 o                         
   4   1  15         57.88         60.51         1.23 o                         
   5   1  15          1.57          2.49         0.45 o                         
   6   1  15         52.33         54.48         1.84 o                         
   7   1  15        298.38        321.07         4.81 o                         
   8   1  15          2.17          1.98         0.33 o                         
 -10   2  15          9.32          9.99         0.39 o                         
  -9   2  15         17.26         14.76         0.65 o                         
  -8   2  15         92.07         89.44         1.62 o                         
  -7   2  15          9.45         10.89         0.47 o                         
  -6   2  15          9.77         12.99         0.46 o                         
  -5   2  15         33.65         37.64         0.72 o                         
  -4   2  15        771.17        807.20         7.81 o                         
  -3   2  15         42.15         52.08         0.64 o                         
  -2   2  15         26.90         19.62         0.44 o                         
  -1   2  15        144.91        159.32         1.92 o                         
   0   2  15          8.59          6.68         0.33 o                         
   1   2  15         60.67         77.05         1.20 o                         
   2   2  15        248.45        280.97         5.44 o                         
   3   2  15        151.65        141.89         3.08 o                         
   4   2  15          0.01          0.29         0.51 o                         
   5   2  15         59.56         68.00         1.50 o                         
   6   2  15        121.72        137.09         2.19 o                         
   7   2  15         10.64         13.22         0.45 o                         
   8   2  15         23.00         18.10         0.71 o                         
 -10   3  15         25.19         22.66         1.12 o                         
  -9   3  15        478.11        451.83        13.38 o                         
  -8   3  15         20.85         22.90         0.73 o                         
  -7   3  15         29.40         32.74         0.77 o                         
  -6   3  15        356.43        349.61         4.18 o                         
  -5   3  15         11.05         10.56         0.42 o                         
  -4   3  15        283.66        312.93         4.35 o                         
  -3   3  15        637.70        676.45         8.58 o                         
  -2   3  15         88.88         77.33         1.32 o                         
  -1   3  15        235.98        227.61         3.53 o                         
   0   3  15         32.42         31.42         0.68 o                         
   1   3  15        151.58        172.77         3.29 o                         
   2   3  15        278.45        264.04         5.99 o                         
   3   3  15        246.90        254.29         3.13 o                         
   4   3  15        156.56        149.82         2.32 o                         
   5   3  15         10.82         11.22         0.46 o                         
   6   3  15          1.21          1.72         0.34 o                         
   7   3  15         11.21         12.01         0.70 o                         
   8   3  15         15.94         15.64         0.66 o                         
 -10   4  15         10.75          9.41         0.63 o                         
  -9   4  15        156.83        150.11         3.32 o                         
  -8   4  15        352.44        320.04         4.28 o                         
  -7   4  15        102.35         99.23         2.17 o                         
  -6   4  15         12.26         17.83         0.61 o                         
  -5   4  15        429.28        396.65         6.51 o                         
  -4   4  15         79.42         93.10         1.78 o                         
  -3   4  15         41.37         40.92         0.77 o                         
  -2   4  15        229.47        199.86         2.49 o                         
  -1   4  15         38.35         35.12         0.80 o                         
   0   4  15        352.00        346.08         7.19 o                         
   1   4  15         28.16         27.21         0.66 o                         
   2   4  15          2.82          5.52         0.47 o                         
   3   4  15        392.07        404.29         7.52 o                         
   4   4  15         37.92         40.89         0.78 o                         
   5   4  15          2.18          0.90         0.34 o                         
   6   4  15          2.82          1.99         0.44 o                         
   7   4  15        194.77        225.86         7.49 o                         
   8   4  15        147.85        129.84         7.25 o                         
  -9   5  15          2.98          2.17         0.39 o                         
  -8   5  15         41.57         35.31         0.82 o                         
  -7   5  15         23.74         24.17         0.79 o                         
  -6   5  15        138.50        126.62         1.96 o                         
  -5   5  15          0.51          2.16         0.52 o                         
  -4   5  15         33.01         43.93         0.85 o                         
  -3   5  15         12.05         14.00         0.62 o                         
  -2   5  15         63.10         55.97         1.42 o                         
  -1   5  15        203.73        197.00         4.61 o                         
   0   5  15          4.28          8.87         0.46 o                         
   1   5  15         24.85         18.19         0.59 o                         
   2   5  15        217.20        227.00         5.06 o                         
   3   5  15          0.09          2.06         0.44 o                         
   4   5  15         32.18         33.22         1.03 o                         
   5   5  15          3.21          1.61         0.52 o                         
   6   5  15         93.16         94.73         5.44 o                         
   7   5  15         98.20        108.60         3.90 o                         
  -8   6  15          0.06          0.34         0.39 o                         
  -7   6  15         33.81         38.21         1.57 o                         
  -6   6  15        264.91        255.19         4.35 o                         
  -5   6  15         14.81         12.21         0.60 o                         
  -4   6  15         38.48         29.90         0.88 o                         
  -3   6  15        115.87        108.15         2.72 o                         
  -2   6  15         30.77         28.28         1.29 o                         
  -1   6  15        151.82        171.82         3.39 o                         
   0   6  15         33.71         42.22         1.30 o                         
   1   6  15         19.60         15.64         0.69 o                         
   2   6  15          2.46          2.46         0.54 o                         
   3   6  15          0.31          1.50         0.52 o                         
   4   6  15          1.85          2.69         0.61 o                         
   5   6  15          0.00         -0.12         0.50 o                         
   6   6  15          2.10          2.26         0.47 o                         
   7   6  15          1.17          1.91         0.56 o                         
  -8   7  15          0.98          0.98         0.49 o                         
  -7   7  15          2.05          2.01         0.38 o                         
  -6   7  15          0.63          2.14         0.37 o                         
  -5   7  15         24.20         27.68         0.71 o                         
  -4   7  15         61.28         56.35         2.16 o                         
  -3   7  15          2.54          2.59         0.71 o                         
  -2   7  15         40.02         45.18         1.79 o                         
  -1   7  15         29.50         25.90         0.69 o                         
   0   7  15         50.67         66.37         2.06 o                         
   1   7  15        174.84        192.07         8.55 o                         
   2   7  15         17.15         13.24         0.57 o                         
   3   7  15         16.25         18.46         0.80 o                         
   4   7  15         39.20         42.02         1.15 o                         
   5   7  15          2.49          2.32         0.50 o                         
   6   7  15          0.52          2.33         0.37 o                         
  -7   8  15          0.01          0.31         0.35 o                         
  -6   8  15          0.68          0.66         0.49 o                         
  -5   8  15         14.47         15.23         0.68 o                         
  -4   8  15          0.17          0.72         0.51 o                         
  -3   8  15         14.59         10.63         0.72 o                         
  -2   8  15         50.00         55.27         1.38 o                         
  -1   8  15          6.21          6.96         0.52 o                         
   0   8  15          2.20          3.52         0.45 o                         
   1   8  15         85.55         84.22         2.97 o                         
   2   8  15         12.72         14.33         0.72 o                         
   3   8  15          0.38          0.26         0.50 o                         
   4   8  15         49.79         57.36         1.43 o                         
   5   8  15          5.23          4.15         0.39 o                         
  -5   9  15         24.91         33.18         1.03 o                         
  -4   9  15          0.35          0.86         0.34 o                         
  -3   9  15         38.23         35.49         1.12 o                         
  -2   9  15         64.70         65.52         2.96 o                         
  -1   9  15          2.88          1.52         0.47 o                         
   0   9  15         98.49         82.53         2.24 o                         
   1   9  15          9.79          8.03         0.91 o                         
   2   9  15         10.41          8.99         0.91 o                         
   3   9  15         25.05         24.67         2.02 o                         
  -3  10  15          0.15          0.42         0.49 o                         
  -2  10  15         47.63         29.91         1.32 o                         
  -1  10  15          4.06          3.90         0.63 o                         
   0  10  15         62.22         42.66         1.67 o                         
   1  10  15         46.03         39.80         1.53 o                         
  -9   0  16        179.35        178.82         6.62 o                         
  -8   0  16        342.01        348.14         6.53 o                         
  -7   0  16         44.43         42.35         1.26 o                         
  -6   0  16         58.22         48.70         1.24 o                         
  -5   0  16          1.74          3.89         0.59 o                         
  -4   0  16        603.53        663.17        10.70 o                         
  -3   0  16        538.23        561.50         6.07 o                         
  -2   0  16        332.52        331.09         3.93 o                         
  -1   0  16        169.47        204.95         2.30 o                         
   0   0  16         80.34         57.23         1.09 o                         
   1   0  16         59.24         58.05         1.14 o                         
   2   0  16        705.57        747.59        22.75 o                         
   3   0  16        393.28        362.44         6.45 o                         
   4   0  16         26.00         23.48         0.86 o                         
   5   0  16         15.16         15.43         0.68 o                         
   6   0  16          0.45          0.68         0.45 o                         
   7   0  16         42.95         44.36         2.37 o                         
   8   0  16        109.77        103.59         3.42 o                         
  -9   1  16         93.19         90.93         2.36 o                         
  -8   1  16          0.46          2.11         0.50 o                         
  -7   1  16         27.71         27.36         0.73 o                         
  -6   1  16          7.38         10.46         0.53 o                         
  -5   1  16        514.81        540.13         5.53 o                         
  -4   1  16        210.51        215.28         2.75 o                         
  -3   1  16         67.60         66.80         0.78 o                         
  -2   1  16        386.60        453.77         4.26 o                         
  -1   1  16          4.21          5.02         0.34 o                         
   0   1  16          7.54          5.29         0.38 o                         
   1   1  16        375.39        379.31         5.95 o                         
   2   1  16         88.51         92.86         2.14 o                         
   3   1  16         14.74         12.00         0.58 o                         
   4   1  16         51.18         50.42         0.84 o                         
   5   1  16         48.38         41.47         1.12 o                         
   6   1  16         10.49          8.05         0.46 o                         
   7   1  16         40.65         34.64         0.91 o                         
  -9   2  16        245.62        211.86         3.98 o                         
  -8   2  16          3.47          3.11         0.38 o                         
  -7   2  16         33.05         34.01         0.69 o                         
  -6   2  16          5.18          3.45         0.36 o                         
  -5   2  16        101.42        106.88         1.23 o                         
  -4   2  16         25.35         31.46         0.62 o                         
  -3   2  16         45.43         41.41         0.66 o                         
  -2   2  16        128.95        141.76         2.18 o                         
  -1   2  16       1208.92       1278.02        20.35 o                         
   0   2  16        140.75        162.56         2.57 o                         
   1   2  16         54.83         66.84         1.47 o                         
   2   2  16        103.57        114.65         2.72 o                         
   3   2  16         52.96         49.96         1.37 o                         
   4   2  16         74.78         87.45         1.76 o                         
   5   2  16         13.92         19.47         0.85 o                         
   6   2  16         45.86         50.41         1.12 o                         
   7   2  16         18.41         21.97         1.32 o                         
  -9   3  16          3.80          6.13         0.77 o                         
  -8   3  16        182.93        176.36         2.98 o                         
  -7   3  16          0.44          0.94         0.34 o                         
  -6   3  16         78.64         81.95         1.13 o                         
  -5   3  16         57.07         59.62         1.01 o                         
  -4   3  16        116.98        123.21         2.10 o                         
  -3   3  16          1.13          2.93         0.42 o                         
  -2   3  16        782.86        844.85        16.10 o                         
  -1   3  16        143.32        156.97         3.49 o                         
   0   3  16        454.83        482.70         8.44 o                         
   1   3  16         11.53         13.74         0.53 o                         
   2   3  16          1.60          1.49         0.38 o                         
   3   3  16         41.63         41.22         0.79 o                         
   4   3  16          3.63          5.44         0.39 o                         
   5   3  16         11.96         11.97         0.55 o                         
   6   3  16          7.66          6.18         0.65 o                         
   7   3  16        119.33        115.94         7.18 o                         
  -9   4  16        120.34         75.12         1.88 o                         
  -8   4  16        217.74        206.64         4.41 o                         
  -7   4  16          0.01          0.49         0.38 o                         
  -6   4  16        223.70        225.63         3.07 o                         
  -5   4  16         33.63         33.58         0.99 o                         
  -4   4  16         11.29          8.34         0.41 o                         
  -3   4  16        142.58        138.79         3.56 o                         
  -2   4  16         42.86         43.01         1.15 o                         
  -1   4  16        227.93        225.10         6.02 o                         
   0   4  16          9.38         16.60         0.45 o                         
   1   4  16         70.05         67.81         1.13 o                         
   2   4  16         31.12         38.74         1.89 o                         
   3   4  16          7.79          6.15         0.45 o                         
   4   4  16          0.25          0.13         0.37 o                         
   5   4  16         19.11         19.63         1.49 o                         
   6   4  16         29.52         35.06         2.13 o                         
   7   4  16         42.24         38.13         1.67 o                         
  -8   5  16         13.65         10.66         0.40 o                         
  -7   5  16          0.74          5.14         0.46 o                         
  -6   5  16         91.36         89.00         1.70 o                         
  -5   5  16          2.01          1.55         0.45 o                         
  -4   5  16        169.79        178.63         4.77 o                         
  -3   5  16         21.92         24.78         0.88 o                         
  -2   5  16        280.70        275.98        10.36 o                         
  -1   5  16          1.96          1.47         0.47 o                         
   0   5  16         52.66         43.66         0.78 o                         
   1   5  16        392.58        416.41         8.82 o                         
   2   5  16         22.27         25.27         0.66 o                         
   3   5  16         13.98         13.46         0.59 o                         
   4   5  16          7.32          6.60         0.73 o                         
   5   5  16        196.23        163.02        13.73 o                         
   6   5  16         54.18         46.17         7.18 o                         
  -7   6  16          0.70          0.89         0.49 o                         
  -6   6  16         44.43         41.11         2.63 o                         
  -5   6  16         13.47         12.76         0.48 o                         
  -4   6  16          1.21          0.78         0.36 o                         
  -3   6  16        152.71        149.81         3.41 o                         
  -2   6  16         13.04         13.48         0.70 o                         
  -1   6  16        113.56        114.17         2.97 o                         
   0   6  16         36.20         28.55         0.89 o                         
   1   6  16        150.00        166.21         3.71 o                         
   2   6  16        246.09        253.93         4.80 o                         
   3   6  16         53.90         57.48         1.68 o                         
   4   6  16        170.91        175.25         5.86 o                         
   5   6  16         42.18         38.52         2.30 o                         
  -6   7  16          1.31          1.08         0.44 o                         
  -5   7  16        162.30        152.46         3.27 o                         
  -4   7  16         31.17         27.10         0.91 o                         
  -3   7  16         20.80         20.53         0.65 o                         
  -2   7  16         20.26         15.73         0.51 o                         
  -1   7  16         35.26         31.32         1.43 o                         
   0   7  16         93.51         88.94         2.54 o                         
   1   7  16          7.17          7.12         0.58 o                         
   2   7  16        119.67        123.51         4.18 o                         
   3   7  16         24.48         16.95         1.12 o                         
   4   7  16        127.79        105.19         3.56 o                         
  -5   8  16          0.38          1.54         0.33 o                         
  -4   8  16        318.75        243.58         4.52 o                         
  -3   8  16         68.06         45.00         1.29 o                         
  -2   8  16          8.26          4.40         0.35 o                         
  -1   8  16         71.41         61.95         1.53 o                         
   0   8  16        149.95        136.68         4.64 o                         
   1   8  16        339.77        325.87         7.05 o                         
   2   8  16        162.36        158.73         5.30 o                         
   3   8  16         36.41         35.02         2.13 o                         
  -3   9  16         64.37         43.43         1.67 o                         
  -2   9  16          0.02         -0.21         0.31 o                         
  -1   9  16         22.81         15.97         0.79 o                         
   1   9  16        107.98         62.01         2.34 o                         
  -8   1  17        352.84        333.63         6.92 o                         
  -7   1  17         14.86         10.81         0.47 o                         
  -6   1  17          3.71          3.93         0.38 o                         
  -5   1  17          4.36          5.99         0.40 o                         
  -4   1  17        256.60        248.62         3.28 o                         
  -3   1  17         34.78         26.26         0.59 o                         
  -2   1  17          3.94          4.81         0.33 o                         
  -1   1  17          0.81          0.54         0.31 o                         
   0   1  17         16.29         22.40         0.49 o                         
   1   1  17          7.03          5.00         0.35 o                         
   2   1  17         37.27         43.48         1.04 o                         
   3   1  17          6.82          8.92         0.43 o                         
   4   1  17         99.46         96.60         2.01 o                         
   5   1  17          1.71          1.60         0.26 o                         
   6   1  17          4.13          2.98         0.52 o                         
  -8   2  17        175.67        149.13         2.83 o                         
  -7   2  17        296.86        283.73         5.32 o                         
  -6   2  17        101.94         97.40         1.76 o                         
  -5   2  17        160.51        154.78         2.12 o                         
  -4   2  17         57.41         54.98         1.03 o                         
  -3   2  17        673.11        672.98        10.13 o                         
  -2   2  17         69.01         65.46         1.18 o                         
  -1   2  17        140.41        147.44         2.61 o                         
   0   2  17          0.01          1.79         0.30 o                         
   1   2  17        518.32        537.47        10.12 o                         
   2   2  17         35.19         33.49         0.98 o                         
   3   2  17         45.25         64.57         1.22 o                         
   4   2  17          0.00          0.81         0.28 o                         
   5   2  17        150.30        148.09         2.51 o                         
   6   2  17         28.05         27.95         0.94 o                         
  -8   3  17         13.96          9.46         0.49 o                         
  -7   3  17         41.40         39.32         1.02 o                         
  -6   3  17         45.61         57.50         1.44 o                         
  -5   3  17         28.79         28.97         0.59 o                         
  -4   3  17          7.97          9.48         0.58 o                         
  -3   3  17         11.70         11.42         0.49 o                         
  -2   3  17        113.88        117.46         2.76 o                         
  -1   3  17        180.49        179.37         4.61 o                         
   0   3  17         62.41         57.99         1.89 o                         
   1   3  17          7.79          7.91         0.40 o                         
   2   3  17         63.82         69.62         2.59 o                         
   3   3  17          3.92         10.31         0.37 o                         
   4   3  17         52.28         54.31         2.60 o                         
   5   3  17          3.38          4.42         0.84 o                         
   6   3  17          8.97         11.15         0.70 o                         
  -7   4  17         88.70         71.41         1.48 o                         
  -6   4  17         81.97         80.42         1.92 o                         
  -5   4  17         99.38         90.19         1.70 o                         
  -4   4  17          8.97         11.09         0.53 o                         
  -3   4  17         11.77         11.72         0.44 o                         
  -2   4  17         67.37         57.88         2.23 o                         
  -1   4  17        101.42         83.84         2.43 o                         
   0   4  17          3.50          3.03         0.36 o                         
   1   4  17        779.21        814.27        25.63 o                         
   2   4  17          0.01          1.02         0.38 o                         
   3   4  17          0.04          0.89         0.30 o                         
   4   4  17         34.04         27.09         2.09 o                         
   5   4  17          2.98          5.38         0.36 o                         
  -7   5  17         16.54         11.71         0.70 o                         
  -6   5  17         20.89         15.70         1.81 o                         
  -5   5  17         90.27         79.60         1.79 o                         
  -4   5  17          4.69          6.92         0.50 o                         
  -3   5  17         53.15         46.66         1.39 o                         
  -2   5  17        149.73        144.66         3.55 o                         
  -1   5  17         25.83         24.31         0.98 o                         
   0   5  17        103.87        105.26         2.54 o                         
   1   5  17          3.21          2.30         0.45 o                         
   2   5  17          3.25          5.96         1.57 o                         
   3   5  17         34.48         36.96         2.31 o                         
   4   5  17          0.85          0.38         0.32 o                         
   5   5  17         10.31         14.15         0.77 o                         
  -6   6  17          9.50          5.72         0.39 o                         
  -5   6  17          4.98          5.68         0.43 o                         
  -4   6  17         25.62         19.37         0.85 o                         
  -3   6  17         12.41         13.14         0.52 o                         
  -2   6  17         17.56         14.37         0.58 o                         
  -1   6  17          2.82          4.53         0.44 o                         
   0   6  17         40.90         31.03         0.91 o                         
   1   6  17          1.20          2.93         0.47 o                         
   2   6  17         17.65         20.75         0.77 o                         
   3   6  17          8.67         16.76         0.75 o                         
   4   6  17         17.66         15.06         0.77 o                         
  -4   7  17          0.84          2.88         0.39 o
[truncated: 8,506 more chars]
